# Supplementary material for: Genome-wide circadian gating of a cold temperature response in bread wheat
Source: PLoS Genet. 2023 Sep 18;19(9):e1010947. doi: 10.1371/journal.pgen.1010947 (PMC10538658; doi:10.1371/journal.pgen.1010947)
Supplement: S1 Dataset — (XLSX) [file pgen.1010947.s012.xlsx]

## Sheet: numbers_of_genes_by_timepoint_f
S1 Data. The number of genes considered from each timepoint/treamtent replicate and the number of genes considered before and after Voom/Limma lowly expressed gene filtering
	Number of Genes
Timepoint	Contol_1	Control_2	Control_3	Control Total	Cold_1	Cold_2	Cold_3	Cold Total	Timepoint Total	Remaining after Voom\Limma Filter	Remaining as Percentage
ZT28	65617	64084	65083	71884	64176	65058	60901	70858	75607	51083	67.5638
ZT32	65653	66280	61612	71659	65665	66579	65200	72745	76522	52260	68.2941
ZT36	66151	67390	66827	73074	64750	65666	66419	72462	76852	52495	68.3066
ZT40	65999	67007	68298	74730	65336	64805	66942	72587	78223	53844	68.834
ZT44	66005	66778	67578	73181	70535	66788	65437	75091	78415	54172	69.0837
ZT48	67075	66871	67105	73286	66339	66150	64364	72322	77046	53052	68.8576
