# Supplementary material for: Genome-wide circadian gating of a cold temperature response in bread wheat
Source: PLoS Genet. 2023 Sep 18;19(9):e1010947. doi: 10.1371/journal.pgen.1010947 (PMC10538658; doi:10.1371/journal.pgen.1010947)
Supplement: S2 Dataset — (CSV) [file pgen.1010947.s013.csv]

Gene	Control1_28	Control2_28	Control3_28	Cold1_28	Cold2_28	Cold3_28	Control1_32	Control2_32	Control3_32	Cold1_32	Cold2_32	Cold3_32	Control1_36	Control2_36	Control3_36	Cold1_36	Cold2_36	Cold3_36	Control1_40	Control2_40	Control3_40	Cold1_40	Cold2_40	Cold3_40	Control1_44	Control2_44	Control3_44	Cold1_44	Cold2_44	Cold3_44	Control1_48	Control2_48	Control3_48	Cold1_48	Cold2_48	Cold3_48
TraesCS1A02G000100	30697.3	31204	29705.3	23982	19290.3	18232	42833.2	32695.7	36548.9	24810.6	28034.3	26016.5	34527.1	34796	23360.7	27291.9	18495.5	30835.3	31270.2	34193.4	31407	29273.9	21951.7	34783.7	32208.4	29933.3	29430.8	34523	19197	16392	40389.3	33415.1	25651	29033.7	21269.4	19425.3
TraesCS1A02G000200	5592.62	5543.58	5173.82	4109.77	3393.75	3303.61	7685.43	5853.6	6147.23	4589.2	5033.17	4599.46	6140.69	6158.67	4102.78	4713.45	3067.41	5177.35	5865.91	6372.46	5343.57	5038.89	3902.59	6148.84	5699.67	5294.01	5027.81	6167.93	3463.51	2860.71	6805.67	5885.37	4472.9	5525.32	3799.23	3551.83
TraesCS1A02G000300	1.08134	0	2.00951	0	0	0	0.281322	0	0.543451	0	0	0	4.73E-08	0.382285	0.314774	4.01773	0.827773	0	0	0	0	0	1.15635	0	0	0.854939	0	0.666869	0	0	0.540152	0.16032	0.174295	0	0	0
TraesCS1A02G000400	1.91952	3.89734	11.4852	1.91271	1.94339	0	0	0	0	0	0	3.84606	0	0	0	0	0	0	3.81765	3.79736	0	0	1.91792	3.80738	0	0	5.68369	0	0	1.94421	4.01478	0	0	1.94917	1.90916	5.82364
TraesCS1A02G000500	1.04056	2.08072	4.17434	7.28049	2.0732	1.03418	3.71273	2.17846	5.20491	2.26091	5.20252	2.06325	6.23375	5.19305	5.19264	3.09053	2.07168	1.04602	7.27373	4.13738	7.26219	4.15278	4.17113	4.16956	3.11096	6.24743	4.16502	8.32187	7.21524	2.07189	12.4853	7.32356	3.12232	3.1053	1.03888	0
TraesCS1A02G000600	2.0479	1.02463	2.05044	1.02727	0	0	3.08274	0	0	0	1.02588	4.10984	0	1.0216	1.02682	0	1.02928	4.1073	0	0	2.05363	2.05698	1.02584	0	4.09442	1.02624	3.07324	1.02689	0	0	2.05123	1.02264	0	4.11053	2.05772	0
TraesCS1A02G000700	42.4186	2.04E-08	92.071	0	0	0	132.58	43.9082	0	1.10E-07	0	1.26E-07	0	7.08E-08	29.8989	37.5148	2.40E-08	3.69E-07	1.60E-07	5.43E-08	31.3809	51.7722	5.12E-07	287.069	0	0	42.9903	1.03E-08	36.5373	0	33.9878	1.27E-07	7.48E-08	2.22E-08	35.2402	35.4203
TraesCS1A02G000800	4.03764	1.00954	4.04186	1.00806	0	0	4.04675	2.01926	0	1.00857	2.01775	4.04438	2.01749	2.0181	0	2.01528	0	0	4.0302	1.00777	1.00912	1.01094	0	3.03032	3.02941	3.0303	0	1.00952	1.00971	0	0	3.03178	0	0	2.01825	2.01986
TraesCS1A02G000900	1.12483	0	0	2.27091	0	2.10E-08	0	0	0	0	1.60E-08	6.11E-08	0	0	0	0	0	0	0	0	1.14055	0	0	0	1.12909	0	1.13116	0	0	0	1.13071	0	0	0	0	0
TraesCS1A02G001000	1.90362	2.33762	0	0	0	0	0.725398	0	0.701363	6.02342	2.39796	0	6.88E-08	0.782738	0.830061	0	0.934919	0	0	0	0	1.0798	1.85698	0	0	2.156	0	1.34355	0	0	0.799768	0.36511	0.832395	2.01099	0	0
TraesCS1A02G001100	0	0	0	0	3.0157	0	2.01236	3.01761	0	0	0	2.01397	3.01331	1.00495	0	0	0.250183	1.00521	0	0	1.00634	1.93999	0	7.03967	4.02506	2.32043	1.00581	0	1.00507	0	2.69292	0.480653	0	0	3.01525	3.01221
TraesCS1A02G001200	1.72806	14.014	1.74963	0	1.73007	0	1.76508	5.26304	7.11899	3.40314	1.74592	3.46656	6.93837	0	12.284	5.09494	3.47562	13.6621	1.76848	10.5873	0	14.1037	5.34234	17.3433	10.574	1.74041	5.23121	0	7.01644	7.00662	15.6717	17.8997	0	5.30878	3.55557	10.6958
TraesCS1A02G001300	184.318	160.985	166.164	200.669	140.534	58.5413	289.882	24.6473	203.565	123.57	132.472	61.9157	140.773	256.986	192.957	173.529	67.8315	163.956	172.386	153.051	122.129	52.7782	118.495	187.251	138.096	186.159	228.33	132.905	205.855	83.1584	184.726	143.808	119.17	106.368	90.1522	73.4519
TraesCS1A02G001400	0	0	2.0765	1.04665	0	0	2.08024	3.12136	3.13432	0	1.03844	2.08081	3.12079	2.06777	5.19084	1.03783	1.04259	2.07924	5.21324	3.11558	3.13205	2.08455	1.04307	0	3.11613	1.03926	2.07657	1.04395	0	2.08089	1.18791	2.07275	0	2.08349	2.08212	3.12765
TraesCS1A02G001500	774.195	707.21	656.065	628.469	427.257	373.266	969.391	728.329	792.568	508.144	624.674	619.928	987.165	916.212	538.733	687.619	466.791	739.25	785.739	802.479	764.189	628.011	438.016	850.873	768.126	835.935	715.154	912.012	449.72	420.616	883.543	761.099	544.407	712.653	420.342	446.486
TraesCS1A02G001600	1.15624	4.6447	3.48097	1.16372	3.50275	0	3.49477	4.59671	0	0	1.15955	1.16474	1.16233	0	0	0	0	1.16501	0	1.15278	0	1.15739	0	4.61579	3.47655	0	0	0	0	0	0	1.15491	2.32161	2.33494	0	0
TraesCS1A02G001700	1.23566	1.23613	1.23354	0	0	0	3.73817	0	8.67173	0	4.93444	1.24221	0	1.23037	0	1.24235	0	1.24505	0	3.69375	0	0	2.48718	0	0	2.46318	3.68769	0	0	0	7.32757	0	0	1.25161	1.24676	1.25145
TraesCS1A02G001800	1062.94	1473.06	1321.85	868.457	1029.35	728.16	2015.79	1811.86	2379.65	439	1243.24	810.768	2418.76	1148.36	2297.73	1133.91	1499.92	1389.33	1632.29	1568.45	1561.75	928.404	865.376	1009.1	1491.46	1248.17	1666.21	1386.81	1353.2	1087.84	1770.13	1163.83	1049.66	1487.36	1173	1269.73
TraesCS1A02G001900	1661.34888	2163.306331	1461.132246	1133.9166	1383.46852	1588.00107	1778.995	1541.467801	1451.05305	1181.3443	1349.21961	1015.99983	1724.957284	1856.9643	1615.8552	1315.71257	1324.754485	1196.56965	2264.2908	2153.989549	2138.137965	1290.949943	1308.818771	1415.50564	1831.4744	2168.4276	1938.2926	2238.09293	1810.42944	1262.55566	2365.24493	1707.113351	2007.8354	1574.0054	1346.56767	1273.000736
TraesCS1A02G002000	82.2206	110.311	99.8384	52.2143	54.8815	101.038	137.953	117.342	99.1134	84.317	76.4882	55.7876	134.802	93.5878	126.898	87.6405	79.6216	126.545	122.188	140.46	229.855	121.493	70.4362	85.4342	89.5302	120.334	134.137	125.662	94.5401	68.943	94.2006	63.3307	122.953	94.2813	64.6127	64.8236
TraesCS1A02G002100	200.814	244.842	254.794	165.393	214.023	199.764	348.603	282.851	303.545	203.552	214.114	231.895	430.02	409.273	357.008	238.367	229.798	250.018	563.304	439.06	511.02	278.093	312.211	236.91	371.257	416.794	572.871	505.259	355.134	291.548	439.075	272.361	353.715	435.945	314.283	270.827
TraesCS1A02G002200	390	303	531	224.346	291.32	247.388	299	334	414	544	325.169	271.304	441	508	489.38	275	263.304	295	587	634.302	1719	405.168	271	589.117	414.133	538.175	462	1251.22	342	391.366	583.341	582.798	647	271	261	258
TraesCS1A02G002300	225.788	244.626	382.815	161.398	225.111	216.983	215.316	370.884	191.268	207.128	238.581	237.111	365.208	366.918	373.426	231.669	234.176	204.591	453.603	417.136	338.166	250.316	280.983	252.24	414.217	396.341	446.976	412.926	310.759	211.659	374.069	319.301	336.172	266.47	235.512	169.017
TraesCS1A02G002400	3	0	0	0	0	0	0	0	1	0	0	1	3	1	4.87706	0	0	2	0	2	3	1	0	1	1	0	1	0	0	1	0	0	1	0	0	0
TraesCS1A02G002500	387.699	361	336.379	242	358	309.513	446.989	451.972	165.408	305.46	349	268.635	545.671	686.203	445.37	367.404	330	364.688	711	741	442.491	472.676	535.308	417.06	454	757.759	878.337	904.413	511.31	374	668.678	548.246	542.663	540.411	426.565	329.111
TraesCS1A02G002700	682.092	847.852	568.055	449.178	605.282	467.453	997.412	753.008	308.279	620.808	593.355	432.311	995.738	1087.04	737.913	837.65	729.544	697.775	929.206	1150.36	771.915	868.233	932.242	832.914	726.058	944.453	950.011	1156.27	935.355	553.662	876.821	767.076	720.666	817.189	686.423	509.673
TraesCS1A02G002900	4	2	3	2	6	3	9	7	0	4	4	8	3	7	5	6	0	5	8	3	3	11	5	9	2	3	14	19	11	8	4	2	3	2	0	4
TraesCS1A02G003000	2	1	0	0	0	0	1	3	1	1	0	0	4	0	0	7	0	1	5	5	10	5	3	5	9	8	3	31	0	7	3	4	4	3	6	3
TraesCS1A02G003100	5	7	5	0	3	7	10	22	7	5	7	12	20	20	19	10	11	16	21	42	19	9	2	6	7	13	16	12	14	9	6	10	7	6	3	3
TraesCS1A02G003700	0	1	0	0	0	0	0	0	0	0	0	0	0	0	0	0	0	0	0	0	0	0	0	0	0	0	0	0	0	0	0	0	1	0	0	0
TraesCS1A02G003900	0	0	0	0	0	0	0	0	0	0	0	0	0	0	0	0	0	0	0	0	0	0	0	0	0	0	1.59894	0	0	0	0	0	0	0	0	0
TraesCS1A02G004000	0	0	0	0	0	0	1	0	0	1	3	0	0	0	0	0	0	0	0	0	0	0	0	0	1	0	0	0	0	0	0	0	0	1	0	0
TraesCS1A02G004200	0	0	0	0	0	0	0	0	0	0	0	0	0	0	0	0	0	0	0	0	0	0	0	0	0	0	1.42324	0	0	0	1.51817	0	0	0	0	0
TraesCS1A02G005000	86	79	86	11	36.9349	62	122	126	34	20	37	16	127	152	101	41	34	37	184	189	203	18	40	34	159.981	203	202	68	31	40	121	131.762	71	33	35	17
TraesCS1A02G005100	15.1301	3.58868	10.808	6.49342	8.72103	11.8775	7.93871	8.31	19.5252	1.13851	5.75886	13.104	11.5577	17.2422	14.8276	3.17013	8.63852	7.84581	20.0383	9.58708	0	6.81186	0	7.51118	9.7788	17.9976	18.6126	23.7084	4.44472	10.4271	15.6369	13.1924	14.3909	12.6132	7.01465	23.3651
TraesCS1A02G005200	8	4	23.4109	2	14	18	24	15	14	10	14.1481	8	29.8318	7	20	0	14	16	15	22	4.25175	1	1	6	15	18.9255	24	6.3736	3	4	31.1001	24	34	1	4.36851	1
TraesCS1A02G005400	1	0	0	0	0	0	5	0	0	0	1	0	0	0	0	0	1	2	2	0	12	0	0	0	0	0	0	2	2	0	3	1	1	0	0	0
TraesCS1A02G005500	69.0852	132.495	51.167	30.1022	53.9165	47.782	76.2234	97.135	61.3625	43.3586	53.3131	49.0961	95.7965	129.534	119.074	78.3815	59.6395	50.1803	164.333	163.471	231.899	48.213	65.0955	67.1464	77.2003	152.047	133.398	85.6008	82.7974	83.2825	76.128	85.9919	89.0569	84.4098	55.4199	75.7896
TraesCS1A02G005600	167.6257	154.2926	199.2173	93.7728655	122.101	88.7061	170.5468	195.57028	141.00561	117.0318	139.21787	133.0237	183.791	207.927	228.0725	141.969	188.4964	173.3172	164.457	175.8431	186.9942811	140.563	111.9004	137.4957	142.31654	171.454233	203.6236	217.8743	142.0863	69.6565674	154.081558	149.7748	176.52317	151.38456	123.7155	111.66
TraesCS1A02G005700	47	41.7084	51	27.3054	52.9044	27	45.635	51.8312	40.9004	23	57.7229	56.3859	77.3879	76	44.9601	58.1435	64.7048	61.7156	33.5611	42	89	21	22	44.6674	26.45	63.2397	51	106.623	45.5713	36.9251	74.2953	51.9281	70.1394	36.9386	29.7808	30.1962
TraesCS1A02G005800	577.423	663.193	388.898	426.908	405.925	431.959	507.001	445.24	573.042	354.734	507.339	317.975	549.21	642.846	512.906	462.523	411.981	481.863	615.221	581.191	742.7217	393.464	402.26	428.16	595.65	672.125	608.8	752.987	477.589	399.277	596.581	446.016	552.871	483.055	445.076	315.866
TraesCS1A02G005900	265.881	333.774	335.149	271.747	252.063	332.07	383.461	308.075	332.758	336.131	266.93	279.539	303.273	390.53	256.335	222.483	271.671	323.399	419.235	467.584	729.104	384.023	285.467	457.102	322.096	476.543	437.073	859.614	344.421	265.944	475.796	476.45	619.468	346.063	389.267	318.281
TraesCS1A02G006000	17	3	7	2	6	20.0252	5	23	8	8	9	10	7	7	5	1	2	7	6	2	9.67606	10	5	10	6.01905	7	14.4826	24.1003	15	10	11	7	7	12	6	9
TraesCS1A02G006200	7	2	8	1	11	3	10	5	0	5	6.06226	9	12	6	6.54571	9	4	6	3	21	23	0	2	6	7	19	21	31.1394	7	9	15.1235	22.5501	15.1266	16	7.63149	4
TraesCS1A02G006300	9	2	15	5	9	1.0914	15	16	2	3	12	14	7	6	11	2	2	1	6	25	47	2	2	1	1	16	30	74	8	6	19	25	3.0303	4	7	1
TraesCS1A02G006400	0	0	0	0	0	0	0	3	0	0	0	0	0	0	0	0	2.02594	0	0	5	2	0	0	0	0	1	3	1	0	1	0	1	0	0	0	0
TraesCS1A02G006500	2	1	5.14337	2	7.25492	0	0	5.15458	1	5	5.27737	2.15716	8	5	6	0	8.50743	7	8.22632	20	0	9.62618	7	14	13	11.2868	13.3639	20.912	5	1.04235	2.01749	19.5206	7.25913	2	3	12
TraesCS1A02G006700	9.40183	1.63389	20.7916	13.1735	6.35245	9.44663	8.25805	6.40557	0	6.04525	26.5403	10.7691	24.1284	2.52725	9.44446	11.5943	15.5702	13.1625	22.2675	14.5152	8.97894	22.2078	29.636	25.3137	8.8382	11.3422	19.1974	45.0758	12.4411	15.6669	8.71392	11.87	18.1826	16.1847	15.5532	11.7935
TraesCS1A02G006800	48	26	50	27	19	47	71	63	25	20	43	42	90	55	68	18	13	35	77	128	154	43.8027	6.38844	37	74	101	113	241.036	36	41	110.859	83.9443	101.779	33	30	16
TraesCS1A02G006900	1	1	2	0	1.02134	0	0	3	1	1	0	3	7	0	4	0	2	3	3	2	23	1	0	4	5	3	4	3	4	5	6	2	0	7	0	2
TraesCS1A02G007000	0	1	0	0	0	0	0	1	0	0	0	0	0	0	0	0	0	1	0	1.05536	5.31964	0	0	0	1	0	1.35805	0	3	0	4	2.01184	0	0	0	0
TraesCS1A02G007100	5	11	8.27728	0	1	14	25	36	16	6	4	8	21	11	7.77924	3	1	2	15	8	9	1	1	6	24	18	16	5.06348	1	1	20	13	16	1	8	11
TraesCS1A02G007500	4190.23	2866.44	3538.67	2322.06	2985.33	1671.53	3572.2	4557.64	4771.68	2300.61	3690.43	3069.55	5008.96	2014.39	4605.78	2110.6	3432.8	3754.58	2471.61	2654.49	3502.78	1035.57	1189.77	1943.93	3038.83	2272.25	2266.56	2467.27	2631.91	1296.32	3868.43	3353.09	2965.09	1815.23	1845.58	2263.54
TraesCS1A02G007600	1.01076	0	0	0	0	0	0	0	0	0	0	0	1.01155	0	0	0	0	0	0	0	0	0	0	0	0	0	1.01223	2	0	0	0	0	0	0	0	0
TraesCS1A02G007800	3	11	5	2	4	6	11	10	9	3	3	4	7	19.2	8	13	4	15	15	15	20	0	3	6	4.01896	6	17.0449	10	17	9	3	9	8	18	4	4.02198
TraesCS1A02G007900	349.346	416.097	425.476	268.626	318.242	277.392	425.432	397.842	578.582	480.594	311	318.662	344.708	371.936	375.495	208	300.993	323.244	838.599	655.291	1382.98	204.524	211.53	300.817	748.169	957.628	939.082	403.673	517.344	382.744	849.844	768.224	798.808	678.383	577.768	573.021
TraesCS1A02G008100	177.544	163.755	201.207	75.7092	112.079	131.775	175.344	167.671	70.4504	133.389	130.047	113.314	167.863	121.17	133.955	80.7209	107.246	118.129	92.6396	140.903	66.8813	59.1839	74.4192	86.7182	164.894	224.544	127.758	120.955	105.86	93.2613	228.671	286.47	293.996	108.603	88.4269	80.7621
TraesCS1A02G008200	0	0	0	0	0	0	0	0	0	0	0	0	0	0	0	0	0	0	0	0	0	0	0	0	0	0	0	0	0	0	0	1.04094	0	0	0	0
TraesCS1A02G008300	0	1.00306	0	0	0	0	0	0	0	0	0	0	0	1	0	0	1	0	2	1	0	0	0	0	0	0	0	0	0	0	0	4	0	0	0	0
TraesCS1A02G008400	0	0	0	0	1	0	0	0	0	0	0	0	0	0	1	0	0	0	0	0	0	0	4	1	0	3	1	0	0	0	0	0	3	0	3	0
TraesCS1A02G008500	0	0	0	0	0	0	0	0	0	0	0	0	0	0	0	0	0	0	0	0	0	0	0	0	0	0	0	5	0	0	0	0	0	0	0	0
TraesCS1A02G008600	2	0	0	3	0	0	0	0	0	0	0	0	0	0	0	0	2	0	0	0	5	1	0	1	0	0	0	4	1	0	0	0	1	0	0	0
TraesCS1A02G009000	69.1989	65.5479	157.589	61.5785	79.0781	55.67010002	69.20284	102.99	39.3483	60.2553	81.76356	92.1288	107.227	61.2752	109.16307	43.9652	66.48060002	39.25185	117.2625885	149.937	103.3200003	59.4421	60.05007	96.738954	112.832	112.893	81.0628	119.816	72.1941	75.8337	87.5163	102.013	105.727	104.897	45.64	86.5519
TraesCS1A02G009100	239.997	159.095	282.259	152.53	185.283	118.417	141.407	141.905	224.922	144.4	176.573	156.172	123.316	110.601	150.647	60.8117	91.0833	113.572	185.42	209.578	204.273	99.9593	59.9367	119.977	183.165	138.6	128.698	265.64	122.564	120.087	190.363	251.611	195.753	128.799	108.982	135.492
TraesCS1A02G009200	0	0	0	0	0	0	0	0	0	0	0	0	0	0	0	0	0	0	0	0	0	0	0	0	0	0	0	0	0	0	0	1.04094	0	0	0	0
TraesCS1A02G009300	20.1576	18.2572	27.105	9.05342	32.811	26.4143	27.3117	26.4303	6.29392	9.41334	8.72974	13.6585	30.1689	32.2068	21.0775	10	27.8009	17.0058	49.2812	38.7355	12.8404	15.3939	13.9135	13.6028	36.8262	24.7609	39.081	29.2063	12.6832	13.28	39.5444	28.0575	49.6079	33.2232	35.0481	22.9327
TraesCS1A02G009320	0	0	0	0	0	0	0	0	0	0	0	0	0	0	0	0	1	0	0	0	0	0	0	0	0	0	0	0	0	0	0	0	0	0	0	0
TraesCS1A02G009400	9	10	25	8	5	0	7	6	44	6	8	7	6	10	11	2	4.39768	6	9	8	7	11	6	9	6	3	3	2.93299	5	14	6	11	7	11	5	15
TraesCS1A02G009600	3.58499	3.01239	6	10	3	4	3.24843	6	0	1	8	9	10	3	19.0993	0	3.68243	1	8.06638	10.2831	6	3	2	5	9	20	18.5672	25	2	8	8	6	6	7	0	9
TraesCS1A02G009700	4	0	5	2	0	0	2	3	10	6	4	1	0	0	0	1	2	0	0	0	0	0	0	0	0	0	0	1	0	0	0	0	0	0	0	0
TraesCS1A02G010100	0	0	0	0	0	0	0	0	0	0	0	0	0	0	0	0	0	0	0	0	1	0	0	0	0	1.1301	0	0	0	0	0	0	0	0	0	0
TraesCS1A02G010300	0	0	0	0	0	0	0	0	0	0	0	0	0	0	0	0	0	0	0	0	0	0	0	0	0	0	0	0	0	0	0	1.04094	0	0	0	0
TraesCS1A02G010400	10.2063	8.99967	16.348	2.2407	22.572	17.9721	8.90979	16.4534	14.3491	6.61385	12.7951	13.6129	10.5024	9.43662	7.12482	15.8969	4.55868	14.5074	30.6795	25.767	73.2874	13.138	5.8133	18.9013	17.9272	26.7785	29.402	14.1479	14.5031	11.576	17.1821	18.8211	23.2471	43.4878	17.1087	21.0497
TraesCS1A02G010500	1	0	0	0	0	0	0	0	0	0	0	0	0	0	0	0	0	0	0	0	0	0	0	0	0	0	0	0	0	0	0	0	0	0	0	0
TraesCS1A02G010700	6	13	6	3	5	8	6	4	3	5	3	5	8	11	4	4	2	0	4	19	4	8	2	5	5	6	7	2	0	1	20	5	5	9	2	10
TraesCS1A02G011100	12	21	40	11	21	14	25	53	29	21	20	17	41	46	58	24	20	35	56	59	75	25	30	45	31	33	59	66	17	28	26	44	44	25	29	22
TraesCS1A02G011200	40.0554	45.7887	55.7646	21.20069	52.1971	21.11736	65.5249	49.8578	58.2546	17.21456	47.0062	50.245	71.2237	60.7438	68.1084	41.103	50.6842	40.5107	39.0995	31.7894	102.7736	40.4207	26.7805	48.488	50.649	61.6733	89.3141	77.3521	31.1192	43.4246	51.2031	47.51601	58.08253	74.0175	28.201	42.8542
TraesCS1A02G011400	0	0	5	4	3	0	2	3	6	3	4	4	2	0	7	2	3	1.06939	2.16759	2	0	1	0	4	1	3	3	7	8	2	1	5	0	5	1	4
TraesCS1A02G011500	56	83	134.406	44.3101	50	37	75	125	163	97.8183	90	56	103	125.419	129	63.9039	60	62	167.386	126	242.948	76	86	94	112.394	124	151.445	84	59	72	109.299	91	131	83.3427	67	85
TraesCS1A02G011600	31	55	37.1116	28.1959	17	16	45	46	36	38.3189	24	9	26	60	47	19	21	34	77.1783	89	50.2431	33	27	56	51	53	82	45.4627	34	28	68	50	63	41.1666	28.2049	39
TraesCS1A02G011700	8	4	2	6	5	0	1	3	6	0	0	0	5	0	0	0	3	3	1	3	0	0	0	0	0	1	0	0	0	0	0	2	0	0	0	0
TraesCS1A02G011800	27	21	47	22	31	12	12	14	29	21	51	51	3	3	13	9	12	18	13	29	21	3	6	3	20	27	16	29	14	9	32	30	42	8	12	15
TraesCS1A02G011900	3	0	4	0	1	0	1	6	9	4	9	3	21	28	18	14	2	5	46	100	13	9	9	11	27.8706	34	19	40	42	17	13	11	6	11	9	11
TraesCS1A02G012000	3	7	4	2	12	1	8	23	11.7336	9	12	11	28	7	29	5	2	4	24	18	29	16	5	11	18	16	10	20	10	7	21	20	32.1363	6	7	13
TraesCS1A02G012100	2	1	1	0	4	0	0	1	0	0	0	0	3	0	0	0	0	0	0	3	1	0	0	0	6	3	0	2	1	3	0	0	1	0	0	0
TraesCS1A02G012300	0	0	0	0	0	0	1.13839	0	0	0	0	0	0	0	0	0	0	0	0	0	0	0	0	0	0	0	0	0	0	0	0	0	0	0	0	0
TraesCS1A02G012400	18	1	15	0	14	2	6	14	2	4	14	6	21	12	11	11	4	4	7	26	30	3	2	6	10	11	14	22	9	20	2	17	20	7	16	5
TraesCS1A02G012500	184.5338	218.487	185.043	118.44172	147.27303	94	190.93674	223	160.046	137.7963	144.732	103.909	284.456	242.76554	216.083	187.254	149.02372	194.72	270.436	334.695	336.68727	236.677	181.834	227.688	228.543	290.9225305	326.131	307.087	236.93234	199.393	222.20313	212.764	187.09	236.58209	163.447	139
TraesCS1A02G012600	0	1	0	0	3	0	8	18	0	0	4	9	15	7	15	0	6	8	30	38	10	2	6	10	12	10	3	13.8671	18	2	42	3	8	18.668	5	10
TraesCS1A02G012700	0	9	0	0	0	0	7	3	0	0	3	0	1	14	2	0	5	4	4	10	2	0	6	2	1	0	0	0	0	1	3	0	0	1	0	1
TraesCS1A02G012800	0	6	0	0	0	2	0	0	0	0	0	0	3	0	1	0	0	0	0	0	1	0	0	0	0	0	0	0	0	1	0	0	0	0	0	0
TraesCS1A02G012900	0	0	0	0	0	2	9	8	6	0	2	0	13	3	1	2	0	1	0	8	5	3	0	0	3	6	0	3	0	7	2	0	0	1	0	0
TraesCS1A02G013000	0	1	2	1	2	0	19	9	10	0	6	1	6	16	8	2	18	18	2	1	2	8	15	5	1	0	2	0	1	1	1	0	0	6	0	0
TraesCS1A02G013600	0	0	0	1	0	0	0	0	0	0	0	0	0	0	0	0	0	0	0	0	2	1	0	0	5	0	0	0	0	0	0	0	0	0	0	0
TraesCS1A02G013700	50.4214	141.637	77	52	44	29.0769	118.656	96.2025	142.111	37.9487	82.3729	39.0607	137.204	125.582	135.787	87.1316	84.1216	98.6678	118.317	69.879	202.687	76.1449	95.609	114.944	59.513	96.5581	97.5079	85.1013	58.4915	55.2462	90.1711	61	77.2901	48	77	75
TraesCS1A02G013800	893.0979	1998.531	793.3781	609.3747	650.1088	1044.6001	2134.795	1593.331	1494.157	626.945	979.284	622.2835	2497.293	3035.0322	2066.24	2601.126	1780.067	1513.153	1978.417	2113.929	2583.4077	1980.078	2014.828	2030.936	1254.272	1637.225	1727.0717	3365.3322	1505.40075	1193.5742	1207.966	728.1776	753.822	1261.768	1091.879	813.365
TraesCS1A02G014100	0	6	0	0	1	2	2	0	4	0	3	0	0	0	1	0	0	0	0	0	0	1	0	0	0	0	1	1	1	0	1	2	0	0	0	0
TraesCS1A02G014300	8.89031	3.04212	5.13021	0	9.87593	0	3.3926	1.39435	5.98427	3.98937	8.17469	2.45003	2.66843	0	0	3	10.4787	12.4022	0	0	0	0	0	5.78648	3.54029	0	0	5.9192	0	4.5719	0	1.58353	1.95376	3.9789	3.7684	0
TraesCS1A02G014800	0	0	0	0	0	0	0	0	0	0	0	0	0	0	0	0	0	0.5	0	0	0	0	0	0	0	0	0	0	0	0	0	0	0	0	0	0
TraesCS1A02G014900	0	1	5	0	0	0	0	2	0	0	0	1	3	0	0	4	1	0	7	12	2	2	0	8	8	6	5	5	1	2	2	5	3	1	0	0
TraesCS1A02G015000	0	0	0	0	0	0	0	0	0	0	0	1	0	0	0.966881	0	0	0	0	0	0	0	0	0	0	0	0	1	0	0	0	0	0	0	0	0
TraesCS1A02G015100	1470.86	2574.62	1670.57	1023.99	978.508	1258.16	2248.69	1778.12	2705.1	783.992	1273.99	891.25	1823.82	1940.59	1804.61	1734.31	1150.93	1349.74	3015.17	2463.95	3162.77	1338.19	1194.54	1657.55	2119.19	2192.57	2742.99	1237.39	1560.53	1628.38	2105.62	1322.56	1208.06	2003.58	1469.83	1592.14
TraesCS1A02G015200	104.00001	112.23818	66.32296	70.41983	71	37	112.3497	74.0407	97.39944	94	71.39904	67	152.203	148.4486	128.55309	120.6972	76.2415	64	112	150.017	211.5932	98.2175	102.4699	91.73725	106.562	102.9669	123.8139	163.1305	81.75814	87.7649	110.9489	101	89.4075	88.99998	65.5259	46.828
TraesCS1A02G015300	362.098	290.175	338.359	240.021	245.45	277.579	197.812	226.177	264.346	369.873	281.876	230.313	283.059	294.514	279.593	195.928	172.592	213.564	338.333	412.339	884.806	397.649	271.404	317.009	257.399	398.773	470.35	712.224	245.055	274.353	341.076	430.95	439.678	256.265	236.049	237.3
TraesCS1A02G015378	0	0	0	0	0	0	0	0	0	2	0	0	0	0	0	0	0	0	0	0	0	0	0	0	0	0	0	0	0	0	0	0	0	0	0	0
TraesCS1A02G015400	24.9587	0	29	26.0339	8	5.00475	6	9.64286	12	152.705	20	9.91099	12.6667	14	10.0107	9	5.53571	13.0091	16.8	20.7304	201.263	7.35	10.4	9.84615	12	12	15.1543	106.625	6.75	8.25806	22.7873	59.7205	185.453	10.8881	10.8333	0
TraesCS1A02G015500	0	1	0	2	1	6	0	0	4	0	0	0	0	4	10	6	2	7	3	18	0	9	1	13	2	3	4	14	3	0	4	0	8	2	1	0
TraesCS1A02G015600	0	0	0	1	0	0	0	0	0	1	3	0	2	4	2	0	2	0	0	1	0	4	1	0	1	2	0	2	1	1	8	3	7	2	2	2
TraesCS1A02G015800	0	0	0	0	2	0	0	0	0	0	0	0	0	0	0	0	0	0	0	0	0	0	0	0	0	0	0	0	0	0	0	0	0	0	0	0
TraesCS1A02G015900	74	49	72	97.618	94.7912	98	44	80.2933	28	87	97	89	66	118	43	71	61.4003	73	227	219	449	646.051	209.463	239	158	223	251.35	256	176	114.726	175	162.719	165	252	214	252
TraesCS1A02G016000	4	0	1	0	0	8	0	11	0	0	0	2	0	0	0	0	0	0	0	0	6	4	3	4	0	4	4	4	1	1	2	0	2	3	0	4
TraesCS1A02G016100	0	0	0	0	4	0	0	0	2	1.00908	0	0	0	0	0	0	0	2	0	0	0	0	0	0	0	1	0	4	0	0	2	0	0	0	0	0
TraesCS1A02G016200	38.5055	56.2452	76	20.263	27.4564	15.3647	31	41	16	43.6045	29.6723	30	61.3538	48.3924	59.2088	44.6759	33.3965	29	66	88.4877	39.2988	19	22	23	42.4363	55.4252	44.6355	78	30.3885	31.8986	34.0694	61	65.4905	32	30.5871	32
TraesCS1A02G016300	1	0	0	0	0	3	0	2	5	0	0	3	11	0	5	3	1	2	1	0	14	3	0	0	0	0	1	1	0	0	1	0	3	3	1	0
TraesCS1A02G016800	13	0	5	22	2	7	17	1	0	0	29	1	4	0	17	0	2	2	0	0	0	0	3	7	0	3	0	17	0	1	7	1	6	6	29	0
TraesCS1A02G016900	175.637	203.7	211.31986	139.32559	174.1342	124.647	229.253	198.536	209.9132	150.92	193.33336	132.9452	220.922	268.138	228.831	191.22392	178.4861	241.419	219.033	207.76867	426.8955	194.274	272.347	219.296	164.00218	272.725	272.11558	264.435	193.38752	138.742	256.6219	213.266	252.8265	187.553	180.73	178.964
TraesCS1A02G017000	79	83.7771	84	34.6052	33	77.6354	77.6057	91.6463	65.5819	61.7852	64.4399	68	61.3084	72	65.4788	43	66	76.6795	65	98	86	55.5388	47	63	61	70	96	88	37	45	83.3863	77	90.8539	69	70	68.1784
TraesCS1A02G017200	0	0	0	0	0	0	0	0	0	0	0	0	0	0	0	0	0	0	0	1	0	0	0	0	2	0	0	0	0	0	0	0	0	0	0	0
TraesCS1A02G017300	0	0	0	0	0	0	0	0	0	0	0	0	0	0	0	0	0	0	0	0	0	0	0	0	0	0	0	5	0	0	0	0	0	0	0	0
TraesCS1A02G017400	0.333333	0	0	0	0	0	0	0	0	0	0	0	0	0	0	0	0	0	0	0	0	0	0	0	0	0	0	0	0	0	0	0	0	0	0	0
TraesCS1A02G017800	3.59629	1.10971	10.7826	3	3.0183	0	3.64335	0	0	5.76221	0	2	0	8	6.40502	0	3	2.17974	6.2699	20.9574	7.28891	5	1.06582	0	0	4.51901	4.63116	13.5254	5.53126	6.10063	5	1.2817	13.268	2.39508	0	3.42497
TraesCS1A02G017900	55	39.2749	61.9274	21.6802	11.2205	33	74.8659	92.6203	103	22	73	31	162.25	318.271	207.912	238.814	80.9765	98.4221	267	288.8	319.333	252.425	176.353	224.876	135.891	93.6338	77.0482	519.235	174.842	178	84.8039	121.447	96.9526	67.8753	40.2277	27.1719
TraesCS1A02G018000	4	1	4.32195	4	2	7	5	11	6.78325	4	9	4.19637	9	18.0279	14.0297	13	2.02062	13	7	42.0561	90	28	2	8	41	22.3971	16	206	14.8744	6	4	30.4513	15	13	1	7
TraesCS1A02G018100	0	0	0	0	0	0	0	0	0	0	0	0	0	0	0	0	0	0	0	0	2	0	0	0	0	0	0	5	0	0	0	0	2	0	0	0
TraesCS1A02G018300	35	92	91	32	40	35	84.7778	58	70	18	26	32.4091	58	49	44	41	31.6078	32.7111	64.8767	50	58	26	15	10	48	59	60	28	24	17	51	83.4774	62	24	26.7027	21
TraesCS1A02G018400	0	3.01236	0	0	0	0	1	3	0	1	0	1	0	0	1	0	1	1	0	0	0	0	0	1	4	0	4	3	0	0	2	0	3	0	0	0
TraesCS1A02G018500	48	40	73	21	36.1032	16	63	60	55	14	47	34	81	48	75.1673	29.0286	44	48.0995	70	34.0627	49.0262	32	42	52	37.1123	34	56.0505	59.0877	51	40	29.0355	46.1652	27.037	37	22	36
TraesCS1A02G018600	56.99995	43	41.00003	28	25	29	83	90.99999	111	53	70	75	136.9999	101	132.99958	123	92	72	111	138	131	112	72	170.9309	55.99999	75	41.99998	278.0005	64.99999	67.00003	53.00004	61.46197	53	33	22.00003	52
TraesCS1A02G018800	11	5	8	13	9	7	10	6	11	8.16375	7	9	10	19	11	5	3	12	13	5	13	15	6.19325	22.000023	9	21	13.21028	23	12	11	23	14	19	20	12	11
TraesCS1A02G018900	136.436	186.774	194.337	81.6708	111.556	68.4117	188.334	124.712	163.362	105.805	133.831	125.706	158.219	119.717	166.695	122.312	105.48	98.2313	168.096	135.097	277.13	138.44	111.452	155.714	125.977	187.294	215.128	170.931	173.514	154.338	170.694	167.972	204.312	186.372	102.98	79.7731
TraesCS1A02G019000	1684.75	1619.97	1734.6	1005.32	1232.02	1217.31	1818.91	1646.36	1942.6	1405.89	1387.06	1195.86	2046.69	2105.71	2078.33	1507.04	1425.29	1427.43	2665.53	2573.01	3912.63	1638.27	1396.88	1758	1972.68	2241.92	2016.62	3212.11	1613.61	1546.8	2383.57	2149.06	2307.79	1533.78	1258.27	1329.18
TraesCS1A02G019200	171	214.995	175	110	146	89	159	151.546	166.398	96.5026	160	115	218.58	155.02	263.606	155	157	170.199	185	169	247	150.993	130.612	167	152.598	133.508	148	109.441	138.489	115	135.523	135	177	128	92.5476	100
TraesCS1A02G019500	0	0	1	0	0	0	0	0	0	0	0	0	0	0	0	0	0	0	0	0	3	0	0	0	0	0	0	0	0	1.31881	0	0	0	0	0	0
TraesCS1A02G019600	60.4228	89.6717	41	23.2711	31	36.947	97.8329	80.6638	82	26	55	30	90.7925	64.1476	56	43	47.9403	47.9589	100.917	71	54.6807	22.2674	41	46	74	44	73.8827	21.7209	49	27.2755	74.3005	57	37	29	44.3798	18.7839
TraesCS1A02G020400	20	19	26	10.8708	15.4383	10	19.3731	25.4908	5	11	12	16.4712	10.3644	30.9387	8	15	22	22.3019	44.0762	16	24.4038	10	17	11	22.3612	36.6868	19.2472	23	21	15	22.9722	16.7756	13.5836	35	16.2357	7.34496
TraesCS1A02G020500	1380.73	1154	1616.16	974.699	1317.88	936.92036	1055.79	1296.20703	825.99996	1392.18	1216.08	946.19187	1378.49	1392.7154	1454.36142	746.312	932.589	922.469	1347.7566	1588.4192	2040.30804	964.114	624.328	901.35599	1047.3	1505.25	1775.04	2105.34121	828.648	926.684	1531.35313	1670.3159	1837.41	1204.02	819.085	790.474
TraesCS1A02G020600	49	57.1617	43.6091	29	39	28	53.9485	59.1865	43.7558	39.3409	43.8105	32	48.2235	55.9606	63.1055	44.0765	36	56	49.3744	67.4717	58	28.703	35.3706	57	30	51.1752	80.9496	61.3884	23	26.7613	45	29.2383	46.7871	34.4053	30.9608	45.2301
TraesCS1A02G020700	15.625	9	12	3	6.5	5	18	22	13	9	6.49136	13	24.4375	10.1852	19.3504	2	13.2589	12	7	1	11	1.68707	4	3.91231	19.2414	4	24.7211	18.3	15	10	21.309	22.6558	9.06667	9	9.84615	5
TraesCS1A02G020900	7	9	19	10	6	9	14	9	10	13	18	4.89263	9	18	24.3428	12	8	13	33.8916	30	34.6852	43	13	21.3992	17	27.4521	55	39.6726	17	21	17	15	6	35.8811	20.6589	21.7178
TraesCS1A02G021000	0	0	12	1	5	0	0	34	1	0	14	0	0	0	2	0	1	0	0	1	84	2	0	0	0	0	0	7	1	0	0	4	0	0	1	5
TraesCS1A02G021100	7	21	8	2	3	12	16	18	13	9	17	3	11	26	37.8368	4	28	11	22	31	44.3554	12	14.0252	19	23.5628	30	38.3391	45	22	14	20	20	16	23	12.0986	11
TraesCS1A02G021200	2	0	12	2	4	0	1	1	3	6	2	0	1	1	5	0	5	2	6	6	6	0	0	3	11	4	7	12	2	2	0	3	0	8	2	0
TraesCS1A02G021400	5	0	0	1	0	0	1	0	0	0	2	0	4	0	0	0	0	0	0	0	83	0	0	0	0	4	1	9	0	1	0	1	0	0	1	0
TraesCS1A02G021700	0	0	0	0	0	0	0	0	0	0	0	0	0	0	0	0	0	2	0	2	0	0	0	2	0	0	4	0	0	0	0	4	0	0	1	0
TraesCS1A02G021800	0	0	0	0	0	0	0	0	0	0	0	0	0	0	0	0	0	0	0	0	0	0	0	0	0	0	0	0	0	0	0	0	2	0	0	0
TraesCS1A02G022100	0	0	0	0	0	0	2	1.5	0	0	0	0	0	0	0	2	1	0	0	0	0	0	0	0	0	0	0	0	0	0	0	0	0	0	0	0
TraesCS1A02G022500	33	7	12	21	21	82	6	1	19	21	27	5	48	62	30	2	41	2	69	109	129	32	16	25	40	44	59.9361	171	51	46	42	30	41	78	29	27
TraesCS1A02G022600	0	0	0	0	2.7541	6.19852	0	1.24144	0	1.26618	0	0	0	1.30594	0	4.12805	0	2.57825	2.70977	2.65079	13.3334	3.9005	8.20823	0	2.59386	0	0	14.9463	2.61332	0	0	1.24673	2.46566	5.16709	4.01208	1.28314
TraesCS1A02G023000	0	0	0	0	0	0	0	0	0	0	0	0	0	0	4	0	0	0	0	0	0	0	0	0	0	0	0	0	0	0	0	0	0	0	2	0
TraesCS1A02G023100	0	0	0	0	0	0	5	2	0	0	0	2	0	0	2	0	0	1	0	0	0	0	0	0	0	0	0	0	0	0	0	1	0	0	0	0
TraesCS1A02G023200	0	0	0	0	0	0	4	0	0	1	0	0	0	0	0	0	0	0	0	0	0	0	0	0	0	0	0	0	0	1	0	0	0	0	0	2
TraesCS1A02G023205	3.30605	1	5.25936	4.67689	0	0	0	10.4027	0	0	2.04437	3	3	0	0	0	0	2	0	7	0	0	0	2	0	0	1.0527	1	0	0	1.05975	4.72097	1	2	0	0
TraesCS1A02G023400	110.309	122.263	126.345	43.07096936	89.0829	72.684573	120.101	109.01	59.30206841	67.0812	100.44	64.6072	158.4072	129.921	97.1597	118.86398	103.798	121.955	100.0700132	165.33	154.02	106.734	99.1904	86.44659	138.435	128.898	175.3631	226.827	121.9746	82.89094	108.551	106.477	141.137	110.033	74.1044	116.061
TraesCS1A02G023600	0	0	1	2	0	4	0	0	0	0	0	0	2	0	0	0	1	0	3	0	0	0	0	0	3	11	1	2	3	0	2	3	5	4	1	0
TraesCS1A02G023700	6	4	18	8	7.38889	7	15	22	25	5	11	18	14	15	15	33	8	14	18	23	35	14	8	18	5	3	9	13	6	1	7	5	14	13	8	4
TraesCS1A02G023800	130.865	138.694	127.848	101.479	118.464	92.5476	125.125	181.228	169.853	117.804	128.671	90.1833	177.389	227.222	171.587	140.553	144.261	183.325	309.878	242.981	277.468	142.193	185.436	173.695	203.721	295.362	226.41	176.074	166.873	122.575	175.941	207.254	184.11	149.885	152.791	106.852
TraesCS1A02G024300	90	53	112.222	28	65	41	71	105	60	46	70	49	106	102	104.396	31	33.1435	54	134	161	190.282	43.2339	46	49	53	64	74	90.2537	53	55	92	82.2213	77	52	36	28
TraesCS1A02G024400	17	10	15	1	7	5	14	28	7	17	17	13	18	15.00002	13	5	6	7	25	10	51.4915	17	3	9	37	49	47	9.29524532	20	4	35.61083	73.00003	52	10	8	19
TraesCS1A02G024500	110.273	114.63	147.957	81.6292	82.6016	80.2001	95.5354	106.01	203.785	82.5133	73.8476	70.5621	147.005	133.627	136.473	68.6509	77.4672	85.1655	161.805	167.002	250.64	113.782	65.3593	123.345	144.246	128.024	149.761	228.213	134.925	119.506	128.91	143.183	136.506	131.296	94.4984	70.0279
TraesCS1A02G024600	228	198.037	277	418	406	303	127.572	124	180	345	264	346	70	130	92	100	78	147	258	270.404	276	151	80	209	220	291	350.417	514	365.469	224	328	274	354	506	350	519
TraesCS1A02G024700	933.135	762.138	1306.51	655.283	955.522	595.72	982.059	1006.97	654.183	561.327	957.247	871.715	938.846	527.678	771.545	386.766	662.168	761.056	698.148	812.255	497.855	432.274	305.212	429.192	896.021	802.911	883.808	588.075	715.071	402.011	1194.92	822.027	913.762	843.721	648.456	725.374
TraesCS1A02G025100	407.43	159.734	586.03988	181.989	355.2	94.442	256.291	433.206	322.52	246.435	411.118	470.103	495.794	122.657	379.331	79.7211	254.31231	261.335	197.517	231.626	339.17199	102.077	89.6397	141.071	187.276	162.693	317.275	359.138	214.598	106.62	295.354	335.819	350.61116	165.881	81.1756	127.282
TraesCS1A02G025200	172.917	271.24	219.529	221.427	258.27	254.328	197.441	235.899	228.776	173.76	220.447	224.849	220.791	216.717	192.43	249.263	193.902	201.172	265.303	275.524	266.984	287.191	159.572	223.474	200.981	273.116	221.346	492.083	218.434	231.769	320.299	210.964	254.084	364.475	225.669	391.869
TraesCS1A02G025400	1	0	0	0	0	0	0	0	0	0	0	1	0	0	0	0	0	0	0	0	0	0	0	0	0	0	0	0	0	0	1	0	0	0	0	0
TraesCS1A02G025500	2.02451	0	0	4.01277	1	2	0	5.048	11	0	7	3	1	0	6	1	2	3	1	4	0	68.0471	1	19	2	0	9	144.143	4	4	1.00656	2	5	6	0	0
TraesCS1A02G025600	53	30	45	44	71	70	71.6353	62.5952	21	59	70	80	81.547	76	69.5453	88.7185	83	127	101	122	169	274	122	290.807	57.5088	96	107.66	1922.63	152	112	104	71	105	196	116	144
TraesCS1A02G025700	0	1	1.0401	0	0	0	10.455	5	0	0	2.21679	3	7	2.18949	6	2.15436	10.2612	6.21852	11.3338	2	0	10	5.65613	3.46238	1.08348	1	8	5.2003	0	0	3.82162	3.61405	3	0	0	1
TraesCS1A02G025800	0	0	3	0	1	0	1	0	0	0	0	3	0	0	4	1	0	0	0	3	2	0	0	2	1	6	0	6	1	0	1	0	0	0	3	1
TraesCS1A02G025900	68.95461	78.4872	68.0315	41.3755	78.49899	63.8607698	102.1496	71.3919	40.6562	52.3441	55.8572	61.2464	136.9812	126.674	124.0414	84.2052	70.8057	64.7514	136.158	137.564	187.1718	150.2944	103.2478	112.81281	115.7208	106.3384	122.1016	151.2759	108.2034	81.5865455	100.048	80.4473	109.295	93.97737	68.279	75.5641
TraesCS1A02G026000	0	0	0	0	0	0	0	0	0	0	0	0	0	1	0	0	0	0	0	0	0	1	0	0	0	0	0	0	4	0	0	0	0	0	0	0
TraesCS1A02G026100	0	0	0	0	0	0	0	1	0	0	0	1	2	0	0	0	0	0	0	2	0	0	0	0	2	0	1	2	4	1	0	0	0	0	0	0
TraesCS1A02G026200	61	42	41	156	160	153	37	61	1	149	163	221	71	73	32	266	246	275	94	107	58	531.494	331	532	58	61	96	1486.49	310	188	75	43	84	371	265	249
TraesCS1A02G026300	45	77.7009	42	13	35	31.3753	85	56	28	15	36.9749	40.7455	67	72	70	45	45	48.8582	74	48	41.9235	15	31.857	29.9896	51.8517	57	66	24	37.7389	37	54.8805	37.9157	45	48	28.9431	28
TraesCS1A02G026400	102.075	42	118.433	54.9818	60	38	83.1738	54.7966	59.5821	97	68.9379	77	147	143.993	87	51	93	63	137.112	212.081	234.509	76	59.5136	85	127.695	182	190.279	231.147	112.55	72.6017	178.66	161.673	164.525	126.76	96.6301	58.7711
TraesCS1A02G026700	0	0	0	0	0	0	0	0	0	0	0	0	0	0	0	0	0	0.333333	0	0	0	0	0	0	0	0	0	0	0	0	0	0	0	0	0	0
TraesCS1A02G026800	0	0	0	0	0	0	0	0	0	0	0	0	0	0	0	0	0	0	0	0	0	0	1	0	0	0	0	0	0	0	0	0	0	0	0	0
TraesCS1A02G026900	30	8	11	9	14	4	6	7	10	17	9	11	5	2	15	13	5	8	7	10	30	6	1	7	11	4	4	9	6	0	10	17	24	14	3	4
TraesCS1A02G027200	35	34	63	22	50.4587	20	31	52	43	19	46	37	67.3564	47	70.3743	15	47	36	54	40	49.9149	28	17	34	52	30	54	89.4064	52	47	77	56	54	28	23	19
TraesCS1A02G027300	4.50076	1.15391	9.82535	0	1.14311	0	7.23582	2	0	4.51022	3.16691	7.41211	5	2.14286	11.5722	2.66667	4.50204	1	3.50018	2.75	0	2	4.88889	0	3	2.66753	2	1.20043	3	3.43055	0	5.20004	5.40029	4.5	1.1	0
TraesCS1A02G027400	0	15	0	6	3	3	15	4	14	9	8	6	1	7	4	6	6	7	7	4	13	11	5	11	9	6	2	17	6	4	12	4.0137	1	12	6	8
TraesCS1A02G027500	34.9881	22.3304	36	8	39.1988	22.0785	21	54.8574	3.3045	28.7162	44.6413	9.66549	27.2908	31.8657	25.2614	4.22845	16.7959	35.4062	12.341	56.686	51.3756	3.39767	12.5991	18.8306	24.2397	26.3422	19.5149	61.9632	31.8415	14.5464	27.5759	18.2225	43.907	9	8.12806	16.067
TraesCS1A02G027600	22.4842	23	13	10	11	15	11.269	45	13	25	29	6	5.50635	28.5891	9.72415	9	1.74009	15	9	60.5437	45.0416	18.427	12	15	32	18.5864	28	70.9674	10	6.95043	7	20	21.7289	10	11.3567	12
TraesCS1A02G027700	0	0	0	0	0	0	0	0	0	0	0	0	0	0	0	0	0	4.04415	0	0	0	0	0	0	0	0	0	0	0	0	0	0	0	0	0	0
TraesCS1A02G027800	4.11411	4.66963	0	0	1.80124	0	6	3.24354	17.6955	3.28375	14.5127	21.4403	8.79698	4.05837	8.73865	2.77155	7.20406	0	1.70834	6.31401	27.7791	6.60233	2.49267	11.1371	11.6612	11.6578	5.48506	14.847	5.62551	4.45359	1.42415	3.54826	11.093	0	0	6.14578
TraesCS1A02G027900	0	0	1.08501	0	2.57482	0	0	2.5489	4	0	2	2	0	0	0	0	1	0	0	0	9	1	0	0	3	1	0	1.47619	0	0	0	0	0	0	0	0
TraesCS1A02G028200	0	0	0	0	0	0	0	0	0	0	0	0	0	0	0	0	0	0	0	0	5	0	0	0	0	0	0	0	0	0	0	0	0	0	0	0
TraesCS1A02G028300	62	98	84	47	69	52	119	90	114	51	45	55	91	119	104	78	38	70	100	92	165	75	48	96	98	54	111	126	68	88	116	85	139	68	70	78
TraesCS1A02G028400	0	0	0	0	0	0	0	0	0	0	3	1	0	2.83684	1.00715	0	0	0	0	0	4	0	0	0	7.09408	0	0	0	1	0	3	1.02206	1	0	0	0
TraesCS1A02G028500	9.35483	1.99278	6	6.15673	3	0	2	2.02205	0	10	5	8	15	10.3077	5.77109	4	2.9913	7.86566	10	14	8.02423	9	4.03113	8.13443	11.2173	15.5412	16.5795	15.963	12.5242	0	11.0505	12.0994	5.036	12.5531	6.05689	4
TraesCS1A02G028700	0	0	0	0	0	0	0	0	0	0	0	0	0	0	0	0	0	0	0	0	0	0	0	0	0	0	0	1	0	0	0	0	0	0	0	0
TraesCS1A02G028900	0	1	3.01099	1	3	2	1	1	5	1	0	0	2	4.49148	9.22891	0	0	2.02203	6	10.0324	4.05589	0	6.82562	4	1.2947	4.18993	9.97752	9	0	4.19847	7.0686	2.50747	8.04658	0	0	5
TraesCS1A02G029100	31.9253	11	24.1257	13	30.5842	13	34.7469	25	24.339	23.0000627	10	12	32.00001	41.33303	40	4	26.6501	21	37.8436	50.670919	69.6396	22	39.4864	19	40.78469	62	42.1691	64.41217	35.43152	20.2852	44.2615	51.3103	57.3281	35.134	15.3699	12.2289
TraesCS1A02G029200	40.8153	13.3322	61.7857	15.9973	43.808	14.5493	26	29.7842	19.75	47.4382	48.3884	79.1762	33.3024	41.8774	28.438	11.2846	34.4565	18.9823	34.7052	65.9666	62.358	10.9604	14.9706	17.4299	24.6259	40.6384	59.1508	121.58	19.957	24.4942	51.0195	31.86	86.9623	47.517	10.9412	9.99259
TraesCS1A02G029300	2641.9	3206.39	2570.53	4171.44	4132.92	3987.62	2161.92	2069.78	1769.66	3296.5	3771.98	3818.57	854.386	990.163	667.866	1854.02	2007.06	2499.61	1157.03	1353.98	1491.55	1697.29	1169.77	2936.68	1106.99	2074.55	1745.67	5839.9	3260.47	1605.8	2343.07	2531.89	2488.15	4688.95	3652.28	4320.97
TraesCS1A02G029400	0	0	0	0	0	0	0	0	0	0	0	0	0	1	0	0	0	0	0	0	0	0	0	0	0	1	0	0	0	0	0	0	0	0	0	0
TraesCS1A02G029700	0	2	0	0	1	0	1	0	0	0	3	0	0	2	2	2	1	0	0	0	0	7	5	5	2	1	0	7	0	2	0	0	2	1	0	0
TraesCS1A02G029800	57.5893	101	99.6071	471.007	601.496	602.205	291.731	205.097	200.843	454.926	826.049	820.966	471.503	501.481	491.528	1403.19	1182.62	1150.54	491.729	577.934	550.915	1801.54	1808.07	1835.96	197.238	207.483	388.935	1785.99	1133.28	1187.72	183.354	163.532	200.754	1120.93	709.032	726.277
TraesCS1A02G029900	0	0	0	0	0	0	0	0	0	0.5	0	1	0	0	0	0	0	0	1	0	0	0	0	0	0	0	0	0	0	0	0	0	0	1	0	0
TraesCS1A02G030000	6737.36	13464	7463.72	4013.06	5357.97	4433.24	13463.1	10951.2	11350.3	2255.5	5208.91	3905.65	13059	12751.6	13152.9	8804.14	7854.94	7905.32	17882.4	16100.1	13728.7	9057.71	8274.32	8477.28	12657	11821.3	14520.1	5990.01	9156.4	9678.27	13921.8	5399.95	6191.09	13586.2	9575.92	10482.4
TraesCS1A02G030100	621.204	593.453	884.07	478.256	768.526	377.225	706.46	908.105	688.538	477.646	875.218	674.386	1047.16	387.699	819.294	444.35	786.387	749.542	545.908	638.581	616.025	282.266	287.018	412.864	630.868	469.036	517.824	530.406	527.314	305.148	815.262	612.774	701.101	578.005	429.264	429.802
TraesCS1A02G030200	1.11359	12.5358	4	5	6	0	3.14416	6	1	4	0	2.11057	4	2	0	8	1	2	2	11.3574	4	0	1.27972	4	3	6	8.69298	5	10.4904	7	1	1.08003	4	5	2	1.40E-05
TraesCS1A02G030300	0	0	1	0	0	0.000723185	0	0	0	0	0	0	0	1	0	0	0	0.000491142	2	0	3.87937	0	0	0	0	0	0	0	0	0	1	0	0	0	0	0
TraesCS1A02G030400	330	456	380	286	321.997	445	532	350	488	171	269	224	425	283	401	447	293	321	415	212	353	164	135	151	370	454	475	140	181	209	449	392	453	430	345	325
TraesCS1A02G030500	68	16.9321	138.855	31	72	4.30217	44	70.4266	15	59	79	95	62	35	57.3247	27	50.2754	58	35.225	81.5023	63.2748	25	11.3685	31	44	28	67.1701	130.475	49	35	70	100.917	104.351	55.9086	25.8411	31
TraesCS1A02G030600	144.049	123.341	172.402	112.58	83.4081	75	126.772	103.058	172.779	168.232	83.4439	92.4314	218.247	156.064	246.376	153.91	95.4091	115.491	228.416	234.078	495.264	108.789	104.842	154.998	161.975	199.297	154.278	337.257	135.182	120.958	206.058	189.443	256.065	105.667	108.519	90.5536
TraesCS1A02G030700	730.681	920.849	809.51	632.383	816.658	572.721	730.988	789.387	730.589	643.746	775.245	726.614	581.78	444.866	452.699	548.883	541.567	762.721	503.869	530.027	553.091	290.216	383.703	473.915	505.186	558.586	635.352	588.558	491.082	413.853	725.411	641.386	629.062	616.373	507.801	564.025
TraesCS1A02G030900	0	2.000004727	0	1	0	0	0	0	0	2.000001706	0	0	0.999999996	7	0	1.00000006	0	0	7	2	8.000001884	11.00001498	3	2	1.00000038	3.999997207	13.00002976	3.000003649	1	3	0	1.000000252	1	3	0	5.999995673
TraesCS1A02G031200	477.897	749.093	387.422	358.912	404.781	366.509	667.682	591.061	572.058	292.224	359.983	254.989	597.077	520.381	495.277	498.835	365.931	427.562	388.614	409.127	543.754	374.083	276.428	264.876	369.994	441.101	653.825	322.079	356.861	287.258	333.587	317.035	493.276	427.639	340.402	281.722
TraesCS1A02G031300	274.99	285.716	280.935	153	128.145	89.2799	150.459	260.952	206	143.31	214.154	153.509	107.093	57.07	117.463	68.2086	90.1505	114.325	78.2015	64.1576	81	26	23.0522	60	107.498	74.1146	113.24	33.0717	51.0482	24	89.2553	110.371	124.853	85	51.095	29.0327
TraesCS1A02G031400	0	9.27502	3.06226	3.03602	0	0	0	4.58795	7.8961	7.03819	1.26685	12.4891	7.14167	6.1673	0	0	0	0	0	0	3.21511	0	11.2205	2.89466	3.15005	6.48656	7.15496	4.13268	6.00993	1.02381	4.44748	0	7.9846	8.31802	10.8714	7.09711
TraesCS1A02G031600	12	8	14	0	6	14.0126	4	15	0	4	6	3	9	16	2	6	7.47064	4	12	28	7.00091	5	4	5	23.0096	13	12	8	11	2	7	10	6	6	6	1
TraesCS1A02G031700	10	1	3	2	7	3	2	4	0	3	7	8	15	1	8	0	2.52936	7	0	1	2	0	0	3	13	2	3	7	5	2	6	3	14	3	2	1
TraesCS1A02G031800	0	1	3	0	1	0	0	0	0	4	0	1	2	0	0	0	0	4	4	4	2	0	0	6	0	0	2	3	0	2	2	3	7	0	0	4
TraesCS1A02G031900	0	4	3	1	0	0	1	1	0	0	0	0	6	3	0	0	2	1	1	0	7	0	1	0	5	2	2	0	1	1	0	0	2	4	1	0
TraesCS1A02G032500	8	8	11	22	4	5	10	8	13	8	9	13	4	7	9	23	14	17	8	3	45	17	17	10	4	10	7	30	25	16	5	5	3	24	10	14
TraesCS1A02G032700	0	1.44392	18.0521	3.61679	3.36328	0	2.38641	6.24792	2	4.93234	2.10215	2.54732	8.90422	0	4.02966	0	5	3.336190579	3.21686	7.90317	0	2.21899	0	5	2.29963	0	6.73225	9.80953	0	1	12.0926	0	6.26215	4.75718	0	0
TraesCS1A02G032800	0	0	0	0	0	0	0	0	0	0	0	0	0	0	0	0	0	0	0	0	3	0	0	0	0	0	0	0	0	0	0	0	0	0	0	0
TraesCS1A02G032900	2	1	0	0	0	16	0	0	2	86	0	0	0	1	4	1	0	0	0	0	892	5	6	47.055	0	2	2.0011	280	0	1	0	2	162	0	3	0
TraesCS1A02G033000	84.6707	90.8553	100.266	71.3257	81.9519	57.5403	102.347	75.1312	29.9613	77.591	84.1225	59.3514	91.8363	140.556	88.9887	74.2107	63.5224	70.9665	138.814	112.495	103.541	75.7955	53.2037	110.749	132.666	158.808	178.315	199.443	134.359	87.0225	175.026	117.094	121.717	159.033	121.188	84.5969
TraesCS1A02G033100	144.28	218.558	149.096	91.2802	130.628	162.508	255	244.801	208	130	176.171	90	339.635	345	350	199.349	206	170	249	360	457	184	193	171	250	308	287.561	277	212	153.552	352.251	241	313.205	223	216.679	183
TraesCS1A02G033200	118.842	107.984	100.437	445.35	434.813	495.091	111.739	102.287	190.157	367.461	468.693	330.964	115.37	94.0404	113.213	484.079	342.104	422.857	179.428	281.845	167.056	662.763	582.518	698.111	164.849	244.376	194.106	1327.58	727.577	414.607	216.075	345.49	345.847	672.797	660.876	470.394
TraesCS1A02G033300	29.3683	16	43.831	19	39.4935	5	19.3731	34.6381	32	15	26.3274	23	44.0059	23.3187	51.2259	19.6909	22.3086	27.3538	30.3918	48	56.3754	39.4257	11	25	29.3219	32.4317	39.4098	54	22	33.7306	19.5259	22.2513	39.0673	22.6405	24	32.3175
TraesCS1A02G033400	0	0	0	0	0	0	0	0	0	0	0	0	0	0.141414	0.273504	0	0	0	0	0	0	0	0	0	0	0	0	0	0	0	0	0	0	0	0	0
TraesCS1A02G033500	1860.59	2408.43	1264.68	1502.84	1236.36	654	1864.84	1855.77	4811.84	1071.11	1348.68	1046.72	1976.1	1192.65	2410.69	2079.72	1396.85	1559.77	1114.44	838.661	2929.54	653.64	680.742	587.761	1466.7	1068.89	1229.49	730.597	852.951	864.945	1587.37	889.968	810.861	1207.71	830.97	1100.82
TraesCS1A02G033600	27.3586	17	22.2392	10.0158	17	6	61.4418	114.55	74.3883	2.00459	26.2742	15.0553	86.2584	12	89.2783	19.3864	53.4841	56.8236	12.4219	5.03494	20.1854	4.00437	8.03536	14	28.1911	11	17.0738	15.0683	23.259	14	20.1972	13.3813	8.0897	4.05428	3	19.181
TraesCS1A02G033700	5	1	5	0	4	2	4.54587	11.0793	0	2	1	0	3	8	6.27076	5	1	2	11.2851	17.4982	1	1	0	3	10.1698	7.45025	18	1	2	5	8	1	3	9	2	2
TraesCS1A02G033800	15.6066	10.1827	9.70546	19.168	9.67087	3	15.7781	9.73375	16.1952	9.46107	7.10003	6	36.1953	22.3574	22.3135	6.08928	16.436	7.68047	34.6189	50.5959	25.7703	18.9433	17.0778	17.3669	20.9794	27.3663	32.3744	49.2418	28.4959	20.4699	31.4938	20.2275	24.1972	13.3535	19.6385	14.306
TraesCS1A02G034000	0	0	0	0	0	0	0	0	0	0	0	0	0	0	0	0	0	0	0	0	0	0	0	3	0	0	1	1	0	0	0	0	0	0	1	0
TraesCS1A02G034100	0	0	0	0.5	0	0	0	0	0	0	0	0	0	0	0	0	0	0	0	0	0	1	0	0	0	0	0	0	0	0	0	0	0	0	0	0
TraesCS1A02G034300	80.30912	38.5977	94.9393	34.999994	40.90284	45.6524	31.02015	69.3974	47.86453	92.9642	80.061	47.0393	128.7602	125.1473	166.0153	36.489891	69.18307	42.78377	118.9191	127.1811	166.8641	92.8399	59.6486	82.8312	78.7103	90.18272	67.607	191.4823	87.0174	53.4722	145.5333	118.074	166.6864	49.6524	49.67471	76
TraesCS1A02G034600	3.00186	0	0	0	0	0	0	0	0	0	0	0	2	1	0	0	0	0	0	0	6	0	0	0	1	4	0	0	3	6	0	0	0	2	0	1
TraesCS1A02G035000	91.6331	44.2836	262.16	54.7968	141.833	14	50.1388	135.669	73.9262	86.0088	145.087	186.234	156.531	56	119.47	24.7059	68.4207	113.615	115.288	75.9038	103.551	49.4479	24.1575	53.817	73.5831	66.7519	105.474	226.761	81.8332	71.9968	120.442	180.628	218.055	107.085	47.9247	73.0864
TraesCS1A02G035100	22.8819	29.1039	26	66.2332	47.4569	53	47.6038	17.2471	78.9261	65.129	77.7272	52.0026	51	55.6189	46.7673	71.8191	63	66.9408	48	58	144	363.868	115.155	370.314	14	49.4453	58	877.709	167.874	77.9852	68	134	119.759	133	96.6721	95.4582
TraesCS1A02G035200	37.445	22.9886	45.3495	24.226	25.3077	18	45.3343	10.5468	29	34.3404	36.4058	19.6678	30.2198	29.6743	26.5763	16.8009	13.7775	17.3139	33.8413	67.1001	20.7282	20.409	27.9409	55.8549	30.0854	60.9038	75.9069	63.3398	17.9438	23.9001	43.1519	23.02	46.8941	53.3597	29.939	17.581
TraesCS1A02G035300	11.4632	12	19	18	14	18	14	19.7266	29	26.3711	16	16	20	6	25.9644	2	19	17	27	18.7683	17.6095	8	7	12	17.382	22.0226	25	38.7161	24	11	12.6264	19.949	17	15	9.60333	6.34367
TraesCS1A02G035500	1237.00088	1336.99646	1466.99705	964.00049	1055.99892	750.00029	1315.99526	1374.99877	2733.0024	853.00045	1338.99874	1132.00135	1631.00113	1568.00101	1972.99697	1195.00142	1087.00442	1248.00445	1973.99813	1988.99515	3745.9951	1736.99682	1402.00476	1626.9966	1515.002	1464.00025	1990.99702	1872.00184	1274.00159	1865.00359	1661.00479	1206.00033	1423.9987	1784.00178	1116.00422	1480.9988
TraesCS1A02G035600	61.4243	33	57.4276	40.3051	40	33	40	65.1295	76.4817	15	97	36.119	72.1784	37.2516	89.625	64.1499	42	49.1391	81	66.6462	51.3085	58	24	51.9456	159.138	63.1077	65	111.243	52	34.2949	149.201	180.62	58	45	29.3381	50
TraesCS1A02G035700	0	0	0	3	0	0	0	1	0	0	0	0	0	2	0	0	0	0	0	0	0	0	0	0	0	0	0	0	0	0	0	0	0	0	0	0
TraesCS1A02G035800	2072.89	1442.27	2134.02	933.643	1387.87	1149.97	1595.66	2039.63	2296.05	1524.1	1503.15	1446.62	2094.48	1754.66	2300.96	922.54	1326.92	1313.94	2262.84	2572.48	4163.69	1462.7	1035.11	1821.53	1954.63	2013.61	2270.56	2834	1558.49	1302.99	2588.77	2392.7	2358.53	1435.77	1159.2	1418.42
TraesCS1A02G035900	3	1	1	0	0	0	1	3	0	0	0	0	3	0	0	2	0	0	0	3	0	0	0	3	1	8	1	1	1	0	0	0	2	0	0	2
TraesCS1A02G036100	549.571	898.645	694.718	828.369	1080.331	1054.774	605.411	389.641	287.1199	610.341	600.253	695.007	320.91	396.855	234.7062	402.695	388.999	443.249	455.614	551.626	389.751	331.9029	311.1421	453.209	523.722	751.41	803.542	1063.313	698.525	449.949	848.091	634.676	780.028	1257.662	825.963	831.353
TraesCS1A02G036200	1603.18	2051.01	1549.88	1137.6	1234.87	977.113	1834.3	1733.05	1810.34	700.805	1319.29	1032.53	1749.87	1549.3	1916.35	1121.07	1204.42	1404.62	2175.59	1970.64	1663.07	965.395	1126.68	1270.63	2049.74	1764.23	1803.46	1252.59	1361.76	1141.67	2156.19	1371.81	1382.71	1461.95	1223.48	1235.52
TraesCS1A02G036300	5.41575	6	19	1	8	11	12	11.2482	0	1	6.59907	1	17.4039	14	12	3.17593	8	9	3	7	13	4	6.13292	9	8.24176	8.37098	13.2819	21.6984	2	4.17339	8.3192	4	20	2	4	11.3543
TraesCS1A02G036500	7	0	9	0	5	0	6	5	0	5	6	6	7	0	3	0	8	0	3	3	1	6	0	6	2	10	8	14	3	2	2	8	7	5	1	0
TraesCS1A02G036800	0	0	0	0	0	5	0	0	0	0	0	0	0	1	0	0	0	0	0	0	0	0	0	0	2	0	1	0	0	0	0	0	0	0	0	0
TraesCS1A02G037000	4	8	16	10	0	5	3	5	3	8	4	2	0	9	2	6	0	2	1	7	2	1	4	2	4	0	0	7	2	0	3	0	0	5	1	0
TraesCS1A02G037200	0	0	0	0	0	0	0	0	0	0	0	0	0	0	0	1	0	0	0	0	4	0	0	0	0	0	0	0	0	0	0	0	0	0	0	0
TraesCS1A02G037300	0	0	1	0	0	0	0	0	0	0	0	0	0	0	0	0	2	0	0	2	0	0	0	0	0	0	0	0	0	0	0	0	0	0	0	0
TraesCS1A02G037400	742.128	978.905	928.395	473.138	664.529	484.241	1123.421	1086.171	833.6109	286.12	590.848	460.128	1083.482	1168.332	837.446	532.827	642.197	603.178	1318.018	1451.954	1125.874	744.538	660.014	629.371	895.305	1360.549	1383.769	726.715	527.32	679.292	938.324	889.019	1170.428	686.308	580.595	456.903
TraesCS1A02G037500	1	0	0	0	0	0	2	2	0	1	0	0	0	0	0	0	0	0	0	2	1	0	0	0	2	0	4	0	1	0	10	0	1.32118	0	1	0
TraesCS1A02G037700	0	0	0	0	0	11	1	15	0	0	0	1	4	1	1	2	0	4.1029	13.3639	0	2.50519	0	1	4	1.01364	0	0	6.02409	1	2	0	1	4	1	0	0
TraesCS1A02G037800	0	2	0	2	0	0	4	6	0	3	0	0	1	1	5	0	0	1	0	0	11	0	1	4	1	0	0	8	0	0	0	0	4	0	0	0
TraesCS1A02G037900	106.246	148.394	145.79	44.6037	98.476	84.0073	128.486	163.11	260.83	95.0062	131.188	106.821	162.153	203.182	228.051	211.099	131.844	140.795	202.68	208.735	333.597	207.078	155.664	191.38	112.1	113.427	194.507	285.831	121.759	160.671	124.046	99.3977	176.837	117.419	110.758	100.447
TraesCS1A02G038200	2.34955	0	0	0	0	0	0	1.02564	0	1.02847	0	0	0	0	7.06295	0	0	0	0	0	1.00657	0	0	0	4.2234	1.02903	3.114	0	0	0	3.63373	0	0	0	1.30897	0
TraesCS1A02G038300	46.7856	2.04918	62.0489	45.852	25.1508	46.4798	0	5.05348	12.2222	57.6992	47.0424	42.6927	2	4.25	0	0	8.51064	3.16596	1.07407	0	0	3.09836	0	0	8	7	1.02326	6.50847	1.06306	0	29.8614	72.4447	60.036	0	3.15254	0
TraesCS1A02G038400	31.85216	19.04849	66.6446	19.09579	17.5252	16.3095	36.26069	47.7506	22.02844	28.30697	22.2135	26.94447	43.41540001	50.8808	25.87341	0	16.2465	9.8681	64.85611415	84.2664	75.9388	19.8654	3.383033	23.88588	44.9024	73.5235	104.019	136.4580424	36.49424	47.54080007	85.75721293	77.5295	87.8037	44.27130002	48.627	26.50706
TraesCS1A02G038500	0	1	1	1	0	0	1	0	1	0	0	0	1.09942	2	0	2	0	2	2	2	0	0	0	1	0	0	0	5	1	0	0	1	0	0	0	0
TraesCS1A02G038600	0	1	0	0	0	0	0	0	0	0	0	0	0	0	0	0	0	0	0	0	0	0	0	1	0	0	0	0	0	0	0	0	0	0	0	0
TraesCS1A02G038800	0	0	0	0	0	0	0	0	0	0	0	0	1	4	2	0	0	0	1	0	0	0	0	0	0	0	1	0	0	3	0	0	0	0	2	0
TraesCS1A02G039100	15.7106	28.4955	28.386	21.4021	16.392	11	14.8212	33.00002572	14	16.2257	20	15.73935842	44.215	23.3681	40.61502	20	25.4039	19.5587	45.48461	60.5516	101.7654	32.02885	13.69970002	25.00004	29.2306	58.1552	52.6462	40.14062	37.8428	23.20796	46.8032	29.3327	47.3539	44.86607	18.43226	20.2218
TraesCS1A02G039200	74.2527	69.6196	50.4261	33.2042	73.7129	66.2	71.0071	91.512	49.0483	56.6107	78.7534	40.8914	88.3667	92.624	72.4145	55.8967	95.6879	77.394	139.805	163.543	135.042	78.8036	55.7836	62.2894	78.4166	119.516	113.649	110.156	86.3394	74.4995	114.821	64.1884	89.3295	79.8008	60.0389	62.7564
TraesCS1A02G039300	1	0	0	0	0	0	0	0	0	1	1	0	6	0	0	0	0	0	0	0	9	0	0	0	0	0	0	1	0	0	1	2	7	0	0	0
TraesCS1A02G039400	111.754	58.8634	154.27813	108.305	126.55119	59.7004	68.651	85.4112	87.8795	89.0104	116.96687	136.106	145.924	105.099	121.85846	45.2891	84.5115	113.99	132.46171	142.49	186.29	90.8224	75.82923	90.7578	98.9497	146.21	130.812	178.042	77.6154	79.9666	122.97	142.35	163.837	110.433	87.4771	86.7269
TraesCS1A02G039800	0	0	0	0	0	0	1.0203	1.02994	1.04651	0	0	0	6.19399	3.03286	0	0	2.01633	1	1.03204	1.01741	1	3.02863	2.02405	0	0	4	5.21676	0	0	3.08411	2	0	0	4.16901	2	0
TraesCS1A02G039900	5	2	20.8837	8	7.22252	10	6	6	15.4659	7	17.7976	8	10	2	5	5	9	9.64781	10	3.62878	0	2	0	5	2	4	0	0	2	0	7.84604	3	10	6.20918	4	1
TraesCS1A02G040000	1	0	0	2	0	0	0	0	0	0	2	0	1	0	1	0	1	1	4	1	0	0	0	0	0	0	0	1	0	0	5	0	4	0	0	0
TraesCS1A02G040300	0	0	0	0	0	0	0	0	0	0	0	0	0	0	0	0	0	0	0	0	0	0	0	0	0	0	0	0	0	0	0	0	0	0	3	0
TraesCS1A02G040400	173.28	62.1138	240.344	83.2419	153.27	64.6829	56.6219	105.458	102.222	110.321	165.842	174.247	99.8599	86.6613	64.5334	78	89.6008	115.426	80.6888	103.616	115.539	46.2476	29.8766	65	79.6876	53.8934	96.4815	190.892	82.6392	84.9203	110.908	135.066	115.274	95.7353	59.3137	50
TraesCS1A02G040500	145.173	64.5039	167.455	48	85	27	87.2559	153.232	170.246	83.8672	133.258	119.214	166	72.83	180.396	53.2585	91.2269	109	66	99.1882	193.076	49.9687	40	66	61.1981	72.4983	101	142.984	50	54	133.456	128	102.206	77	45.2571	60
TraesCS1A02G040600	3220.69	3667.86	3395.13	1530.11	1681.91	1581.34	3818.32	3893.6	4640.47	1664.49	2462.75	1914.15	4331.11	4199.5	4391.83	2436.56	2386.19	2247.95	5815.94	6002.02	7264.79	4114.05	3377.95	3390.99	4304.97	3862.97	5662.85	3283.34	3081.34	3553.9	4138.33	2701.89	2545.44	3652.4	2395.78	2805.52
TraesCS1A02G040700	3	4	1	2	2	2	12	9.79894	9	7.29939	2	7	14	5	7	3.12781	7	9	4	9	4.20903	6	10	6	3	7	9.74274	10.0956	4	4.11797	10.4481	2	4	3	1	4
TraesCS1A02G041000	0.0833333	1	1.16667	0.6	0.833333	0.857143	0.833333	4.4	3	0.666667	2.2	0.0769231	7	1	3	1.16667	1.14286	2.16667	4.8	5.2	6.16667	8.4	1.6	3.66667	2	2.83333	1.5	3.16667	2	2.5	2.2	2.5	5.8	1	0.833333	0.125
TraesCS1A02G041100	0	1	0	0	0	0	2	0	0	5	0	0	1	0	0	6	0	3	0	3	0	0	1.22691	1	4.71181	6	1.38687	0	2	0	0	1.49253	1	1	0	0
TraesCS1A02G041200	0	0	0	0	0	0	0	0	0	0	0	0	0	0	0	0	0	0	0	0	6	0	0	0	0	0	0	1	0	0	0	0	0	0	0	0
TraesCS1A02G041300	0	0	0	0	0	0	0	0	0	0	0	0	0	0	0	0	1	0	0	0	197.287	0	0	0	0	0	0	94.604	0	0	0	0	0	0	0	0
TraesCS1A02G041400	0	0	0	0	0	0	0	0	0	0	0	0	0	0	2	0	0	1	0	0	9.21951	0	0	0	0	0	0	17.7778	0	0	0	1	0	0	0	0
TraesCS1A02G041800	0	0	0	0	1	0	0	0	0	0	0	0	0	0	0	0	0	0	0	0	0	0	0	0	0	0	0	0	0	0	0	0	0	0	0	0
TraesCS1A02G042100	18	17	25.915	10	24.4252	15	15	25.4511	3	11	34	33	13	8	26	14	6	24	8	10	34	15.0803	1	11	10	13	8	10.569	8	7	17	11.04	21	9	1	1
TraesCS1A02G042500	1	1	2	0	2	0	2.40052	1	5	4	4	3	3	3	3	1	0	1	2	5	13	4	0	5	3	1	11.7595	7	2	1	2	2.16694	5.27816	9	5.1926	0
TraesCS1A02G042700	616.357	496.702	696.029	345.659	463.475	417.235	651.719	673.769	856.365	457.308	545.94	371.817	844.855	979.89	1081.45	602.963	449.76	576.534	1423.53	1293.78	2198.34	832.986	681.424	821.628	942.037	1293.61	1628.37	1075.63	710.069	881.524	1324.76	891.335	981.637	949.297	689.987	702.046
TraesCS1A02G042800	33.7818	92.1405	35.1546	8.73632	39.3765	44.3953	82.0625	60.3687	94.916	8.30849	31.1398	32.8255	51.0721	23.94	21.7901	20.1918	36.8637	55.6148	25.5931	23.1795	27.5449	28.5142	9.73923	12.2475	37.1372	44.7267	15.5392	0	46.1671	25.5594	18.2811	0	8.19113	15.9954	42.4439	53.1483
TraesCS1A02G042900	10	16	10	3	1	3	31	38	27	13.0544	3	3.27044	31.5434	31.5318	30.4319	13.9229	13.3489	9.19125	25.6442	37.0476	29.2364	7	14	18	24	24	37.604	13.5625	25	11	21	10	15	34.5677	16	7
TraesCS1A02G043200	390.363	328.434	473.731	235.353	289.479	205.741	315.408	432.465	454.252	229.532	320.744	207.066	404.595	438.957	416.804	276.115	257.653	276.987	524.34	492.937	679.267	377.432	292.156	343.714	405.112	496.894	556.419	656.602	299.542	413.057	459.522	431.254	426.231	403.42	310.144	271.558
TraesCS1A02G043300	1	0	0	1	0	3	0	4	0	5	0	1	0	1	0	0	0	0	5	0	2	0	0	0	0	4	0	0	1	3.28414	1	0	0	1	1.15677	0
TraesCS1A02G043400	25.2192	28.241	20.0191	5.62211	14.1786	20.0247	19.9877	16.4629	8.6884	16.9961	13.698	10.5476	22.7927	34.2995	53.9605	8.20848	17.1991	21.8651	28.3652	30.513	25.0893	26.558	24.1336	19.5947	23.4104	15.9177	44.3678	54.9106	25.5069	31.6415	27.9432	21.7703	38.727	34.5481	15.2057	7.12415
TraesCS1A02G043600	144	189.263	205.578	140.54	120.24	133.67	216	174	218.931	153.513	144	161	195	211.276	172.255	132	154	158.249	214.017	226.257	295.665	175	143	165.915	160.266	207	187.723	321.109	176.291	141.106	217.813	236	201	182.309	131	125.289
TraesCS1A02G043700	1	1	0	0	0	0	0	0	10	0	0	0	5	1	1	3	2	10	0	4	10	0	2	3	1	5	0	9	2	0	1	1	0	0	3	0
TraesCS1A02G043900	0	0	0	0	0	0	0	0	0	0	6.85714	0	0	0	1	0	0	0	0	0	4	0	0	0	0	0	0	2	0	0	0	0	0	0	1	0
TraesCS1A02G044000	19	9	13	6	15	18	25	28	43	8	23	11	45	8	14	7	10	14	10	23	9	26	14	18	16	20	13	60	18	10	45	22	31	28	13	9
TraesCS1A02G044100	22	7	14	13	25	16	24	22	28	16	18	16	19	44	43	14	9	24	27	37	84	32	12	37	40	43	35	45	21	16	44	26	22	29	16	16
TraesCS1A02G044200	102.031	63.2529	112.606	62.2471	86.7039	119.199	142.976	120.979	124.67	77.7086	97.4749	81.3975	125.854	131.278	172.491	57.534	75.0372	84.2118	148.749	150.998	258.132	113.948	96.0462	114.846	120.397	125.301	181.151	165.015	101.413	82.1434	116.248	118.058	123.969	105.276	91.8447	83.9033
TraesCS1A02G044300	0	0	0	0	0	0	0	0	0	0	0	0	0	0	0	0	0	0	0	0	0	0	0	0	0	0	0	0	0	2	0	0	0	0	0	0
TraesCS1A02G044500	389.0887	390.8624	319.3532	222.92379	316.8943	397.6348539	351.8918	307.5514	201.2882	354.6008	302.5199	221.8915	460.0372	495.544	445.475	307.9894	331.9197267	310.9935	426.2779	510.457	604.873	373.099	340.3183	315.0908	298.3138	412.719	382.98939	599.016	316.0369	276.4763	427.155	444.288	504.5782	272.0106	231.4463	209.0545
TraesCS1A02G044600	131	100	137	92	103.539	70.113	175.759	272	205.111	69.2049	153	98.182	273.353	116	259.374	67	141	140	166.271	170	321.795	121.138	97.1498	142	183.178	143.253	191	167	129	117.276	149.344	115.118	134	104	109	121
TraesCS1A02G044800	50.1647	68.9492	67.6478	30.3889	60.3882	45.5252	63.9871	75.6471	84.5923	75.9892	79.2311	67.0322	68.3159	119.808	88.6942	54.9198	44.3734	54.8532	126.154	116.6	168.292	101.343	80.828	99.9847	84.8878	78.577	77.1795	115.892	89.9591	83.9918	74.4775	63.9102	87.5445	80.0352	35.2545	61.8452
TraesCS1A02G045300	267.7907	345.0451	290.9797	101.763	174.3482	125.5299	492.9445	456.0322	323.0051	209.6309	264.7864	189.3933	756.9512	664.211	587.0658	486.536	415.2441	423.2662	411.2402	411.2088	473.379	358.9391	553.6771	421.1102	294.5466	318.3848	418.7154	361.5911	277.1387	211.284	317.547	261.3713	290.2017	231.18	179.8094	128.747
TraesCS1A02G045400	201.773	216.386	247.367	100.539	143.5	152.614	332.971	388.992	406.623	169.49	180.076	142.532	486.673	484.564	429.539	257.875	288.246	217.47	410.754	494.794	835.528	331.745	312.573	331.006	329.295	351.262	442.385	557.525	309.171	284.744	281.7	271.699	244.326	283.6	168.007	197.61
TraesCS1A02G045500	0	0	0	0	0	0	0	0	0	0	0	0	0	0	0	0	0	0	0	0	0	0	0	0	0	0	0	1	0	0	0	0	0	0	0	0
TraesCS1A02G045700	2872.34	2753.24	3021.19	1781.95	2378.58	2018.57	2309.37	2746.74	2164.7	2274.72	2422.04	2078.47	2292.14	1830.89	2182.76	1714.66	2022.44	2158.12	1824.03	2281.47	3457.65	972.713	839.991	1555.86	2113.23	2546.8	2426.93	3119.54	1635	1201.77	3055.21	3308.65	2826.1	2133.32	1698.36	1813.27
TraesCS1A02G045800	266	348	251.356	122	177.865	144	313	343.087	434.528	155.622	236.611	119	359.555	396.29	460.064	380.344	326	277	264	385.314	490.259	275.3	184.311	277.324	209.791	225	298.136	601.479	213	189.258	256.543	192.771	199	148.341	137.366	166.134
TraesCS1A02G046000	0	0	0	0	0	0	0	0	0	0	0	0	0	0	0	0	0	0	0	0	4.05248	0	0	0	0	0	0	0	0	0	0	0	0	0	0	0
TraesCS1A02G046100	0	11.000033	4.000003	2.9999951	4.999997	12	27	6.000002	0	4.000004	2.28496	0	22.000016	12.999963	17	16	7	7	10	14	9.999999	5.000002	13	19	2.9999999	5	5.000002	2.0000001	16.000004	7.000003	2.9999966	0	0	6.999995	4.999996	2.0000018
TraesCS1A02G046300	4	4.59314	24.3267	11	10.4145	0	5.70091	14.4622	5	8.10366	8.28571	8.40473	13.6216	17	9.4706	8	18.5568	6.17647	8.75701	21.4773	23.207	0	12.3962	0	11	8.33255	17.7556	16.45	6.81747	14.0982	7.25926	13	1.20315	12.3871	3	14
TraesCS1A02G046400	369.88	855.325	478.642	311.506	317.149	530.829	548.727	597.465	479.764	263.704	476.039	196.664	448.147	423.976	462.193	454.313	344.141	498.502	527.19	523.562	699.692	242.323	296.128	329.677	513.2	679.415	741.544	344.611	410.272	343.911	605.107	410.785	513.945	568.48	398.132	364.623
TraesCS1A02G046500	259.396	324.209	228.32848	139.3856	231.0339864	155.307	335.651	326.1478	89.94933545	268.615	283.038	201.171	369.867	376.705	310.816	295.9495	263.029	288.067	332.3711	341.355	261.4924142	208.086	247.647	302.726	195.974	252.1665	260.421	426.172	288.8192	198.63	276.084	266.432	250.3832	236.1115	181.569	109.538385
TraesCS1A02G046600	3	0	0	1.01745	1	0	1.01322	0	1	0	0	0	0	2.0053	1.0214	1.03315	3.07486	2.02714	1.00609	3.11235	6.09561	9.08905	0	6	0	1	0	2.03957	3.50573	0	5.06455	0	2.02894	1.00407	3	0
TraesCS1A02G046700	28	32	45	20	9	26	34	41	98	24	34	35	38	35	36	33	18	26	30	31	152	35	19	35	27	23	6	79	30	15	25	19	36	23	17	18
TraesCS1A02G046800	35.5879	88.6189	82.3058	34.8485	45.6322	56.5765	73.3768	57.0054	54.1925	51.195	33.7932	24.7661	87.6634	91.2914	64.7648	41.564	59.0041	62.8026	120.903	139.314	128.858	47.6197	48.0978	93.2362	106.953	73.2246	149.344	133.727	70.8838	70.6821	130.631	82.5684	131.96	73.9574	69.4431	96.307
TraesCS1A02G046900	0	0	0	0	0	0	0	0	0	0	0	2	0	0	1	0	0	3	2	2	0	0	3	0	0	1	0	2.38859	0	0	0	0	0	0	0	1
TraesCS1A02G047000	503.244	361.588	444.367	512.219	637.283	423.315	387.424	466.796	289.291	688.38	594.303	682.63	367.317	382.058	308.144	283.626	291.316	463.393	296.807	470.754	325.49	524.005	377.963	681.569	274.934	456.627	346.071	1989.06	554.357	324.758	635.766	581.336	719.338	542.088	415.038	489.837
TraesCS1A02G047200	5	1	17.4215	1.11292	5	1	12	9	1.05979	0	12.1454	4.05371	12	9	4	1	5	5.10528	7.25075	13	7	2.02814	2	11.1488	8	5	13.18100002	11.7288	5.16381	3	11	10.1736	4	7.22751	5	4
TraesCS1A02G047300	25.1584	0	5.00842	9.1145	0	0	0	0	13.0841	15.1181	18.0758	7.09269	0	0	3.17823	0	0	4	0	0	164.721	0	0	2.03279	0	0	0	0	10.3031	0	0	7.06907	6.06659	0	0	0
TraesCS1A02G047400	0	0	0	0	0	0	0	0	0	0	0	0	0	0	0	0	0	0	0	0	1	0	0	0	0	0	0	0	0	0	0	0	0	0	0	0
TraesCS1A02G047500	130.99	173.21	133.847	84.5764	99.4761	72.3533	178.808	178.981	97.073	145.595	129.124	91.4579	177.25	197.233	158.142	143.945	129.937	109.96	200.487	206.839	260.939	152.884	114.496	108.734	149.859	172.117	222.419	219.865	130.738	125.415	158.634	192.333	206.774	121.582	114.663	79.3727
TraesCS1A02G047700	0	0	0	0	0	0	0	0	0	0	0	0	0	0	0	0	0	0	0	0	0	0	0	0	0	0	0	0	0	0	1	0	0	0	0	0
TraesCS1A02G048000	1	0	0	0	0	0	1	0	0	0	1	0	0	3	1	0	2	0	4	1	0	4	0	0	3	0	8	3	0	10	0	1	0	3	0	4
TraesCS1A02G048100	16	11.25	3	0	1	0	7	2	3.27273	2	0	4.46154	0	10.5405	12.4664	0	0	1	4	3.14634	6	0	4	7.24138	4.125	1	3	5.23205	0	0	9	1	3.13433	5	1	1
TraesCS1A02G048200	0	0	0	0	0	0	1	0	0	0	2	0	0	1	1	5	1	0	7	2	10	0	0	0	2	1	1	6	0	0	0	0	0	0	1	1
TraesCS1A02G048300	6	0	3	2	3	5	1	0	3	2	5	2	0	1	9	4	0	2	4	6	6	2	4	1	0	0	1	13	2	4	9	1	5	1	0	3
TraesCS1A02G048400	0	0	0	0	0	0	0	0	0	0	0	0	0	0	0	0	1	0	0	0	0	1	0	0	0	0	0	0	0	0	0	0	0	0	0.560894	0
TraesCS1A02G048600	18	28	24	10	12.2844	17	40	32	46.6542	17	24	14	81	64	47	28	49	43	85	104	42.5085	31	48	62	36.4916	61	67.72	58	41	49.6706	50.6738	38	53.5947	64	25	27
TraesCS1A02G048700	10	21	28	39.9782	51	13	50	15	4.07843	55	53.3361	25	26	13	53	12	16	57	3	20	123.928	10	6	31	2	14	11	108	10	16	30	33	38	7	31	9
TraesCS1A02G048900	0	0	0	0	0	0	0	0	0	0	0	0	0	0	0	0	0	0	0	0	3	0	0	0	0	0	0	0	0	0	0	0	0	0	0	0
TraesCS1A02G049000	21	31	32	17	21	15	45	41	18	24	10	3	31	26	53	10	20	36	53	69	58	19	32	30	43	30	51	55	39	33	53	32	18	31	10	19
TraesCS1A02G049100	0	0	0	0	0	0	0	0	0	0	3	0	0	0	0	0	0	0	0	2	42	0	0	0	0	0	0	0	0	0	0	1	0	0	0	0
TraesCS1A02G049200	0	0	0	0	0	0	0	0	0	0	0	0	0	0	0	0	0	0	0	0	0	0	0	0	0	0	0	0	0	0	0	0	0	0.2	0	0
TraesCS1A02G049300	207.042	105.269	258.27372	133.826	226.1895966	83.384372	136.788	216.886	66.35443206	147.98859	210.411	199.078	255.1920125	140.603	174.859	55.5936	157.1451026	178.66	192.096	211.737001	122.3110071	80.2256	46.5731	106.293	217.266	204.708	232.94	307.4160341	135.131	86.6059	240.779	207.6561	197.252	161.794	116.855	120.433
TraesCS1A02G049600	63.7843	25.6051	39.1643	45.7251	74.7786	56.233	52.0917	42.2445	53.5578	53.1561	61.1717	68.3712	48.94193743	46.40485255	41.9491	90.4026	61.4027	54.0132	33.5912	28.0944	147.5729	82.1751	47.7298	62.8235	34.2468	23.1902	40.12407	32.10998	23.16904668	17.1862	22.5547	23.3447	27.347	27.7622	19.3391	17.5304
TraesCS1A02G049700	425.423	411.6056	566.257	250.9592	366.2782	212.6799	352.5118	361.758	396.9825	287.9164	358.128	242.586	446.12	368.247	443.072	230.1598	234.2957	285.697	539.552	539.588	790.003	295.0386	217.807	303.815	421.186	470.822	569.656	425.1203	293.131	303.376	489.186	420.663	533.936	350.5623	271.9319	299.276
TraesCS1A02G049900	0	0	0	0	0	2.81026	0	0	0	0.888889	0	1	0	0	0	0	0	0	0	0	0	0	0	0	0	0	0	0	0	0	0	0	0	0	0	0
TraesCS1A02G050100	143	204.141	179.581	124.944	190	158	285.9782	220	152.716	119.02	175.662	127.777	213.469	259.938	198.815	156.31	149	140.568	238.749	241.753	287.74	180.444	179.505	168.662	178.63	227.676	346.115	184.505	115.275	139.793	162.749	221.914	212.72	196.489	208	142
TraesCS1A02G050200	0	0	0	0	0	0	0	0	0	0	3	0	0	0	0	0	0	0	0	0	0	0	0	0	0	0	0	0	0	0	0	0	0	0	0	0
TraesCS1A02G050300	3	2	4	2	8	9	4	15	1.05942	3	8	13	17	2	9	1	5	4	7	15	25	0	1	8	12	14	19	24	7	14	10	11	16	3	2	15.3214
TraesCS1A02G050600	0	0	0	0	0	0	0	0	0	0	0	0	0	0	0.5	0	0	0	0	0	3	0	0	0	0	0	0	0	0	0	0	0	0	0	0	0
TraesCS1A02G050700	32.7714	22	28	17	15	8	6	20	35	73	18.8571	18	16.625	32	13	17	19	17	27	9	70	9	9	12	12	16	18	44	13	11	27	24.3871	40	15.9375	7	7
TraesCS1A02G051000	2	0	1.917	0	3	0	0	1.78689	6	4	11.0292	5	2	1	5.44187	1	1.21407	2.61159	1	3	7.19247	0	0	0	0	2.34758	1.39858	6.60469	0	1	4.85876	1	4	2	4	8
TraesCS1A02G051100	4	5	4	0	2	0	0	2	0	1	1	3	1	3	3	0	2	1	4.02528	2.50153	8	0	1	1	2	7	12	14	4	7	9	2	0	0	2	4
TraesCS1A02G051200	43	40	52	17	46	33	54	44	85	31	35	41	60	78	48	22	57	43	67	84	72	56	34	46	39	58	58	72	38	56	79	42	58	43	45	58
TraesCS1A02G051300	163.295	71.9094	130.53	149.333546	186.398	122.0950082	49.5211	60.1628	23.00001	210.0394816	160.706	110.562	28.98355	57.5454	23.26137	50.4163	43.5678	64.736666	40	27.5934	122.709	25.77106	20.7657	24.4361	42.88831	115.576	59.4873	141.858	44.5168	48.4837	101.443	189.334	160.072	81.5771	56.6975	63.9377
TraesCS1A02G051400	10	5	10.4744	1.82691	8	0	8	5	7.05181	5.00571	4.00233	9.01704	18.616	5	6.45969	9	2	0	13.0193	18.5422	16.4415	8.00294	4	8.3926	5	9.22244	14.061	18.6696	2.83406	5.65612	14.4012	8	12	5.09734	2	8.00791
TraesCS1A02G051500	309.857	238.853	393.991	208.735	254.342	222.109	285.404	321.016	325.686	281.983	272.066	266.015	446.892	526.202	521.074	212.103	283.978	281.79	707.226	734.603	1381.24	457.05	314.348	508.585	418.131	602.626	680.855	1035.77	439.726	442.18	464.467	452.757	589.091	502.829	332.691	309.056
TraesCS1A02G051600	43	53	49	30	19	6	75	40	33	43	35	22	79	116	90	37	51	54	105	129	112	98	81	66	77	106	81	59	53	81	48	78	100	68	60	52
TraesCS1A02G051700	2976.62	3267.43	3053.38	4433.07	5147.73	4196.95	5049.45	4129.18	3263.39	5269.73	7468.91	6562.68	5866.72	6346.83	6275.31	10085.7	8751.29	8957.63	6061.38	7934.74	8440.77	11519	8502.29	13987.9	4850.02	5283.22	5557.79	20908.5	8904.43	7486.28	6065.18	5107.86	4811.98	8942.02	6405.5	6885.52
TraesCS1A02G051800	28.9247	32.322	19.3967	23	58.8697	31	41.3548	19.2563	52.6555	29.515	105	65	35	38	39	157.75	244.248	154.14	30	30.1225	28.7748	179.085	200.235	128.022	15.3484	34.4832	13	150.462	54.2681	216.02	39	26	53	116.315	81.7964	80.6214
TraesCS1A02G051900	148	79	143	62	87	29	114.502	101	99	142	136	107	118	151	168	102	108	105	194	218	380	119	92	170	146.537	168	196	197	188.618	113	188	126	158	147	106	141
TraesCS1A02G052100	160	139	252	129	127	73	161	226	289	104	159	162	254	186	251	159	130	198	189	259	427	191	103	190	208	155	229	264	130	177	252	185	207	186	108	121
TraesCS1A02G052200	425.7801	443.477	482.6471001	264.7681	382.9332	352.376	449.6176	517.9437	315.49709	348.5234968	458.00733	361.6377	621.8385	648.3825	453.1291	352.4234	370.5637371	389.43482	659.353	756.293	764.3756	499.8386485	389.4372	440.0389	490.7254	578.41159	664.122	920.0747	493.3513	413.48184	569.2781	593.82147	551.8031	511.384	364.534894	281.1342213
TraesCS1A02G052300	97.096	91.7845	129.243	84.3786	107.216	81.3528	139.379	144.168	60.4178	71.3294	96.6682	75.9544	64.4968	57.7347	44.2666	28.6965	55.0267	67.6851	28.5161	23.329	35.2527	12.5426	5	20.6898	56.3999	92.8118	54.4931	30.1403	48.9085	20.617	87.9711	164.419	138.154	47.639	41.8742	46.8284
TraesCS1A02G052400	75.9483	55	106.966	42	64	25	81	95.9658	51	50	44	49	108	91.9511	157.999	48	52	63	150	164.937	135.881	61	54	60	99	83	113	119	76	78	113	82.9917	76	80	32	61
TraesCS1A02G052500	0	0	0	0	0	0	0	0	0	0	0	0	0	0	2	0	0	0	0	0	0	0	0	0	0	0	0	0	0	0	0	0	0	0	0	0
TraesCS1A02G052800	1	2	0	0	0	0	0	0	2	0	0	0	0	0	0	0	0.5	0	0	0	0	0	0	0	0	0	0	0	0	0	0	0	0	0	0	0
TraesCS1A02G053600	18	26.6806	23	6	11	28	20	25	9	22.3082	13.4993	7	44	27.6042	21	24	12.5913	23	5	21	25	16	27.628	28	11.9595	16.6679	19.5547	30	14	9	9	13	36	27	12	17
TraesCS1A02G053700	12.6303	12.4725	7.93377	12	7.77224	10.0493	7.36256	5.60475	8.31757	2.3577	5.2292	9.58173	19.3683	5.68103	20.9788	10.2689	4.60538	3.17417	4.22385	27.5583	12	11.3493	7.45416	9.76436	11.7049	25.094	11.0821	7.34139	10.2682	14.5565	14.0488	12.6887	21.9705	7.0132	0	4.47625
TraesCS1A02G054000	214.754	170	289	99.298	172	112	166	248	223	122	217.242	182.448	243	115	227	79.513	121	168	126	200.107	190	98	75	88	143	148	230	214	116	105	238.585	209.355	216	106	134	105
TraesCS1A02G054300	344.152	438.83	364.05	239.729	345.486	197.301	372.27	352.536	183.809	260.95	290.811	279.377	426.356	464.3	369.266	360.059	338.042	307.931	495.733	525.692	471.821	396.03	337.321	371.555	309.698	387.184	488.881	536.989	389.995	253.546	454.862	398.409	359.433	396.209	262.983	259.297
TraesCS1A02G054400	23.6457	25.00900028	47.000014	38.9247	43.6643	12.00000398	28.80360013	51.7041	24.00000004	46.40800012	36.56476019	29.87875538	56.0783	77.0899	35.1569	39.41280037	64.4639	39.2779	55.80951	74	46.40062035	22.87647991	17.4205	48.2536571	93.9564	125.631	87.6	69.428352	45.8108	44.9147	102.251	83.8981006	64.53291904	59.46269896	47.1341	39.46989034
TraesCS1A02G054500	2	0	0	1	0	0	0	0	0	0	1	0	3	4	0	0	2	1.09323	0	0	1	0	0	0	3.11195	0	2.38879	0	1	0	1	0	1	0	0	0
TraesCS1A02G054700	7.44756	12	4.26593	14	3	0	14	13.4997	10	9	1.14871	4.16957	26	24.3289	10.8197	11.6234	6	6	9	28	33	9	5	8	12.5773	31.1284	36	12.5073	17.4579	18	20	13	14	30	14.2204	16
TraesCS1A02G054800	0	0	0	0	1	0	0	0	1	0	0	0	0	0	0	0	0	0	0	0	0	0	0	0	3	0	0	0	0	0	1	0	2	0	1	0
TraesCS1A02G054900	165.2454	154.3398	210.0406	101.7407	133.1123	77.3022	163.4382	149.0368	114.4816	98.1015	134.1625	137.2995	174.4036	136.0897	193.9947	119.6586	88.096	126.0943	164.4519	178.3436	233.415	85.8363	81.786	107.0662	136.2367	144.2355	158.7092	134.7004	93.3176	126.9261	197.4803	168.5381	197.0378	125.6524	72.6362	96.9094
TraesCS1A02G055000	521.16	467.596	529.933	318.667	409.982	474.317	414.868	447.601	216.913	359.492	446.44	321.427	509.285	512.73	338.219	311.674	344.253	371.714	682.565	695.562	545.788	302.271	318.264	384.576	687.9	866.831	1159.25	656.796	594.702	408.628	863.682	600.157	739.036	781.487	613.874	466.593
TraesCS1A02G055100	0	0	0	0	0	0	0	0	0	0	0	0	0	0	0	0	0	0	0	1.07404	0	0	0	0	0	0	0	0	0	0	0	0	0	0	0	0
TraesCS1A02G055200	244.93	343.835	289	183.32	169	243.085	434.464	294	318.515	242.59	244.908	171.515	462.902	652.007	561.502	316.506	284.956	328.521	918.099	767.688	1525.38	563.983	514.727	618.415	614.413	795.929	999.936	659.248	552.149	516.117	540.48	506.586	499.96	531.211	441.185	521.284
TraesCS1A02G055400	1365.5272	1092.54	1267.16	877.9316	1244.1971	807.871	1068.8663	1335.4	635.70364	888.1079	1263.035	1011.62	1372.6224	926.9149	914.093	704.4498	979.5613	1129.437	1144.178	1043.81	723.4573398	451.1407	579.682	704.7674	1263.5255	1154.24	1379.9023	777.697	1129.0902	629.9583	1602.2169	1154.162	1291.2747	1085.69	932.4255	814.7
TraesCS1A02G055500	6	1	1	1	7	0	2	5	0	1	0	0	8	3	10	3	1	2	4	11	5	0	1	1	4	3	6	1	1	0	11	8	2	3	3	2
TraesCS1A02G055600	5	3	5	5	8	4	1	3	2	1	2	4	11	5	5.62348	5	8	7.90677	3	20.3901	14	1	1	5	4.90718	3	1.85625	3	10	0	3.67231	5	5	5	1	4.67801
TraesCS1A02G055800	11	3	11	2	4	8	8	10.6744	3	4	4	17	28	7	8	2	1	2	19	26	2	2	6	0	5	17	20	14	19.5421	11	12	13	5	13	5	7
TraesCS1A02G056000	1	0	5	7	0	0	5	10	1	2	3	0	9	0	5	1	4	5	0	4	10	3	0	1	4	1	11	13	5	0	0	4	15	4	3	1
TraesCS1A02G056100	2	0	7	6	3	3	1	2	4	7	7	0	4	2	14	0	3	1	4	6	8	8	3	6	11	4	6	12	10	5.32523	4	8	1	11	2	1
TraesCS1A02G056105	3	3	10	3	15	3	7	19	3	9	5	13	16	20	17	3	11	9	6	24	27	13	12	11	7	12	8	19	11	10	6	10	7	2	7	7
TraesCS1A02G056200	1632	1778	2141	1423	1716	1469	1207	965	1213	1002	1351	1187	610	502	482	448	462	571	1474	1471	962	290	259	547	1585	2600	2418	739	863	680	2791	2297	2198	1825	1764	1341
TraesCS1A02G056400	0	1	0	0	5	2	1	0	9	2	0	2	3	0	0	3	1	2	0	4	2	1	0	4	1	2	6	9	0	2	10	10	0	7	1	1
TraesCS1A02G056500	264.9043	302.0956	273.088	189	192.0002	232	237.3103	225.5427	233.5281	225.9998	217.9999	182.6195	227.0002	281.6922	227.1338	197.0001	145.7988	192.0001	361.8308	321.3953	365.636	134.7011	171.1728	199.4528	227.9997	374.0003	369.979	328.9134	244.3592	172.462	307.5179	308.299	309.6604	268.476	223.4041	247.4251
TraesCS1A02G056600	79.7455	79.3333	73.3601	42.0922	52	34	47.7875	76.4771	40.0589	60.6139	66.9419	59.3239	59.4118	52.8261	59.0211	34.9091	40.8333	32.6761	51.6865	58.9205	193.01	56.7571	31.763	68.8889	65.9459	138.666	107.425	365.933	20.25	53.4828	76.4878	86.5306	77.8103	61.6542	45.3333	34.125
TraesCS1A02G056700	0	0	0	0	0	0	0	0	0	0	0	0	0	0	0	0	0	0	0	0	0	0	1	0	0	0	0	0	0	0	0	0	0	0	0	0
TraesCS1A02G056800	0	0	3	0	0	9	0	0	0	0	0	2	0	0	0	0	0	0	0	0	0	0	5.08963	5.1376	3	0	0	15	0	4	3	0	0	0	0	1
TraesCS1A02G056900	92.2531	12.2451	67.6094	15.5685	34.1722	19.3312	39.5354	75.0302	72.6264	14	53.3278	43.8281	42.8401	45.0408	45.9599	24.2484	44.5447	23.0484	9.20769	17.5995	102.107	4.07655	3.1769	14.551	19.4781	14.3664	11.5195	16.3416	10.4245	2.04642	12.2001	15.3064	23.2993	4	7	0
TraesCS1A02G057100	51	48	55	30	62	49	59.5398	51	31	42.069	51.089	42	54.4349	56.4042	69.6083	48	42.3372	34.6776	65	98.541	71	53.2031	53	52.9454	46	72.433	90.1343	61	64	61	78	49	55.8744	77	53	34.3908
TraesCS1A02G057200	24865.083	21608.17	22803.827	7424.2394	14100.85177	7112.6753	24840.913	27620.259	17576.77	9246.76	19707.9393	16857.6324	19391.722	9549.8633	16533.918	15657.2	16146.7246	19749.9	5183.0381	4700.1358	3818.1542	2212.8179	4480.57	5874.6205	7604.2781	4987.5699	3397.1382	1944.2543	4048.49	2634.1423	11474.715	8760.4	7255.9566	4214.02	3436.42	4629.062
TraesCS1A02G057300	25.1434	32.645	15	14	16.669	16	23.5663	16.4385	12	17	18.8719	27	36.3188	20.6665	21.0529	15.9187	20.4463	16.8865	34.8521	45	18	14	28.8207	32.0196	34.3623	54.7468	33.7863	37.8182	37.8015	22.6362	43.1712	37.8895	29.105	34.7114	20.7292	22.6543
TraesCS1A02G057400	0	0	9	0	0	1	5	0	0	2	2	0	4	5	5	0	0	0	0	10	0	0	0	0	1	3	4	4	0	0	1	2	0	0	0	2
TraesCS1A02G057700	4.05379	3.01175	1.00542	0	2	0	1	4	0	3	4	1	5	2	2	4	3	0	6	1.00431	12.0495	5	3	8	4.02505	11	16	7.0564	5	4.38418	4	9	7	4	1	1
TraesCS1A02G057900	9	5	1	1	0	1	0	1	6	3	1.5	2	2	7	3	3	0	3	1	0	20	4	0	16	2	0	1	0	0	0	0	0	4	6	0	0
TraesCS1A02G058000	19	6	19	5	4	5	4	9	14	9	9	3	12	10	8	5	10	5	8	6	6	9	9	2	12	6	10	9	9	4	16	16	9	9	6	2
TraesCS1A02G058100	11	1	5	2	3	5	18	15	19	3	1	2	10	12	8	5	5	6	0	6	3	8	2	7	2	5.08958	6	0	0	3	11	4	8	1	5	4
TraesCS1A02G058200	0	2	0	0	2	0	1	1	15.7972	1	3.12828	1.2367	7	7.24247	0	0	1	3	6.30651	0	1.01675	4	0	0	6.15451	2.04109	5.19574	3.10395	1.02185	2.12967	4	1.03866	1	5	1	0
TraesCS1A02G058300	79.2661	49.5932	137.503	56.5234	54.9882	22.3256	59.8779	75.7778	58.8437	34.8445	86.1176	67.556	93.6393	81.9917	130.47	33.7178	52.0787	59.2329	125.123	126.379	159.848	56.8521	33	80.4016	60.9042	71.6576	95.6611	161.358	90.9608	79.6145	75.4962	137.564	96.1386	30.4571	41.7873	49.3834
TraesCS1A02G058400	867.4061	4006.7318	1619.3629	439.22122	311.2185	445.377	3913.063	3272.3757	3003.8979	625.03517	1395.9139	900.1754	3788.845	2708.9624	3988.6184	3359.297	2524.2322	2654.0197	1045.5895	1423.6913	2166.5189	1465.32118	1470.79599	1277.9526	715.9748	627.64421	920.0498	799.0773	584.1633	573.57064	732.84238	361.53	586.9057	405.00867	355.608	406.1223
TraesCS1A02G058500	0	1	5	0	1	6	4	1	4	4	0	4	0	1	3.30238	1	0	1	4	13	2	0	1	0	0	3	9.5652	1	2	5	0	3	4.89465	7	0	0
TraesCS1A02G058600	5	2	2	0	0	3	0	1	0	2	2	8	1	7	0	5	1	0	1	4	5	1	0	2	4	0	6	16.99998	6	3	4	6	5	0	0	1
TraesCS1A02G058700	16.0815	2.47044	11.4611	6.26771	6.40631	1.23487	10.7188	10.3453	0	7.45834	12.4094	8.9264	2.35165	7.31667	9.23535	8.62146	1.02991	6.39526	4	9.59601	21.5597	5.60674	4.90655	7.49199	6.40882	13.2374	2.33002	0	3.44702	8.19264	13.0302	2.85531	19.7545	4.64738	2.29828	1.03137
TraesCS1A02G058900	1280.3241	1261.7983	1159.3862	873.0754	1022.0246	981.5243	918.4149	935.947	1068.572	730.55469	845.5915	698.8726	986.4443	1086.77016	845.2593	614.0561	642.4888	736.5101	2053	1676.219	1650.0918	742.4809	763.8736	864.9727	1700.0859	1986.7907	1740.9566	880.5843	1180.1831	1006.898	2036.32	1411.857	1488.6447	1317.986	1195.2121	1323.243
TraesCS1A02G059100	0	0	0	0	0	0	2	1	5	3	0	0	14	11	10	6	5	1	4	23	199	3	2	14	9	11	7	101.615	1	1	6	28	11	2	0	2
TraesCS1A02G059200	20	28	60.7987	26	22	52.6177	54	68	14	7	23	13	31.6374	59	20	24	21	33	50	88	207	32	30	50	31.562	44	116.606	107	32	17	60	52.6332	99	23	27	34
TraesCS1A02G059500	0	0	0	0	0	0	0	0	0	0	0	0	1	0	0	0	0	0	0	0	0	0	0	0	0	0	0	0	0	0	3	0	0	0	0	0
TraesCS1A02G059800	2	0	0	1	1	0	0	0	0	0	0	0	0	4	3	0	1	0	1	1.58757	0	0	0	2	0	0	1	0	0	3	0	0	0	0	0	0
TraesCS1A02G059900	0	3	0	0	0	5	0	0	0	0	0	0	0	0	0	0	0	0	0	0	0	0	0	2	0	0	0	0	0	0	0	0	0	0	0	0
TraesCS1A02G060100	4.03571	10.1515	23.2518	14.6571	16.7645	12.8274	24.8476	18.3471	18.4459	15.9699	21.9123	18.8101	22.7674	16.1267	13.4309	14.4692	14.332	26.636	34.7773	56.9327	50.2695	8.49123	21.4615	16.3433	30.1577	24.335	50.2541	52.5726	30.2233	23.9761	27.8491	37.7399	44.0137	34.9596	18.4796	9.62069
TraesCS1A02G060300	0	0	0	0	0	0	0	0	0	0	0	0	0	0	0	0	0	0	0	0	0	3.33348	0	0	2.06159	0	0	0	0	0	0	0	0	0	0	0
TraesCS1A02G060400	0	0	0	0	0	0	0	0	0	0	0	0	0	0	0	0	0	0	0	0	4	0	0	0	0	0	0	0	0	0	0	0	0	0	0	0
TraesCS1A02G060500	182.972	94.3074	308.562	94.7916	179.141	86.2472	157.466	258.319	164.006	78.1785	177.827	159.891	199.848	63.744	179.768	36.3888	110.98	148.814	134.3	128.088	85.8733	14.8225	21.403	73.4116	205.172	156.681	173.074	119.016	154.563	48.4888	256.973	223.96	172.964	65.6763	155.576	124.378
TraesCS1A02G060600	0	0	0	2.000005	0	0	0	0	0	0	0	0	1.071034	1	0	0	0	0	0	0	0	0	3.000003	0	0	0	3.000003	2	0	2.000002	0	0	1	0	3.000005	0
TraesCS1A02G060700	119.601	50.3329	301.443	46.1825	181.02	24.3766	78.2964	185.745	74.2901	77.1828	146.473	172.886	142.314	80.3477	155.197	49.3117	134.026	131.042	126.499	183.598	187.61	61.0712	75.2401	70.8711	77.2741	99.5116	132.529	284.66	63.316	69.34	155.868	154.384	173.983	78.2877	62.5566	59.4802
TraesCS1A02G060800	6	14	4	4	15	25	15	11	15	14	5	13	20	11	17.8459	6.35035	11	10	10	41	17	8	17	26.936	10.9238	4	13	37	20	4	16	3	9	15	10	18
TraesCS1A02G061600	1	0	1	0	0	1	0	0	0	0	0	1	0	0	0	0	0	0	0	0	1.00109	1.00455	1	0	3	0	0	1	0	0	0	0	0	1.00331	0	0
TraesCS1A02G061700	859.0317	707.0648	878.282	481.6751	639.3545	617.3077	620.6993	537.4946	377.4451	652.3035	593.7387	620.4494	477.74414	683.3176	429.8424	462.0001	421.28128	479.3106	887.9324	918.0094	909.366	437.0317	422.8427	651.7244	751.2433	1007.6528	980.6479	734.3517	555.3501	602.5818	1081.1703	950.3371	985.1288	903.0383	677.2844	653.5472
TraesCS1A02G061900	11	3	2	1	7	0	3	3	4	7	2	4	2	1	9	6	0	0	5	1	10	0	6	0	0	3	6	1	3	4	5	4	9	0	3	0
TraesCS1A02G062100	248.761	725.855	243.167	139.886	75.437	137.934	788.361	666.839	571.752	114.878	265.781	192.477	1055.55	1068.55	1194.03	724.188	537.833	533.9	663.846	645.985	924.451	531.765	582.26	591.417	386.951	408.723	500.113	471.817	387.292	339.477	307.771	134.476	208.729	353.795	230.942	263.526
TraesCS1A02G062200	0	0	0	0	0	0	0	0	0	2	0	0	0	0	0	0	0	0	0	0	45.0552	0	0	3	0	0	0	0	2	0	0	4	0	0	0	0
TraesCS1A02G062400	45.0924	43.1046	89.0667	24.1466	57.3991	19	58.459	66.6073	47.5917	37.2647	46.4094	44.1538	66.5805	32.081	89.2546	15.6092	24.4542	27.7784	46.7949	41.5935	56.3595	23.8721	22.1462	27.7734	48.1481	50.5956	84.8261	82.1195	61.1903	37.3375	80.1687	61.2167	69.7309	46.4391	27.1546	25.6557
TraesCS1A02G062800	406.908	217.919	346.682	164.778	221.487	128	362.497	460.458	507.408	226.735	309.128	224.772	471.796	410.919	474.39	194.83	180.973	221.67	551.914	556.985	721.657	277.807	245.854	262.957	395.825	405.68	506.8	470.894	319.786	311.652	457.831	318.494	427.967	300.969	216.845	205.949
TraesCS1A02G062900	0	0	0	0	0	0	0	0	0	0	0	0	0	0	0	0	0	0	0	0	0	0	0	0	0	0	0	0	0	1	0	0	0	0	0	0
TraesCS1A02G063300	42	37	31	18	15	8	43	36	28	22	33	21	73	45	45	19	37	42	35	71	59	20	24	27	73	44	59	61	44	23	36	45	52	26	16	19
TraesCS1A02G063400	0	0	0	0	0	0	0	0	0	0	0	0	0	0	0	0	0	0	0	0	0	0	0	0	0	0	0	0	0	0	0	0	0	0	0	2
TraesCS1A02G063500	31.8278	31.162	71.2224	25.0475	37.1397	18.8582	40.1054	44.2425	55.0344	42.6319	59.7783	36.4296	81.6461	24.4517	73.7077	47.5255	50.0015	48.7274	80.4238	41.8101	92.5529	34.4048	28.0789	59.7341	55.6537	29.5053	99.1885	63.2794	38.8576	36.1865	47.5064	64.615	64.5369	51.2265	33.3944	41.8506
TraesCS1A02G063600	16.00003	10	5.13158	8	5	17	28.99999	16.00000003	16.57880001	14	28.863	11.00000008	15.39950017	24.22350023	8	10	6.30949	23	19.3055	37.00003923	70.3781	7	11.00000001	15	16.4	25	43	30	24.0000001	26	47	18.7205	37	23	12.3429	17.396
TraesCS1A02G064000	265.41	115.111	200.053	115.092	163.355	195.653	124.586	167.575	104	662.172	202.742	269.6	78.5744	129.901	70.1935	90.6667	99.4364	122.761	91.6499	104.622	322.328	50.8098	61.9565	74.6667	156.369	262.403	112.97	473.204	142.896	96.6822	221.418	587.197	588.573	151.878	140.92	134.794
TraesCS1A02G064100	284.272	174.546	277.614	151.279	287.028	164.975	173.204	255.363	143.079	197.758	230.764	196.465	169.76	201.359	146.519	62.4827	174.275	172.191	157.772	184.948	181.33	134.23	124.832	134.595	183.025	265.341	242.811	180.815	204.347	123.986	263.516	314.612	301.375	157.777	123.838	84.3225
TraesCS1A02G064800	4	12	7.59754	3	6.74244	0	7.06018	18	0	2	12	0	17.346	11.3947	7.01954	7.60629	17.0796	4	12.652	39.7319	11	13	4	5	1.65146	4	25.7574	18	20.9182	6.64182	10	13.4247	13	7.48115	1	1
TraesCS1A02G064900	5	8.000000103	4	4	3	0	20	19	10	5	14	1	23	25	26	10	6	14	38	50.5676	30	10	26.99999	13	14	38.3204	40.6695	18.563177	22	13.2163	20.99999	15	8.000000054	12	17	32
TraesCS1A02G065000	369	448	437	316	293	264	380	423	541	366	369	316	461	485	483	340	328	380	499	550	741	363	362	463	467	479	517	648	387	332	480	399	432	440	312	332
TraesCS1A02G065200	13.397	3.3769	11.1197	3.45875	10.0498	6	6.48913	7.71328	0	6.34853	2.29392	5.99275	16.84	16.9038	8.23121	5.77582	3.53577	10.9176	6.44403	17.6355	18.6762	11.9493	9.23762	23.6841	10.0771	12	29.1667	11.3527	5.77094	10.5867	9.26405	16.5354	18.5278	12.4623	16.8817	1.17097
TraesCS1A02G065300	84.57952	88.9519	94.4503	63	93.6858	55.38885	82.27521	98.9123	120.485	89.7833	86	89.6554	108.969	140.144	122.10854	92.43782	84.1677	66.2912	129.031	163.42367	173.0142	74.9396	70.58749	108.406	113.9	128.375	175.739	350.7536	84.89407	86.6819	169.85693	135.378	126.33	137.363	103.72843	69.8288
TraesCS1A02G065400	5.44003	3	18.4394	9	4	17	2.11727	9.37554	14.8352	16.4863	29.4202	21.9607	20.6568	19.3861	27.6613	6	8.3462	19.401	36.5938	86.9527	68.0565	14	5.49717	23.8513	21.1401	62.9969	63.4928	85.9942	65.6694	26.4982	42.1962	30.9159	14.9242	34.5781	99.6354	13.6476
TraesCS1A02G065500	16	25	35	5	17	1	200	122	153	1	13	8	376	302	301	33	84	60	348	368	809	137	87	204	167	207	270	94	63	76	113	90	62	67	40	41
TraesCS1A02G065600	20.8814	12	27.4068	8.2881	14	12	42.7286	21	24.5024	18.3365	13.2383	7	48.6712	54.5497	49.6806	12	17.4521	23	43.6562	66.0443	69.0385	32.034	44.1158	49.4145	36	37.6018	64.332	95.3334	33.6168	36.8779	25.2336	19	22.2842	27.9985	19.037	11.9822
TraesCS1A02G065700	358.5573	461.0939	292.8118	208.2586	305.1849	345.0591	388.6184	390.2827	237.4670522	296.6813	325.681275	259.8954	425.5296	391.5331	330.388	301.1327	317.53997	376.2954	446.98085	465.82434	395.7039	402.3719	332.74719	326.7462	327.3825	475.8705032	514.6608	731.2329	381.6959	295.4855	388.1227	323.99906	322.3296	389.6234	302.873	312.3699112
TraesCS1A02G065800	6	8	9	0	3	1	5	13.5112	0	0	0	1	0	6	5	4	3	5	5	8	5	0	1.03591	7	5	7	7	1	6	2	2.04716	1	0	2	2	3
TraesCS1A02G065900	0	1	0	1	2	0	3	4	0	1	0	0	0	1	3	2	0	1	0	0	1	0	1	0	2	5	1	3	1	2	2	1	3	8	1	1
TraesCS1A02G066000	4.51248	3.0575	6	2	3.15787	0	16.3236	8.15317	6.71084	3.51635	4.22614	4.10302	10.1994	4	6	2.12247	8.19455	1.01222	13.1335	16.56886	11	7	0	7.22872	1.06991	6.25243	25.78631	11	15.7236	1	8.273	5.62207	7	3	9.49082	4
TraesCS1A02G066200	7.10543	0	1	3	3	0	1	4.39237	3	31	4.25768	5.20015	5.23737	2.06295	1.18138	4.6664	10.7432	0	6	3.08557	90.3947	3.10222	2.08406	1.02249	0	0	18.8882	18.7403	5.29636	1.21464	0	4	13.1573	8.63137	0	6.34634
TraesCS1A02G066300	1.032	0	0	2	3.29303	2.04394	2.04866	3.20491	0	0	10.3688	2.14065	2.15611	2.10363	1.03172	0	1.07468	0	12.2696	6.4722	4.22781	0	0	1.10458	4.15371	10.208	11.4434	0	6.2494	3.17686	4.11896	5.41021	5.34632	7.05467	1.05351	1.00666
TraesCS1A02G066400	14081.3	12702.8	10725.6	8110.03	11838.6	9539.91	8779.14	8917.22	5669.74	6808.57	9530.47	7862.74	6607.75	8959.98	5609.07	4893.67	5959.98	7131.81	16897.1	12838.6	9487.81	4403.16	6421.81	6349.48	15201.2	18703.1	16845.7	5518.76	11181.7	8181.5	17620.2	12124.6	14070.2	10785.7	12429.7	9926.13
TraesCS1A02G066500	0	0	0	0	0	0	0	0	0	0	0	0	0	0	0	0	0	0	0	0	0	0	0	0	0	0	0	0	0	0	0	0	1	0	0	0
TraesCS1A02G066600	2	1	3	0	0	0	0	6	0	0	5	3	1	6	2	2	2	3	5	7	0	0	1	1	10	1	3	0	0	3	4	0	0	0	0	0
TraesCS1A02G066700	36.5974	72.346	52.2511	21.0937	42.5834	20.7702	66.4393	67.0834	51.6077	31	55.8432	25.832	36.3983	23.1014	43.0234	18.0443	20.7448	26.9722	38.7279	19.9144	54	32.4863	19.9268	23.5446	18.5574	27.8735	34.0563	21	18.7119	13.7143	19.3856	26.6582	18.1471	25.5693	14.4509	12
TraesCS1A02G066800	441.219	566.631	568.3110537	273.1446	310.2058	304.398	638.5648	608.1511	471	378.6284	456.9998	321.4222	594.9237	650.2472	591.7308	442.9583	435.8514	440.2492709	581.665	480.999826	896.978	534.19	419.364	563.4074	435.0001298	575.97162	620.0002	515.3662	431.6244	362.0638	530.703	452.2913	465.0241	364.6944	367.6676	309.711
TraesCS1A02G066900	4831.76	6366.72	3626.83	2970.59	3497.12	4389.94	5229.09	4040.62	3150.05	4229.39	3877.24	2676.05	3383.42	6029.21	2940.82	5064.91	3742.19	3728.24	3072.58	2513.85	2947.45	2076.57	3059.51	3188.76	2989.69	5187.19	3671.64	3148.67	2481.29	1716.58	3975.26	4798.29	3822.97	3103.09	3133.29	2392.19
TraesCS1A02G067000	1	2	8	0	2	0	3.07854	5	0	0	0	4	2	3	3	0	0	0	0	0	7	0	1	0	3	0	3.07226	1	0	0	2	5.13015	0	0	0	0
TraesCS1A02G067100	0	0	0	0	0	0	0.864627	0	0	0.907389	0	0	0	0	0	0	0	0	1	0	0	0	0	0	0	0	0.927737	0	1.90207	0	0	1.82344	0	0.982594	1	0
TraesCS1A02G067200	38.7983	31.7016	63.4813	12	29.4264	9.56058	50.3838	66.0223	52.7597	21.1843	35.3447	26.8233	67.5601	84.6775	70.4862	33.1904	47.7857	27.4897	83.5941	82.9363	111.421	37.5804	46.5807	51.4762	62.8538	49.467	84.5583	82.7414	42.1831	47.3476	46.6899	71.3858	66.5419	42.6939	23.2353	20.6548
TraesCS1A02G067300	254.7376	66.3848	568.305	109.601	378.4	73.6804	74.18317	252.1012	59.3744	224.2869	291.1585	365.9334	225.768	110.833	128.2039	26.8947	133.4280014	151.8082	135.1627	323.046	168.1828	39.6476	11.4038	73.9469	123.9613	174.6351	308.8296	666.378	108.7536	124.44262	266.63663	466.5859	354.333	169.037	139.53988	85.3649
TraesCS1A02G067400	11.1685	7.19148	12	0	1.09974	2	5	11.4744	3	5	5	5	5	5.31875	5.35352	4	3.74136	2.39575	9.56576	8.5294	0	0	0	2.9415	2	1	1	7.03513	3.9869	5	2.11602	11.7521	16.9731	3.42443	0	4.79E-07
TraesCS1A02G067462	132.354	114.49	190.13	116.26	129.987	78.7862	118.321	139.254	196.905	59.9739	117.494	143.316	109.554	126.947	204.529	83.3531	95.2501	108.391	121.286	151.698	162.726	124	133.368	131.565	143.696	135.258	181.884	349.925	129.6	123.222	202.262	170.004	159.471	161.628	103.616	155.67
TraesCS1A02G067472	7	9	3	3	2	0	3	1	1	3	8	2	1	0	7	3	2	2	1	4	13	1	0	8	0	1	8	8	5	2	13	10	8	15	1	2
TraesCS1A02G067600	3	8	6	4	2	0	7	7.69969	0	5	2	0	8	0	14	0	7	1	9	4	12	0	2	2	2	2	0	13	3	0	6	6	6	4	5.21335	0
TraesCS1A02G067700	5.74512	1	4	0	4	0	0	0	0	0	1	0	0	2	2	0	3	0	11	7	3.09418	0	0	2	9	13	4.16353	4	5	2	5	10	2	0	2	2
TraesCS1A02G067800	0	1	3	0	2	0	1	0	0	0	0	6	3	3	2	0	3	0	4	0	0	0	0	0	18.9723	6.80182	6	1	6	0	4	1	4	6	7.78665	2
TraesCS1A02G067900	259.8157	116.884	286.174	84.1147	126.917	87.8457	95.2479	105.9881	142.9808	135.377	119.1583	121.99733	140.4383	110.6439	113.5277	29.4158	75.0041	60.3217	124.03011	209.037	235.0069	23.75660366	36.7171	66.961	140.8545	216.2357	217.2701	83.8844	67.1618	33.382	242.0962	216.059	261.473	68.1545	106.0923	58.61471
TraesCS1A02G068000	206.796	100.811	258.584	124.031	197.514	84	80.8889	132.319	167.653	154.167	150.207	195.196	182.214	134.281	215.006	61.4167	107.667	111.357	200.705	242.093	331.773	100	43.4286	102.154	149.261	198.844	236.094	312.203	133.803	113.411	228.719	224.932	222.614	146.681	90.3281	119.135
TraesCS1A02G068100	1021.85	1258.16	977.462	1011.59	1062.67	968.01	1248.89	1019.72	1135.84	880.823	1051.99	937.141	854.504	901.42	786.334	697.119	650.158	834.27	1582	1352.65	1070.85	699.353	857.594	945.762	1238.25	1871.08	1733.64	1002.27	1261.12	1045.8	1619.76	1028.88	1205.22	1359.55	1336.9	1181.47
TraesCS1A02G068200	0	0	1	0	0	0	1	0	0	1	0	1	0	3	0	0	0	0	0	4	6	0	0	0	1	5	0	0	1	0	1	2	0	0	0	2
TraesCS1A02G068300	495.449	646.646	499.637	222.306	469.916	464.48	627.29	574.175	169.402	393.455	458.588	363.314	784.986	794.869	496.17186	512.076	610.725	525.733	754.368	916.668	367.4102	422.875	519.645	488.816	521.279	643.248	785.855	793.159	624.06	422.157	566.929	462.381	452.011	534.145	393.598	274.215
TraesCS1A02G068400	54.4731	70.5485	62.3732	25.1583	29.5805	79.1319	116.169	77.0717	80.3343	117.941	43.6786	24.7998	180.107	211.401	156.382	79.7959	63.1699	70.2243	281.648	321.272	523.207	236.396	166.839	229.878	103.11	138.154	283.595	260.689	73.8323	129.466	77.573	142.757	211.346	73.1057	74.3763	64.534
TraesCS1A02G068500	13	52	31.801	8.71598	21	26	85	82	58	10	22	16.7683	64	71	52	14	48	32	64	89.8962	80	63	54	61	45	55	68	13.5293	14	44	32	28	31	21	16	9
TraesCS1A02G068600	0	0	0	0	0	0	0	0	0	0	0	0	0	0	1	0	0	0	0	0	0	1.01209	0	0	0	0	0	0	0	0	0	0	0	0	2	0
TraesCS1A02G068700	0	0	2	2	0	0	0	0	0	0	0	0	0	0	0	0	0	0	0	0	0	0	0	0	0	0	0	0	0	0	0	0	0	0	0	0
TraesCS1A02G069100	0	0	1	0	3	9	0	0	5	0	0	0	1	0	0	3	1	2	0	6	6	0	6	1	2	5	3	5	1	1	4	4	0	1	4	0
TraesCS1A02G069300	283.306	162.228	225.6	271.651	222.602	294.717	142.098	188.054	167.689	226.282	159.857	172.721	110.193	118.369	116.365	115.094	119.414	145.725	100.728	48.51471922	415.36	25.5324	33	45	200.525	407.719	102.1898	407.972	46	48.9693	495.5469	611.051	647.933	95.6781	127.761	128.342
TraesCS1A02G069400	148.005	110.846	169.076	78.7325	83.959	138.887	101.686	143.564	162.437	200.626	102.615	79.9646	195.585	244.455	191.055	107.004	150.389	61.4449	258.603	277.08	448.656	162.114	149.101	197.432	127.331	194.229	175.897	359.485	164.422	188.543	189.376	207.361	258.654	151.849	115.685	107.624
TraesCS1A02G069500	1	1.01328	4.18423	7	6.09892	13.3381	5	0	0	3.12986	4	5.48174	4	1	3	0	0	4	3.14372	0	1	0	0	4.09429	2.07188	2.05391	8.28959	14	0	3.48691	0	3	6	0	0	1
TraesCS1A02G069600	3545.79	3195.17	3688.85	4809.37	7498.86	6504.84	2179	2521.54	2111.57	4322.37	6913.72	5846.47	1676.49	1646.5	1693.47	4776.96	4782.55	5406.43	2021.2	2701.11	2323.94	6895.53	4548.49	5285.4	2208.12	2500.08	2908.01	9232.97	5213.27	4425.88	4165.19	3380.21	4319.22	6575.93	5458.89	4672.45
TraesCS1A02G069700	93.7379	37.3563	170.392	59.3939	103.603	51	53	75.3236	55	87	136.745	122.348	67.4066	68	45	39.8153	80.3928	74.4248	52.2806	68.4832	131	33.7748	29	31.671	35.9329	54.5154	101.242	120.276	66.3694	32.697	92.5979	91.3181	162.457	49.6216	36.2898	47.1363
TraesCS1A02G069800	1	0	1	4	0	0	0	0	0	1	0	0	0	0	0	1	1	0	1	0	6	0	0	0	0	0	0	3	0	2	6	0	7	0	0	0
TraesCS1A02G069900	1662.44	1647	2045.96	1134	1328.32	1058.25	1734.39	1803.38	2080	627.239	1358.3	1197.91	2016.38	1807.01	2033.34	871	1186.33	1560	3366.93	2901.33	3296.13	1372.54	1241.65	1630.59	2993.21	2426.01	2719.29	1377	1745.86	1683.28	2921.39	1769.53	1602.71	1834.5	1556.28	1826.54
TraesCS1A02G070100	24	15	5	8	10	1	28	23	32	25	23	10	35	79	50	14	19	18	76	89	110	45	34	45	49	64	76	66	38	43	35	48	60	48	38	15
TraesCS1A02G070200	42.4884	69.92	61	32	52	161	51	58	58	31	19	83	44	7	47	30	14	43	27	28	155.735	4	2	16	15	49	53	149.82	9	9	89	110	201.568	20	37	13
TraesCS1A02G070300	101.896	38.0458	95.1518	42.5442	86.3139	42.1738	67.4203	69.3592	24.414	85.0629	74.4436	49.2428	74.0445	77.9663	68.3441	29.6487	60.3153	65.7856	125.993	196.713	165.004	53.8481	34.5954	54.897	98.0703	146.161	132.567	175.779	109.495	93.312	113.721	113.432	177.762	128.842	95.8351	97.3643
TraesCS1A02G070400	31.6653	25	25.3619	76.47940033	62.519	129.12542	28.73	88.36195	6	83	91	103.1686	36	88.4006	28.55	84.5975	35	83.9288	100.9089677	238.023	381.214	1172.13	531.539	807.764	45	152.374	234.731	2357.73	149.129	169.8160002	73	142.086	341.986	499.405	134.0920069	160.559
TraesCS1A02G070500	1	1	0	0	7	0	0	0	5.11628	6	6	2	1	11	1	1	1	3	5	8	9	0	2	12	1	10	5.57973	15.5652	4	9	3	24	4	3.14968	4	0
TraesCS1A02G070600	53.2091	21	52.412	53.6242	70	88.0098	33	39	31	53.6472	71.4048	63.6224	59	56	42.9474	37	52.3536	50.3029	182.427	179.2	161.542	162.261	109.574	147.02	59.4352	122.225	175.2	410.216	142.96	122.71	93.3519	68.7775	128.302	146.5	127.067	144.638
TraesCS1A02G070700	2	0	1	0	7	0	1	0	0	0	0	0	1	2	8	4	0	0	0	0	0	0	0	0	0	0	0	1	2	1	2	3	0	2	2	0
TraesCS1A02G070800	25	40	23	7	28	24	33	39	39	14	18	14	41	48	44	10	11	18	78	59	91.9604	13	40	31	35	41	32	15	20	57	55	42	27	37	18	30
TraesCS1A02G070900	67.3834	45.4186	29.8487	44.93115	41.3011	1	37	51.4476	77.732596	42.7733	58.4306	64.74144	41.37354	43.8429	50.44412	32.999977	39.67258	65.6733	9	11.8654	22	7.000002	19.00002	20.4887	46.38033006	36.95739	27.493309	27	20.7719	11	42.60375	40.99996	23.00004	25	14	15.86972
TraesCS1A02G071100	24	39	40	14	24	26	44	51	32	22	24	25.8333	53	42	51.9444	55	46	36.7826	71	37	25	38.25	26	46	59	51	80.1113	42	44	29.0517	83	41	40	77	49	39
TraesCS1A02G071200	0	0	0	0	0	0	0	3	0	0	0	0	0	0	1	0	0	0	0	0	0	1	0	0	0	4.42732	0	0	1.13542	0	0	0	0	0	0	1
TraesCS1A02G071300	22.753	18.959	46.2646	21.0108	45.8829	13	40.0339	43.623	35.5744	15.9002	30.9576	51.9217	67.9171	38.4755	28.2778	14.6482	45.1218	25.2188	47.1715	52.9789	51.7606	9.89922	27.6948	12.7201	56.6687	29.0703	61.8665	66.0925	34.722	34.6839	44.2826	43.6429	64.0273	45.309	19	26.395
TraesCS1A02G071400	117.5386	314.0001	174.0003	110.99954	135.99957	120.7672	398.0004	317.0001	391	103.903	196.9996	97.00001	845.738	855.775	827.888	480.896	303.0003	226.9252	894	1028	1779.767	851	577.967	883.668	383.768	318.868	706	1296.605	614.869	531.931	369	166.8753	200.9999	486.832	265.9363	266.673
TraesCS1A02G071500	18.2903	116.645	42	25	11.3929	22	81	56	23	25	46	5	93.7239	141.696	72	77.5	53	66	119	172	437.985	199	187.935	224.047	77	61.7952	211.441	181.785	63.5419	106	66	39	38	195	60.4581	60.6061
TraesCS1A02G071600	7.24488	28.7553	2.10603	2.6738	6.09945	8.65556	13.8572	24.7826	29.0895	16.2024	7.96589	0	18.7549	27.1176	26.8842	23.8687	10.1892	10.4258	44.1234	37.2272	32.5826	19.0434	33.6312	32.1507	45.6137	38.2309	35.8963	26.2438	20.6357	8.4433	34.4091	31.775	32.1242	57.7746	7.15242	21.5556
TraesCS1A02G071657	19	2	25	9	16	6	14	29	11	8	34	10	32	27	36	9	29	21	29	34	22	27	29	20	22	24	20	35	31	24	22	20	21	3	7	20
TraesCS1A02G071700	509.708	511.563	510.044	333.847	448.543	270.722	570.243	561.023	368.787	293.464	543.093	431.341	662.476	656.192	587.492	434.459	479.192	554.1	662.682	891.184	630.72	468.198	442.111	620.689	687.592	586.675	599.635	674.38	600.203	338.423	721.678	460.666	508.768	531.485	472.094	404.347
TraesCS1A02G071800	190.991	235.225	219.707	60.0527	125.861	127.5	289.347	291.693	239.564	146.135	179.838	121.805	421.817	543.451	382.397	284.3	261.716	285.629	578.228	577.385	968.724	237.367	266.659	326.949	333.385	397.035	510.306	642.159	268.586	314.062	416.227	386.524	320.927	342.797	244.201	198.356
TraesCS1A02G072000	2555.070006	2320.01	2395.5221	1441.5448	1874.5335	1015.93	2701.52814	3316.4652	2607.1676	1394.68	2623.55	2136.74786	3153.86764	2155.69	2540.27	1800.30524	2142.0522	2380.0679	1884.2428	1724.23998	1573.13	1056.58	1186.97918	1638.84098	1559.025	1298.46817	1154.52961	1775.6069	1424.22	906.13471	2308.2747	1374.47909	1556.60965	1212.8696	942.0243	1070.86
TraesCS1A02G072100	5	0	2	1	4	0	0	0	11	3	6	4	1	4	0	4	8.42976	5	0	8	12	6	8	16	5	0	1	29	1	6	1	1	6	6.73718	3	5
TraesCS1A02G072200	472.773	407.243	598.51	247.136	452.059	235.73	532.212	751.832	458.588	401.352	546.051	465.947	797.376	678.359	831.912	349.057	468.927	457.973	736.746	852.072	1870.63	632.835	440.287	744.166	546.75	651.024	729.193	1762.89	454.434	432.76	715.754	634.513	722.073	380.353	364.287	350.401
TraesCS1A02G072600	204.982	231.21	333.82	220.408	281.451	356.021	298.319	292.219	326.814	552.435	955.214	862.291	594.663	565.14	578.506	1240.08	1151.63	1225.53	689.089	703.99	1075.4	2162.4	1611.82	1572.11	369.493	460.744	705.983	1651.14	819.357	849.008	450.797	347.123	415.667	612.217	405.407	467.558
TraesCS1A02G072700	0	0	0	0	0	0	0	0	0	0	0	0	0	0	0	0	0	0	0	0	0	2	0	0	0	0	0	0	0	0	0	0	0	0	0	0
TraesCS1A02G072982	0	0	0	0	1	0	0	0	0	0	1	0	1	0	1	0	0	0	0	0	0	0	0	0	0	4	4	0	3	0	0	0	0	0	0	1
TraesCS1A02G072986	0	1	0	0	3	0	6	0	0	1	0	0	1	3	7	0	0	0	5	2	2	4	0	4	3	5	9	7.3324	1	2	2	7	6	1	0	5
TraesCS1A02G073000	441.071	715.054	615.879	357.693	409.666	331.025	510.844	589.71861	427.195	356.989	406.301	332.405	513.615	599.415	502.569	344.637	389.82514	389.312	579.337	546.138	478.605	343.776	309.15	352.44	505.805	568.57	608.7101	444.657	388.55043	360.389	535.682	399.858	491.086	475.486	436.012	331.981775
TraesCS1A02G073100	10	30.7192	17	21.411	27.9115	61.2484	2	10	16	17.7326	30.9409	36.7495	7.33214	7	9	7.26085	16.3033	17.9682	4	5	17.8673	6.85591	27.7169	37	5	6	12.5706	25.1823	10.833	23.933	6	7	7.99647	15.9666	30.0738	18.662
TraesCS1A02G073200	6	13	13	4	10	1	10.4139	21	14	17	17	10	21.5719	16	19	14	9	14	20	35.5876	56	12	7	15	12	22	15	53	11	13	5	16	26	11	9	7
TraesCS1A02G073300	88.8164	100.7669	34.1309	30.0188	60.8079	71.292	134.502	136.952	117.9	36.565844	71.5825	32.7717	158.24	155.3307	178.013	123.17456	88.1414	135.743	130.007	175.192	125.7066	97.699	120.996	101.848	71.3618	98.5156	105.556	66.4752	94.1963	62.7349	86.18747	71.6791	76.2742	42.1258	41.5065	53.0573
TraesCS1A02G073400	69.2878	51.1996	73.0917	38.7077	44.3644	45.0135	37.84812	57.8372	38.0513627	27.8075	51.5406	48.81827	72.1196	83.18647	61.781	32.9531	42.359	62.7707	80.6511	92.0295	103.3408	63.8665	32.8835	66.622	83.3987	71.55650005	105.3096	90.8891	45.0919	38.9996	63.84954	64.3631	50.7901	58.1809	32.6596	49.5504
TraesCS1A02G073500	147.3681	168.82	213.42541	122.37031	129.56644	108.99998	207.371	182.499	152.5063	104.5631	181	86.2271	175.21704	163.00004	159.7809	115.10093	120.91302	135.06805	232.357	248.24037	166.645	95.8773	115.0855	141.91505	212.498	238.69707	248.845	170.6393	155.779	142.1067	222.15046	187.0005	201.274	178.224	127.8931	146.89559
TraesCS1A02G073600	6	11	11	3	40	8	15	22	7	8	7	22	16	11	5	4	13	12	14	30	6	9	8	3	30	29	53	35.6676	37	26	19	8	18	44	13	22
TraesCS1A02G073700	0	0	0	0	0	0	0	0	5	0	0	0	0	1	0	0	2	0	0	0	0	0	0	0	0	0	0	0	0	0	0	6	0	0	0	0
TraesCS1A02G073800	0	0	2	0	0	0	0	0	0	1	0	1	0	0	1	0	0	0	0	0	0	0	0	0	0	0	1	0	0	0	0	0	0	1	0	0
TraesCS1A02G073900	11	3	5	8	2	6	2	10	9	4	3	6	18	4	5.14012	0	8	4	6	12	30	1	3	0	9	7	2	14	1	9	10	11	8	5	5	16.7619
TraesCS1A02G074000	2	2	0	1	4	4	4	0	0	0	1	1	2	0	5	0	3	1	1	1	0	0	3	0	1	2	6	5	0	6	5	1	4	0	5	2
TraesCS1A02G074100	1	1	2	2	0	0	0	3	0	1	2	0	0	0	0	0	3	0	0	0	0	0	3	0	0	1	0	0	3	0	0	0	2	3	0	0
TraesCS1A02G074200	0	0	0	0	0	0	2	0	1	0	1	0	1	0	0	0	0	0	1	4	0	1	3	0	0	1	3	1	0	0	2	0	4	1	0	0
TraesCS1A02G074300	0	0	0	0	0	0	0	0	4	0	0	0	0	1	3	0	0	0	0	0	0	0	0	0	0	0	6	6	0	0	0	0	0	0	0	0
TraesCS1A02G074400	944.176	1534.29	915.311	696.936	854.989	925.765	938.417	876.364	589.757	701.044	961.815	829.172	678.738	630.038	446.079	763.29	611.408	741.566	406.532	424.196	482.396	484.615	479.453	473.788	350.838	382.328	468.476	544.991	454.06514	244.199	620.356	592.519	509.8	476.897	398.392	374.513
TraesCS1A02G074800	91.2696	42.0578	90.9333	59.0625	45.7059	64.923	70.6941	92.0745	56.068	184.665	80.7561	49.6154	123.863	126.518	83.5062	87.1619	57.6415	69.9802	154.634	111.704	388.027	99.7182	106.522	97.417	110.515	99.7674	127.505	144.981	105.823	90.8078	124.382	154.643	143.696	82.7574	53.5699	84.3918
TraesCS1A02G074900	14	9	12	7	2	0	2	21	0	6	6	4	33	2	20	4	11	9	16.7647	10	9	0.5	0	4	4.7032	17	8	14	10.4211	4	6	11	4	4	2	4
TraesCS1A02G075000	25.0956	74.1528	49.3337	7.26308	39.8775	22.2264	112.265	116.975	10.1946	12.7213	53.3068	34.5123	109.299	171.793	65.2785	56.2248	56.023	73.5273	72.1791	86.5989	75.891	37.4125	91.1027	35.1711	29.3359	38.9499	102.323	59.5496	34.6248	30.0841	32.1184	16.3592	23.5556	67.4175	36.0818	17.3417
TraesCS1A02G075100	90.5625	78.375	57.2297	45	42.5769	45	94.1379	73.6239	77.7	57.4177	68.7473	34	107	69.0782	117	69.9429	60	83.8469	104.065	99.3182	125	55.2	56.4194	71.0909	65.7647	85.3884	104.8	88.9535	94.6694	55.6173	102.29	86.0741	131.515	61.1071	47.45	66.7586
TraesCS1A02G075200	104	98	117	74	59	85	141	90	95	96	82	86	148	178	182	51	88	89	301	296	466	226	109	177	186	189	342	344	178	173	170	142	164	220	109	103
TraesCS1A02G075300	8.5	10.5	10	2	2.5	5	10	1.5	4.5	10.5	5	3.5	9	8	11.5	4.5	5.5	2.5	10.5	9	11	11	6.5	5	9	8.5	11	15	7.5	5.5	6.5	6	10	6.5	7.5	2.5
TraesCS1A02G075400	8.5	10.5	10	2	2.5	5	10	1.5	4.5	10.5	5	3.5	9	8	11.5	4.5	5.5	2.5	10.5	9	11	11	6.5	5	9	8.5	11	15	7.5	5.5	6.5	6	10	6.5	7.5	2.5
TraesCS1A02G075500	7	6	0	3	1	9	8	16	0	3	1	10	11	11	9	0	3	18	8	6	8	4	2	7	8	9	10	8	4	8	3	0	10	7	3	2
TraesCS1A02G075600	8	0	4	1	6.25577	0	14	9.60882	0	1.08913	13	0	3	5	1	3	3	1	3	1.28884	5	0	2	0	6	6.37321	9	1	5.4053	4	9	6	9	11.5425	3	3
TraesCS1A02G075700	375.32	406.9598	393.4842	263.348	358.7005	273.8142	317.213	373.5206	222.2161	372.823	385.591	268.106	371.507	365.196	357.006	246.164	251.476	315.6653	554.279	509.5468	523.353	256.102	258.319	268.265	464.427	533.225	580.935	545.879	496.73381	404.965	671.781	446.098	575.7188	564.53538	410.52692	327.023
TraesCS1A02G075800	1.06893556	0	0	1.0000001	0	0	0	0	0	0	0	2.0000004	0	0	0	0	0	2.0000018	0	0	0	0	0	0	2.000004	0	0	5	0	4.0000037	0.99999982	0	0	0	0	0
TraesCS1A02G075900	0	3	6	0	0	0	0	1	2	2	0	0	3	5	1	0	0	0	0	0	0	0	2	0	0	0	9	0	4	1	0	0	8	0	1	4
TraesCS1A02G076000	45.8326	38.3013	45.8771	26.4618	45.73	32.4045	59.885	59.2039	31.0232	43.7028	34.7336	32.7657	71.3411	70.0157	81.919	64.5457	70.6621	55.7301	60.8989	101.586	100.411	56.6882	47.1485	64.8574	71.9618	87.2076	131.175	119.942	48.2952	53.4761	60.5477	47.7247	68.9475	47.1193	68.7482	48.3089
TraesCS1A02G076100	1	4	0	1.01598	0	2	3	2.04554	0	0	1	6	2	0	4.02952	0	0	3	7.01213	3.0322	9	0	1	7.12154	0	5.04854	1.00528	3.02612	1.00481	0	0	6.01381	0	0	0	0
TraesCS1A02G076200	0.041732	0.0182171	0.0576554	10	0.0145188	0.105645	0.0741942	6	17	0.0131334	0	0.0189819	0.0212586	0	4	0.0344335	0	0	0.0650151	5	3.31249	0	4	0	5	1	0	3.53504	0.0860261	0	0.0323805	0.0178809	0	0.0199239	0.037671	0
TraesCS1A02G076300	3	3	2	0	0	0	4	3	5	0	0	0	0	15.207	9	0	2	0	7.35923	4	8	4	3	2	2	1	2	3.26589	0	0	1	0	5	0	1	0
TraesCS1A02G076400	229.23664	288.7562	356.4687	148.39793	224.5409	173.3695	330.8732	297.1302	279	182.9097	212.64316	201.1394	280.5405	244.8442	231.654	148.47827	204.5222	223.5329	356.0281	378.5109	369.856	215.8029	178.0217	293.6875	288.7049	383.1532	353.2438	276.9493	243.4979	174.54764	378.8317	270.4289	241.40824	250.7544	181.212	169.6848
TraesCS1A02G076500	6	3	22	7	7	9	14	13	2	7	16	15	12	3	15	0	1	6	6	6	15	5	9	17	3	6	9	66	6	6	8	10	2	7	12	0
TraesCS1A02G076700	1	0	1	1	1	0	1	3	0	0	0	3	0	0	0	4	0	0	5	0	6	0	1	3	4	2	0	0	0	1	2	1	5	0	1	1
TraesCS1A02G076800	4	5	2.85029	7.51012	5	0	8	7	11	6	3	2	12	2	2	2	2	5	4	6	7	13	3	3	2	7	3	2	3	3	10	2.64866	6	5	8	1
TraesCS1A02G076900	644.957	1187.9383	700.4756	1286.1998	1311.9972	1363.8	832.2307	653.9693	634.965	1297.65	2357.3986	2105.7407	211.824	129.967	118.457	1202.43669	843.836	1145.84	31	17.4009	48.4348	347.8287	211.29207	490.37545	33.99998196	30.6411	22.87738	105.094	126.5525	42.17882	151.7149	136.716	116.287	117.20784	95.24176	183.511
TraesCS1A02G077000	0	0	0	0	0	0	0	1	8	0	0	1	0	0	0	0	0	1	2	0	0	0	0	0	0	5	5	0	1	2	0	0	0	0	2	1
TraesCS1A02G077100	7	2	3	0	0	0	3	2	9	0	4	3	4	0	2	2	4	4	4	0	1.06814	1	4	5	0	0	7	6	1	7	5	5	3	1	1	0
TraesCS1A02G077200	344.603	611.126	310.473	175.886	239.3996	206.331	454.084	384.64758	395.423	284.7692	370.91983	213.633	447.1109	513.339	476.503	497.32685	349.06378	384.744	473.6397	434.023	408.42873	342.573	334.214	331.522	347.293	378.979	408.048	450.906	379.481	324.787	368.191	359.702	372.7106	291.2161	254.356	196.817
TraesCS1A02G077300	0	0	1	3	0	0	0	0	1	0	0	0	2	0	0	0	2	0	0	0	0	0	0	0	0	0	0	6	0	0	0	0	0	0	0	2
TraesCS1A02G077400	5	2	0	0	4	0	1	4.63429	0	5.81241	2	0	0	3	6.03706	0	0	3.8277	2	4.60452	23.9742	11	4	2	4	1.0738	4	2	5	12	5	0	2	7	2	1
TraesCS1A02G077500	320.598	425.598	289.211	309.292	333.301	274.791	489.633	419.33	327.486	374.291	334.621	311.616	597.556	627.814	542.611	337.874	291.418	292.678	610.756	613.241	997.775	656.857	500.299	720.391	361.637	497.29	806.203	791.152	469.248	375.096	440.738	441.036	495.963	478.516	475.92	382.837
TraesCS1A02G077600	137.709	189.239	151.527	86.3206	123.974	73.9708	150.31	132.131	121	102.513	140	87	207.498	223.927	191.398	121.903	131.892	126.846	186.427	198.397	181.644	134.375	147.558	125.856	180.374	184.877	208.398	175.68	172.99	107	163.862	118.157	133.037	148.8	106.489	109.136
TraesCS1A02G077700	1747.97	812.644	1557.65043	813.668	1108.67	822.929	968.812	1349.71826	710.448	1051.84	1144.41	886.245	821.949	780.659	536.086	322.446	713.932	867.905	734.965	655.561	1686.9	299.734	429.663	367.008	853.271	1567.9	732.748	497.116	435.203	255.856	1409.62	1936.62	2334.27246	541.507	387.187	469.213
TraesCS1A02G077900	0	0	0	0	2	0	0	0	0	0	2	0	0	0	1	0	0	0	0	5	2	1	2	0	0	0	0	3	0	0	0	0	0	0	0	0
TraesCS1A02G078100	0	0	0	0	0	0	0	0	0	0	0	0	2	0	0	0	0	0	0	0	5	0	0	0	0	0	0	0	0	0	0	0	0	0	0	0
TraesCS1A02G078200	0	0	0	0	0	0	0	0	0	0	0	0	0	0	0	0	0	0	0	0	4	0	0	0	0	0	0	0	0	0	0	0	0	0	0	0
TraesCS1A02G078300	10.9091	6.875	6	2.66667	8	0	15.4286	5.33333	25	12.6923	8	7.5	4.23529	9.33333	14.7368	2.66667	1.25	4.5	17.0667	26.25	23.8824	4.44444	4	10.4615	7.2	7	15.0526	18.9412	14.3684	14	13.5385	13.4118	24.6207	7.5	8	2.16667
TraesCS1A02G078700	292.496	227.672	285.196	190.239	276.678	249	242.543	295.593	180.216	154	304.7	181.146	284.797	237.422	286.3481	187.412	191.363	231.79	221.838	305.261	188	103.497	96.3161	170.426	221.353	187.837	207.031	298.616	229.994	132.55415	327.197	233.201	260.638	228.102	183.621	183.334
TraesCS1A02G078800	3196.72	1310.22	3005.07	2495.92	3574.42	2057.7	1097.51	1976.14	1351.29	2529.13	2949.4	3461.45	678.383	585.541	851.854	719.338	1302.13	1511.36	390.752	699.596	1240.91	506.083	522.716	667.127	378.166	1335.28	990.786	2152.25	710.643	552.204	1606.12	1923.23	2918.75	644.667	913.383	925.385
TraesCS1A02G078900	5.00469	1.00022	0	1.00835	0	0	5.01364	1.00152	0	2.01033	0	4.02384	0	0	0	0	1.00486	0	0	0	0	0	0	0	1.00264	0	0	0	0	0	0	0	0	0	0	0
TraesCS1A02G079300	10	13	16	2	12	10.906	0	2	16	6	9	9	0	0	0	4	3	3	3	0	1.19372	0	3	1	2	9	3	0	0	0	4	1	2	2	6	7
TraesCS1A02G079400	127.727	20	55.314	68.8023	54.6425	39	46	117.717	38	144.753	97	106.563	49	12	44.2241	1	70	68.6986	14	10	68	13	14	49	33.9365	19	6	124	16	9	20	37	26	5	1	1.03333
TraesCS1A02G079600	2	2.33661	0	3	11	0	0	3.28912	0	0	6	3	2	6	4	2	0	2	4	9	0	7	0	3	5	6	2	25	0	5	0	1	9	0	1	1
TraesCS1A02G079700	549.977	577.639	561.38	651.8	690.2685	704.249	484.714	568.701	491.859	682.796	791.73713	842.74232	485.915	520.001	495.478	991.534	817.53736	706.02488	539.044	569.735	1036.31	2286.0866	1257.7197	1951.9734	448.401	529.382	661.98055	4491.4062	1062.21904	892.29473	703.199	724.664	770.0173	1684.3965	1045.7027	1358.27
TraesCS1A02G079800	144.281	165.105	128.652	146.674	137.924	135	130.617	106.178	100	102.383	122.428	101.977	84	80.7146	93	156	92.6093	110	94	111.755	107	62	75.6513	82.5277	99.7219	156.615	113.649	233	85	73.4986	175.442	125.144	99.4526	167.15	106.587	85
TraesCS1A02G079900	18.7401	36.7012	25.531	22.8185	27.5066	17.4822	24.3844	13.9876	18.8715	10.8989	10.2099	13.1491	13.3211	12.2503	20.5319	23.5281	18.3166	27.9951	17.9043	18.7058	8.60123	19.1627	22.5295	19.2812	15.7053	9.04076	9.32082	13.958	1.97221	5.37583	19.2742	27.9818	22.0625	41.4996	19.7628	5.30701
TraesCS1A02G080000	0	0	0	3	1	0	3	1	0	0	0	1	6	0	0	3	2	0	0	0	0	0	6	2	0	0	0	0	0	0	0	0	1	0	0	4
TraesCS1A02G080100	43.4484	45.2953	66.3333	21	37	17.1873	59	38.3757	14	21	32	47	46.278	69.7008	58.2674	55	28	49	51.8351	92.9027	35.3559	43.6632	55	32.7314	38.4777	39.3277	99	62.5027	49	38	55.545	56	69.7809	48	35.7011	22
TraesCS1A02G080200	50.2473	43.8155	46.813	35.8553	41.0258	14.8249	44.3017	69.6073	44	37.6253	57.7076	53.2641	78.2418	50.3712	66.536	31.6113	49.7492	49.2313	63.771	75.4879	36.6432	25.6883	18.804	32.2566	52.0183	58.1519	92.7386	87.4534	53.221	38.2362	64.2925	83.7256	104.28	46.6394	28.5612	23.0908
TraesCS1A02G080300	33	20	26.2124	20.2137	24.7802	36	12	18	5	20	6	12	8.14649	9.28508	13.3169	9	5.16412	1.0145	18.5429	26	14.1479	2	27.9172	10.4804	21	26.395	21.1142	19.5284	7	14	29.244	18	23.3236	13	19	17
TraesCS1A02G080500	186.683	263.4762	155.9744	356.8686	251.6343	271.7327	176.11179	183.102	115.315	155.614	176.7097	241.4455	146.668	72.4324	101.821	130.561	122.48766	151.6158	137.441	165.307	196.445	67.4849	48.6649	103.087	107.472	104.666	125.526	325.79122	103.50462	118.7127	281.163	101.38738	165.672	329.2075	148.9604	189.0966
TraesCS1A02G080600	547.347	763.991	520.722	731.057	574.988	955.641	352.591	414.807	539.098	323.605	372.659	439.749	250.569	136.779	260.008	438.328	266.485	380.604	169.285	231.402	694.701	124.144	68.8452	111.263	257.782	96.1063	173.815	958.224	158.261	168.35	653.022	337.088	628.992	311.225	198.485	156.34
TraesCS1A02G080700	588.177	1262.45	651.211	916.681	744.696	1193.4	688.24	632.607	807.773	615.026	624.955	671.191	538.275	482.666	474.896	604.284	500.994	581.66	383.695	593.08	1900.31	519.687	287.713	537.692	392.382	350.798	533.909	1621.12	386.511	405.644	669.258	433.223	531.39	701.911	363.11	508.253
TraesCS1A02G081000	0	0	0	0	0	0	0	0	0	0	0.231703	0	0	0	0	0	0	0	0	0	0	0	0	0	0	0	0	0	0	0	0	0	0	0	0	0
TraesCS1A02G081100	0	0	0	4.53948	0	0	0	0	0	0	0	0	2.49407	0	0	0	0	0	0	0	0	0	0	0	0	0	0	7.25243	0	0	0	0	0	0	0	0
TraesCS1A02G081200	58	106	39	32	31	61	172.68	142	102	34	38	37	172	91.3383	134	76	106	86.7167	65	105	97	137	79	60.6122	85.7456	50.4321	160.534	75.7042	53	54.6207	126	56	73.2765	128.533	65.6701	74
TraesCS1A02G081300	1864.02	3583.12	1693.26	1018.25	919.618	1380.67	3433.1	3120.48	2851.95	968.107	1756.34	1159.08	3100.53	3206.83	2901.76	3083.62	2406	2114.72	2900.23	2866.19	2923.2	1827.52	2030.61	2465.31	1852.11	2022.16	2529.73	1855.28	1780.83	1543.63	1924.23	1209.99	1108.43	1496.05	1416.01	1307.5
TraesCS1A02G081400	1358.95	1643.23	1176.64	894.755	1053.28	1179	1219.74	1094.01	1224.15	1244.65	1159.53	817.234	1239.7	1716.02	1333.48	1222.96	1022.14	1012.45	1830.75	1819.75	2194.32	1192.4	1121.79	1415.28	1452.74	2012.6	1879.44	1689.57	1271.52	1220.31	1852.77	1577.71	1649.65	1336.62	1167.47	1118.63
TraesCS1A02G081500	0	0	0	0	0	0	0	0	0	0	0	0	0	0	0	1	0	0	0	0	0	0	0	0	0	0	0	0	0	0	0	0	0	0	0	0
TraesCS1A02G081600	0	0	0	0	0	0	0	0	0	2	0	0	0	0	0	0	1	0	0	0	0	0	0	0	0	0	0	1	1	0	0	0	0	0	0	0
TraesCS1A02G081700	0	0	0	0	3	0	0	0	0	0	0	0	0	0	3	0	0	0	0	0	0	0	0	3	0	0	0	0	0	0	0	1	6	0	0	0
TraesCS1A02G081900	0	0	0	0	0	0	0	0	0	0	0	0	1	0	0	0	0	0	0	0	0	0	0	0	0	0	0	0	1	0	0	0	0	0	0	0
TraesCS1A02G082000	959.95	1020.2	969.651	616.959	695.41	824.115	1160.55	1175.05	762.621	938.856	848.028	557.494	1365.82	1957.26	1177.76	889.991	947.815	975.625	1513.22	1977.89	2859.07	1136.99	1059.5	1505.94	1180.95	1624.39	1643.83	2322.87	1289.01	844.286	1439.09	1549.86	1567.19	1010.37	859.933	716.319
TraesCS1A02G082100	37	22	29	23	37	11	43	35	53	21	21	17	54	54	37	22	31.8826	14	84	52	25	37	43	30	56	75	69	56	40	56	48	39	60	30	47.9309	43
TraesCS1A02G082200	67.6781	79.1105	55.1913	80	26.3506	33.9588	86.243	81.9706	153.947	60.3747	68.5498	34.7299	157.812	200.707	188.765	82.5442	64.0898	61	186.398	181.856	519.464	178.247	169.815	209.251	93.8998	132	149.087	171.007	85.9918	94	76.9231	69.5722	111.626	66.8679	49.4491	38.6129
TraesCS1A02G082300	0	0	0	0	0	0	0	0	0	0	0	0	0	0	0	0	0	0	0	0	4	0	0	1	0	0	0	0	0	0	0	0	0	0	0	0
TraesCS1A02G082400	0	0	0	3	0	0	0.5	0	0	0	0	0	0	0	0	0	0	0	0	0	0	0	0	0	0	0	0	0	0	0	0	0	0	0	0	0
TraesCS1A02G082500	65.04725	49.8831	118.68914	250.2328	278.587	313.0659	104.284	159.4307	88.4561	243.9715	543.168	412.205	160.509	189.85752	197.26508	880.723	667.9496	667.2759	162.59316	267.30559	1180.2147	1842.077	1099.325	1642.562	102.143	224.83347	259.81809	4453.131	726.9909	710.4623	192.136	305.29	351.1571	749.6904	529.8036	581.1463
TraesCS1A02G082600	76.6605	108.05	112.76	48.3667	60.8191	111.23	132.416	94.9886	105.552	71.9141	84.6011	63.285	156.679	155.192	166.785	111.42	82.4558	111.266	184.076	163.629	164.794	119.454	114.401	104.972	95.305	119.339	136.659	190.087	94.6045	108.853	85.7484	87.8234	114.887	149.171	90.7061	106.22
TraesCS1A02G082700	276.5642	382.412	303.7214	145.8675	157.3602	149.5863	542.381	396.3305	547.077	111.2128	164.622	136.3954	626.775	594.237	606.078	215.6846	226.9331	220.2893	713.167	694.355	854.527	370.7384	310.212	250.0128	548.616	514.854	763.243	201.1156	212.6869	321.7028	587.504	439.062	371.495	366.314	266.2806	325.826
TraesCS1A02G082800	10	17	10	4	3	12	17	5	10	0	4	14	9	14	8	1	0	3	16	33	24	8	5	8	26	20	22	34	12	14	10	9	21	12	5	12
TraesCS1A02G082900	3	3	1	1	7	5	1	4	0	4	3	3	0	2	8	3	9	5	21	13	17	15	6	3	19	4	12	12	0	4	2	17	9	0	1	5
TraesCS1A02G083000	48	32	23	44	36	48	22	48.9405	26	50	43.7334	34	32	30	21	13	23	25	55	47	147	13	32	19	51	77	49.6175	4	37	17	50.7794	56	97	42.7682	29	23
TraesCS1A02G083100	5.000003	4.672856	0	1	5.60253	3.999997	2.999999	8	3.063684	6	6.999998	6.999998	0	0	0	0	5	5.000002	5	8.000001	4.578286	0	0	0	7.87499	16.7143	2.999995	0.5128125	3.000005	1	0	3.000003	0.5114259	2	0	0
TraesCS1A02G083300	258.942	368.3	289.853	190.567	292.819	275.694	211.052	264.008	300.668	237.218	324.758	204.466	275.854	183.62	241.026	357.689	205.38	201.275	153.713	137.191	154.727	299.752	167.077	294.384	194.025	192.443	149.429	283.185	157.441	177.275	216.062	116.418	291.796	351.676	212.309	205.035
TraesCS1A02G083400	274.92	180.794	352.299	167.602	221.251	140.77	230.389	274.247	190.372	259.401	291.78	215.669	363.939	301.496	309.657	155.023	231.782	252.656	266.366	306.703	599.547	242.012	147.295	228.778	177.989	210.088	256.488	368.796	152.313	158.286	269.365	293.594	354.827	166.771	142.363	158.165
TraesCS1A02G083500	106.899	90.0203	122.391	58	82.6663	82.2497	149.595	78.7785	96	119.684	87.1788	92.7303	186.597	189.955	135.448	112.133	71.1204	112.747	207.408	258.018	348.893	211.199	101.119	163.858	130.099	173.072	192.289	250.235	159.85	139.676	157.6	189.305	191.099	171.632	125.412	157.499
TraesCS1A02G083700	0.0555556	0	0.0555556	0	0	0	0.0555556	0.111111	0	0	0.222222	0	0	0	0.111111	0.0555556	0.111111	0	0	0.166667	0	0.166667	0.111111	0.333333	0.277778	0.5	0.625	0	0.166667	0	0.0869565	0.333333	0	0.222222	0.0555556	0.0555556
TraesCS1A02G083900	13	29	35	5	10	13	24	29	20	8	23	6	45	42	35	13	16	7	40	48	25	12	26	17	39	27	84	32	30	17	26	31	38	38	20	10
TraesCS1A02G084000	0	0	0	0	0	3	0	0	0	0	0	0	0	0	0	0	0	0	0	0	0	0	0	0	0	0	0	1.03735	0	2	0	0	0	5	0	2
TraesCS1A02G084100	129.168	78.7239	175.408	75.1473	128.322	56.5773	75.8814	86.223	121.748	97.5075	121.216	124.233	94.9543	82.9877	107.603	44.2652	76.5486	85.7445	128.972	128.697	203.821	71.0109	58.8622	77.9112	83.0189	144.505	154.202	170.115	108.351	65.4222	143.486	109.766	196.357	89.3503	94.2245	75.2155
TraesCS1A02G084200	700.264	582.026	531.442	599.322	760.476	716.977	470.036	564.333	467.658	521.444	613.877	352.487	550.083	717.179	550.931	362.154	435.178	425.518	944.563	941.67	840.703	568.434	597.81	534.067	840.207	1214.23	1057.97	952.857	810.856	560.775	1099.43	848.302	857.331	988.876	844.534	726.45
TraesCS1A02G084300	1529.84	1541.71	1585.05	479.895	651	453.44	2512.52	2108.03	2489	498.307	996	692.555	2329.08	1425.66	2071.32	930.287	1323.32	1299.34	1549.34	1347.42	1751.06	666.838	764.663	788.816	1072	1360.31	1418.23	598.437	689.169	670.722	1098.39	854.45	801.555	614.33	578.391	580.934
TraesCS1A02G084400	28	22	20	13	28	13	28	26	48	15	32	19	37	28	35	13	16	22	41	40	35	23	38	13	28	20	35	23	17	26	25	43	44	16	12	23
TraesCS1A02G084500	198.791	166.004	168.766	139.777	161.537	217.173	145.18	162.925	163.654	126.902	160.007	146.601	161.572	250.397	179.315	150.467	145.424	160.111	273.738	419.076	323.858	133.873	146.041	206.563	273.378	398.158	382.725	432.087	235.301	212.557	266.345	254.461	291.62	307.677	271.732	224.548
TraesCS1A02G084600	35.6708	98.974	34.5913	5.9613	7	158.675	33	4	29.9447	122.753	19.3332	0	33.1801	218.454	3	211.968	5	12	11	20.4388	1400.71	39.0043	58	246.217	21.8066	34.3125	17	71.7198	23.0286	7	2.56463	33.9154	255.359	44.28	11	13.6249
TraesCS1A02G084800	42	33.9719	33	15	4	52.5546	27	5	21	60.2787	14	10	61.5389	251.225	18	109.153	11.7027	21	47.4769	41.8793	385.549	45.4784	31.4502	82.5423	21.6398	88.3709	89.5564	141.338	43	37.439	40	68.3382	146.594	60.929	46.9886	39.5981
TraesCS1A02G084900	4	19.5846	15.1998	3.21429	5.38462	6	48.88	45.8144	31.9737	6.28571	12	9	64.3716	67.7105	85.4825	17.4359	24.7969	40.1304	46.6896	68.4821	134.098	35.1118	48.0882	50.0155	26.2712	35.203	58.0713	36.7331	26.8667	30.4387	34.8506	13.8828	5.70312	30.657	17.4789	16.1364
TraesCS1A02G085000	23.3866	12.1766	14.1588	12.1637	3.49489	14.5802	11.2243	14.4301	8	9.96248	14.0966	17.7569	38.7701	42.8434	14.1608	8.87263	15.9349	15.6676	49.9816	64.3233	30.6535	22.3826	32.6939	12.0516	45.9594	50.621	60.4531	62.2719	19.9834	14.3293	45.2737	37.2824	28.3173	39.4452	19.7952	14.4477
TraesCS1A02G085200	0	0	0	0	0	0	0.5	0	0	0	0	0	0	1	0	0	0	0	0	0	6.5	0	0	0	0	0	2	0	0	0	0	4	0	0	0	0
TraesCS1A02G085400	10	116.19112	19.1712	7.25926	2.05405	11.999953	164.444	62.4365	35.99996	10	15.3947	22.3462	260.12	361.225	196.943	313.602	119.469	116.244	418.878	222.135	530.223	452.845	284.133	108.524	153.041	149.897	457.708	308.475	32.5246	327.453	69.2124	49.9909	29.2871	276.116	128.088	178.095
TraesCS1A02G085500	241.498	318.054	296.036	219.522	240.83	249.354	278.533	231.773	173.742	175.7	271.039	201.225	227.728	250.536	276.449	149.987	153.429	159.015	313.023	268.85	268.377	138.44	147.838	209.617	285.361	357.618	327.408	231.896	191.118	161.261	356.804	284.377	314.944	262.254	266.234	235.422
TraesCS1A02G085600	1129.23	681.95	1144.13	742.999	733.188	410.425	549.065	765.878	1010.59	693.865	1144.57	1256.06	765.904	468.954	1049.6	685.769	650.027	710.052	427.688	571.558	759.237	283.953	169.39	595.707	405.346	381.239	305.717	2133.33	432.692	293.876	708.993	626.932	515.194	345.883	303.062	305.707
TraesCS1A02G085700	34.7119	19	33.0328	16	39.7222	11	27	38.7917	30	18	13	19	45	62	34	24	51.3889	27	73	54.0194	43	60.9239	36	53	47	68	59.3083	83.3977	49	30.1765	32	31.5536	45	43	31	50
TraesCS1A02G085800	0	0	0	0	0	0	0	0	0	0	0	0	0	0	2	4	0	0	0	0	7	0	0	0	0	1	0	1	0	0	0	0	0	0	0	0
TraesCS1A02G085900	59	101	45	30	30	33	79.1451	68.5417	67	36	48	24	96.8533	140	97.5623	81.319	55.4541	55.0824	70	108	74	67	54	101	65	51	56	95.9527	47.2466	79	43	39	46.4689	67.58	30	33
TraesCS1A02G086000	0	0	0.222222	0	0	0	0	0	0	0	0	0	0	0	0	0	0	0	0	0	0	0	0	0	0	0	0	0	0	0	0	0	0	0	0	0
TraesCS1A02G086100	114.37	399.4847	122.99964	47	58	88	442.9998	390.86964	352	58	101.85907	115	387.7922	393.41	388.779	158	320.00045	239.99976	638	491.366	729.451	253	252.3364	298.269	325.876	422.15	637.99969	528.961	232	285.473	370.99968	152.477	235.89103	330	187	225
TraesCS1A02G086200	6670.44	7145.97	6897.7	3617.77	4295.3	3945.68	9884.22	8794.41	6922.19	5009.77	6732.99	4530.58	9667.86	10429.9	10388.9	7162.31	7951.88	7979.73	7184.96	9388.3	6054.31	4977.41	5580.79	8146.38	6599.92	4885.08	5167.31	6521.73	6850.4	5489.2	7246.6	4546.41	5359.5	4890.42	3890.81	3990.71
TraesCS1A02G086400	0	0	0	0	0	0	0	0	0	3	0	0	0	0	0	0	0	0	0	2	0	0	0	0	0	0	0	0	0	0	0	0	0	0	0	0
TraesCS1A02G086500	299.51	450.746	323.116	205.577	258.856	254.844	412.053	396.999	363.109	310.457	266.262	201.748	478.905	534.005	430.943	314.268	317.031	296.622	376.426	386.894	528.011	366.962	277.224	322.473	294.31	452.206	457.123	480.126	298.789	251.047	361.837	405.859	415.919	304.25	222.848	211.433
TraesCS1A02G086600	335.614	361.066	475.674	219.427	374.328	139.826	302.351	322.841	221.323	196.32	359.706	288.807	387.323	333.469	311.091	226.955	257.119	325.689	326.562	339.067	366.887	174.113	191.287	203.759	239.239	284.302	375.814	454.147	222.998	252.562	402.404	311.505	356.029	260.031	170.158	190.443
TraesCS1A02G086700	0	3	0	0	0	0	0	0	0	0	0	0	0	0	0	0	0	4	2	1	7	0	0	0	1	0	0	0	2	0	0	0	0	4	0	0
TraesCS1A02G086800	448.00507	502.30089	532.064	320.9003	338.63	315.139	464.42	492.01	248.5054	329.1324	333.446	323.492	458.252	525.99335	360.765	268.3065	323.555	420.3561	469.10719	553.3421	567.7639	330.4278	278.18362	413.8989	343.157	601.7045	611.235	527.25	340.59	257.8101	454.231	513.796	512.998	340.55	323.662	225.03
TraesCS1A02G086900	77	48	104.848	46.3906	50.4413	66	53.4637	77.082	56.2188	107.958	44.1819	57	117.032	96.93	83.0272	39.9158	59.2401	58	117	153.577	148.568	101.09	53.4634	112.87412	111	122.482	168.029	258.935	85.3505	60.97392349	119.793	119.211	116.559	73.3221	71.3592	49.6843
TraesCS1A02G087000	0	1	2	0	1	2	0	0	0	0	0	0	0	1	10	1	0	0	3	12	8	0	0	7	0	8	13	1	5	3	3	1	2	3	4	3
TraesCS1A02G087100	29.169	162.05	59.6738	35.2672	34.3167	63.9953	140.962	65	73	42.1117	47	20.1802	137.753	205.696	123.402	79.5728	38.6583	49	347.21	323.435	442.301	223.057	163.681	179.428	210.753	164.319	400.837	136.275	158.406	221.777	97.3737	50.4664	88.3096	224.745	156.191	162.301
TraesCS1A02G087200	2	4	0	0	0	0	0	0	0	1	0	0	0	0	0	0	0	2	0	0	0	0	2	0	0	0	0	0	2	0	0	0	0	0	0	0
TraesCS1A02G087300	14	7	9	10	9	17	12	2	6	25	9	5	9	11	13	8	1	4	11	22	20	5	6	10	12	7	12	41	10	12	6	7	20	13	9	4
TraesCS1A02G087400	2	0	3	1	3	1	1	9	3	1	5	2	22	6	10	12	4	0	12	12	16	8	3	3	12	11	14	20	11	5	10	5	5	4	5	0
TraesCS1A02G087500	43.9091	32.34418	33.7567	23.2835	26.3293	41.6751	97.8318	96.0699	49.34213	55.0793	41.6099	24.7472	148.0711	178.4756	115.0184	68.2735	92.2478	109.5292	128.0486	221.393	146.0771	84.23619	113.5215	107.621	101.03524	127.4146	165.1491	320.4271	108.7106	66.617847	105.704	101.1681	105.3027	59.885	54.77278	44.3111
TraesCS1A02G087600	6	1	4	0	6	1	6	7	0	2	4	2	12	13	6	8	2	5	9	21	19	5	4	3	9	0	5	9	4	17	5	9	1	2	8	6
TraesCS1A02G087900	319.733	421.288	314.254	199.993	221.454	211.205	308.695	300.545	249.325	211.316	279.942	211.208	348.346	299.845	282.249	359.187	213.229	303.401	383.726	520.7	486.685	355.143	348.34	293.046	327.322	350.131	380.171	461.003	288.42	266.889	377.763	347.522	317.107	280.671	236.658	274.897
TraesCS1A02G088000	179.7769	208.853	187.3394	162.1621	152.6819	155.5754	233.18663	223.4993	134.15149	222.6448	190.08965	176.2063955	243.086	359.0164	241.2225	178.9524857	196.3701	203.9031	470.896	449.4792	434.2407	257.3716002	291.765892	282.4377	291.2117	398.4636	403.595	735.0946752	288.0193	242.9436	370.9276	338.2338	410.327	305.6591	264.3767004	204.5217
TraesCS1A02G088100	433.197	506.418	380.181	287.516	303.4947	356.0679	567.40523	433.278	379.423	294.854	427.865	349.982	527.676	588.7775	493.908	339.509	370.247	466.2196	506.4992	670.89099	762.624	497.2436	388.93748	474.28171	414.509	589.8709	672.8599	718.8434	462.44716	367.8897	559.5402	467.3081	468.601	447.196	398.07421	326.98795
TraesCS1A02G088200	90.1786	81.4885	132.741	47.0164	113.451	43.2571	81.9534	95.8505	69.4325	110.496	71.364	86.4824	130.271	129.394	120.686	75.2104	71.4077	57.3387	121.13	137.138	190.832	73.483	34.4633	73.6842	114.864	144.159	115.848	138.852	51.9662	62.8211	147.451	107.422	115.119	88.2197	71.76	87.8255
TraesCS1A02G088300	0	0	0	0	0	0	3	2	6	0	0	1	0	0	9	4	0	0	0	0	14	0	0	2	0	1	0	7.26923	1	0	0	0	3	0	0	0
TraesCS1A02G088400	0	0	0	0	0	0	0	0	0	0	0	0	0	0	0	7	0	0	0	0	0	0	0	0	0	0	0	0	0	0	0	0	0	0	0	0
TraesCS1A02G088600	9.15385	7	10	14.3109	1.1	7	45.336	66.66	29.4551	1	9.6895	2	63.7465	27.2666	36.4583	21	31.6623	22	7.38889	0	33.7419	14.635	8.10933	40.2	0	7.46514	8.99675	25.376	13.6829	3	9	1	3	3	7.4375	5
TraesCS1A02G088800	42.888	37.6414	55.3614	18.7215	11.039	27.8454	48.879	51.492	19.6083	32.0278	47.9252	25.0062	69.0004	35.1282	45.2552	15.7374	36.2513	28.2679	70.0449	66.3759	73.8017	28.1611	26.914	45.2876	54.3336	48.1184	80.0187	47.2071	37.0172	29.9482	65.1841	43.1086	29.0716	19.965	29.8532	18.6429
TraesCS1A02G088900	143.756	161.109	114	94	84.6533	91.9246	233.054	252.23	241.913	142.115	136.563	117	417.488	643.525	478.604	318.728	234.956	271.691	457.377	441.631	703.223	433.264	393.886	441.558	221.492	297.754	296.53	551.873	240.269	267.731	234.416	205.926	243.916	255.265	190.421	154.512
TraesCS1A02G089000	0	0	0	0	0	0	0	0	0	1	0	0	0	0	0	0	0	0	0	0	0	0	0	0	0	0	0	0.5	0	0	0	0	0	0	0	0
TraesCS1A02G089100	345.486	474.402	367.234	256.952	388.697	320.154	440.298	454.236	378.701	224.271	313.6752	251.261	440.977	533.859	365.707	296.016	280.163	298.5977	586.732	558.442	524.351	355.145	355.841	391.092	393.388	490.616	631.518	437.341	370.351	300.6548	531.987	327.139	381.205	308.6227	325.737	275.24
TraesCS1A02G089200	0	0	0	0	1	0	0	0	1	0	0	0	0	0	0	0	0	0	0	0	2.13805	0	1.09837	0	0	0	0	2.24973	0	1	0	0	2.47883	0	0	0
TraesCS1A02G089300	8.02677	13	3	9.24633	1.00991	6.08008	38.606	12.0731	4.032	10	11.0338	1.02808	16	33	18	4	8.03073	15.188	17.0626	44.137	66.3378	33	15	9	18	4.01892	23.0405	29.2995	14.1243	19.1217	31	8	5.01421	29.199	10.0336	13.2728
TraesCS1A02G089400	11.1087	25.1944	6	14	4	6	15.1328	24	23	11.0437	10	16.213	28.0551	28	35	30	20	29	36	31	95.0507	34	25	57.5882	12	23	25	58.1025	13.2984	15	15.0315	19	18	20.7753	15.1512	13
TraesCS1A02G089500	66.4499	366.125	197.26	57.6633	49.4609	80.9556	874.273	922.722	845.982	328.205	182.076	305.92	1081.98	914.094	1916.96	2316.18	843.497	517.371	473.109	441.086	3288.97	1509.3	904.896	1072.13	137.901	201.968	307.226	2656.81	209.991	509.576	151.494	359.237	459.056	341.917	126.922	125.622
TraesCS1A02G089600	114.978	911.216	320.473	158.872	149.436	291.526	1732.58	1478.63	1302.1	243.916	378.294	420.04	2076.88	2450.91	2903.06	3065.94	1711.66	1500.41	1410.82	1474.59	3570.4	4713.14	3701.75	3943.73	334.102	341.378	1020.09	4731.07	901.345	1378.87	263.222	313.479	568.974	1225.84	515.718	665.817
TraesCS1A02G089700	0	0	0	0	0	0	0	1	0	0	0	2	0	1	0	0	0	0	0	0	18	1	2	1	0	0	1	0	0	0	0	0	0	2	0	0
TraesCS1A02G089800	513.497	667.962	642.727	360.556	465.249	557.459	775.129	656.767	657.914	322.785	350.65	374.891	770.658	939.634	734.985	465.407	406.671	425.767	1489.16	1607.28	1511.38	670.822	578.952	666.089	1129.63	1422.16	1533.64	760.99	823.587	756.398	1258.54	773.794	1062.98	961.62	751.521	798.901
TraesCS1A02G089900	1022.26	1105.59	993.202	608.471	851.38	843.45	1058.63	1027.8	784.9510488	861.96	1003.4	779.048	1226.84	1332.1	941.846	854.495	959.402	921.036	1253.91	1457.87	1352.56	995.67	951.0718	1079.03	997.731	1247.9	1411.7	2019.53	1094.1239	865.518	1249.69	1292.61	1299.85	1050.19	850.635	723.734
TraesCS1A02G090000	659.057	686.765	538.495	352.315	527.73	473.2425	620.1327	654.714	381.428	481.738	624.956	480.1276	791.447	853.391	572.536	487.546	576.236	612.071	872.65863	1055.6875	890.7747	528.95981	603.67	627.027	798.3522	1013.9745	896.253	1030.58	741.896	486.292	940.3035	733.285	783.88352	649.478	535.27008	442.89
TraesCS1A02G090100	193.25	180.711	189.865	133.593	151.578	115.709	183.505	184.42	179.19	148.663	171.546	113.419	247.175	293.41	220.916	209.111	155.506	189.445	287.354	287.781	335.479	214.256	194.629	197.849	226.115	256.61	313.548	366.379	234.226	180.658	211.682	197.704	249.928	194.211	177.727	165.511
TraesCS1A02G090200	0	0	0	0	0	0	0	0	0	0	0	0	1	1	0	0	0	0	0	0	0	0	0	2	0	0	0	0	0	0	0	0	0	0	0	0
TraesCS1A02G090300	40.7156	44.358	51.8172	21.365	15.8178	16.4639	60.4626	50.9741	21.7502	37.873	33.2388	17.907	47.546	81.592	52.4908	50.3093	49.217	41.6078	75.0199	63.5449	69.4704	38.5613	40.1316	43.6808	46.4714	57.9233	86.253	75.6532	69.4095	34.3188	50.2206	40.1616	58.1387	69.5422	19.6702	38.6556
TraesCS1A02G090400	4	9	3	8	9	0	0	3	6	7	7	9	10	7	8	3	4	4	3	6	7	4	10	8	10	5	6	20	7	4	16	11	4	7	13	4
TraesCS1A02G090500	40	31	32	32	39	3	50	73	89	29	35	45	37	36	57	26	34	61	63	63	67	40	40	45	50	56	75	79	64	48	65	49	45	47	37	55
TraesCS1A02G090600	1661.81	1579.84	1717.79	984.496	1205.37	1089.56	1269.7	1537.3	1445.75	1398.88	1355.05	1232.72	1294.45	1395.91	1443.49	1153.07	983.828	1083.26	973.298	1245.44	1521.21	672.275	668.296	953.618	1200.97	1358.96	1302.63	1401.29	822.431	725.03	1547.76	1441.44	1456.93	980.243	773.828	882.475
TraesCS1A02G090700	7	2	0	1	1	0	1	0	0	1	3	5	6	2	1	1	0	1	2	11	0	0	1	9	1	0	4	7	4	3	1	0	2	1	1	2
TraesCS1A02G090900	0	0	0	0	0	0	0	0	0	0	0	0	0	0	0	2	0	0	0	0	0	0	0	0	0	0	0	0	0	0	0	0	0	0	0	0
TraesCS1A02G091000	64	76	92	41	36	40	54	73	97	49	67	50	87	77	98	64	53	86	87	125	165	98	51	67	73	92	110	150	47	76	84	64	58	75	50	94
TraesCS1A02G091100	659.613	765.1	643.047	355.438	531.053	426.004	748.407	607.315	371.929	499.547	521.586	454.746	795.315	831.985	580.615	694.972	565.52	552.157	895.134	921.055	985.059	574.888	521.872	558.903	622.969	768.815	921.65	849.529	564.27	439.491	815.114	782.055	711.511	576.571	459.838	386.84
TraesCS1A02G091200	126.502	108.528	143.899	60.994	93.8029	69.7904	114.317	91.3183	93.719	122.146	108.208	88.1033	158.933	117.283	97.5664	86.0501	78.7374	91.4479	117.465	167.978	115.356	77.9452	61.8698	81.4326	96.9762	129.604	115.895	156.913	80.6051	67.1999	131.502	142.563	140.223	82.3952	80.0155	47.8928
TraesCS1A02G091300	136.96	164.94	88.6663	82.1255	83.4233	77.3112	84.9266	117.975	75.0893	79.0879	131.104	89.495	153.01	156.689	158.024	85.059	130.19	119.368	123	190.603	190.78	77.4603	64.2282	87.528	98.1872	135.456	142.399	153.522	95.3109	74.8883	149.867	113.374	95.9588	56.0617	70.2229	46.8077
TraesCS1A02G091400	74.5568	117.251	88.1874	73.0366	82.4556	107.436	117.847	140.397	96.6614	64.5575	91.9138	50.7757	180.1922	201.723	118.148	108.344	113.482	113.748	215.1	196.583	188.7766	167.774	109.855	134.57	191.2336	188.02	287.243	210.96	183.409	180.2255	185.373	93.5024	143.0988	256.988	150.0086	126.82
TraesCS1A02G091500	44.0443	16.1912	27.2502	25.3489	18.2029	24.7512	25.789	18.9554	7.68282	38.0711	23.6275	23.4772	7.27538	20.6419	15.1188	5.32033	11.0576	18.9203	24.9158	12.5787	1.10641	6.42397	1.03926	11.55	23.5374	24.5871	10.3073	10.5349	15.3148	4.70014	34.4703	27.4078	21.3263	4.36479	26.9912	5.75395
TraesCS1A02G091600	10.0774	41.7835	29.8064	13.5926	9	13	55.2575	85	66.2811	14.5918	20.889	5.2704	43.374	106.44	58.4948	17.6431	13.7506	24.413	123.622	123.437	130.963	40.8653	24.8116	29.6076	33.1017	74.6324	146.989	27.1944	16.8135	49.8693	61.7788	17	22.5481	21	10	27.0574
TraesCS1A02G091700	6	8	3	2	1	3	0	2	0	6	2	1	1	2	5	1	0	0	3	0	9	5	0	0	5	2.02658	6	2	0	5	0	1	15	3	7	0
TraesCS1A02G091900	0	0	0	0	0	0	0	0	0	0	0	0	0	0	0	0	0	0	0	0	0	0	0	0	0	0	0	4	0	0	0	0	0	0	0	0
TraesCS1A02G092000	5	0	0	0	0	0	0	1	0	0	0	0	0	0	0	0	0	0	0	0	0	0	0	1	0	0	0	2	0	2	0	0	0	0	0	4
TraesCS1A02G092200	0	0	0	0	0	0	0	0	0	0	2	0	0	0	0	0	0	0	0	0	4	0	0	0	0	0	0	1	0	0	0	0	0	4	0	0
TraesCS1A02G092300	0	0	0	0	0	0	0	0	0	0	0	1	0	2	0	0	0	0	5	11	10	1	0	4.53E-05	1.5	12	2	11	0	0	2	10	2	0	8	2.05306
TraesCS1A02G092500	0	0	0	0	0	0	0	0	0	0	0	1	0	0	0	1	0	0	0	0	0	0	0	2.01988	1.5	0	0	0	2.23905	0	2	0	0	0	0	0
TraesCS1A02G092700	5063.59	5299.70374	5709.1993	3762.9422	3846.6263	4254.8	4362.6347	4256.98225	5995.68955	3231.77863	3791.37	3498.62929	4230.8025	4347.5245	5164.47643	2908.58	3070.64486	3263.35825	5801.332	6129.1812	6681.63	3085.29317	2343.13735	4049.85365	6058.7873	5925.9622	6209.5325	4650.5433	3867.2202	3373.26	7139.7842	5160.4423	5816.41	4778.16738	4423.9531	4792.0602
TraesCS1A02G092800	0	0	0	0	0	0	0	0	0	2	0	0	0	0.5	0	0	0	0	0	0	0	0	0	0	0	0	1.17208	1	0	0	0	0	0	0	0	0
TraesCS1A02G092900	4173.32	1656.79	6095.68	1887.63	4002.81	1054.05	2076.22	4413.77	3118.57	2801.84	4479.81	4886.17	3984.04	1482.71	3415.3	1063.07	2846.98	2935.33	1732	2419.27	4249.4	958.481	714.618	1461.86	1781.39	1403.75	2392.54	4559.98	1514.87	1321.02	3209.54	3797.81	3355.05	1634.57	1026.24	1360.2
TraesCS1A02G093000	3	2.0198	0	1.01653	8	0	1	6.06667	4.03738	2.66667	5	1.0339	0	5.17007	12	6.07407	1	0	7.01577	1.19952	25.2493	3.5	0	1	6.01858	18.1414	9.58727	10.1394	1.68013	8.0442	5.01266	2	14.0311	3.00771	10.8	8
TraesCS1A02G093200	0	1	1	0	0	0	0	1	0	0	0	0	2.01166	0	2	0	0	2.01173	0	3.01443	0	1.00385	0	0	0	0	0	0	0	0	0	0	0	2	0	0
TraesCS1A02G093300	0	3.29032	0	0	1	0	12	1.00823	0	0	0	0	20.9817	12.3226	10.4367	3.29773	5.26866	9.58395	6.17587	7.1476	20.0751	15.4983	27.2853	1.07285	0	2	0	15.2826	5.0813	4.22466	0	1	0	11.2973	1.10416	0
TraesCS1A02G093400	17	16	16	2	3	2	12	18	5	7	5	4	40	32	20	10	14	10	16	22	19	16	18	8	17	27	42	29	20	6	36	35	9	7	15	11
TraesCS1A02G093500	0	3	0	0	0	0	0	0	0	0	3	0	0	0	0	1	1	0	0	8	3	1	0	4	1	0	1	0	3	0	1	0	3	2	0	0
TraesCS1A02G093700	0	0	0	0	0	0	0	0	0	1	0	0	4	0	2	0	0	0	0	0	1	0	0	1	0	2	0	1	0	0	0	0	0	0	0	0
TraesCS1A02G093800	4562.63	5368.02	5602.11	4344.43	6091.95	5563.93	3060.67	3041.09	2249.26	4436.43	5012.02	4338.16	2202.43	2781.12	2141.02	3191.82	2836.91	3373.12	2869.7	4022.73	4207.82	3098.05	2522.65	3604.94	3335.93	5018.1	4904.45	8271.88	3526.71	3046.38	5222.49	5328.78	6421.7	4698.48	4313.56	3416.05
TraesCS1A02G093900	2327.4159	2109.59228	2847.4724	1559.1037	2424.399391	1360.81001	2219.6003	2825.1094	1411.17763	1498.031396	2891.1956	2154.713	3198.0809	2174.4406	2250.6752	1599.06	2425.25	2666.19	2592.36118	3069.9328	1950.945	1328.389	1439.560251	1715.918026	2429.5116	2306.2565	2514.4197	3773.163	2689.554011	1525.241	2960.4766	2450.172196	2111.9033	2140.21	1684.7804	1282.8012
TraesCS1A02G094000	155.836	109.883	144.965	78.9511	103.376	87.6309	118.994	121.259	103.768	157.818	92.0429	75.5489	86.5422	124.652	111.59	69.1749	80.0365	107.091	114.266	151.156	147.715	59.7247	60.6812	89.7079	115.541	190.183	95.1862	238.64	96.4726	86.5122	167.575	156.769	191.797	48.5968	60.727	56.3611
TraesCS1A02G094100	1	0	4	0	0	0	0	0	2	0	0	0	0	0	4	0	0	0	2	0	0	0	0	0	0	0	1	0	0	0	0	2	0	2	0	0
TraesCS1A02G094200	19.5763	5.32245	29.5246	9.28117	8.66647	11.7647	0	4.32979	0	7.31791	17.543	8.7619	4.11399	2.26163	1.06664	4.92214	2	19	0	2	6	0	4	2	2.10249	3.57088	1.1	4.49983	3.42857	1	2.19339	10.1851	7	12	0	2
TraesCS1A02G094500	0	0	0	0	0	0	0	0	0	0	0	0	0	0	0	0	0	0	0	0	0	0	0	0	0	0	0	3.42234	0	0	0	0	0	0	0	0
TraesCS1A02G094800	11	6	20	10	4	9	14	29	13	19	9.98951	5	31	7	20	4	9	5	23	19	16	5	1	11	20	16	13	36	8	10	19	17	26.8072	9	3	8
TraesCS1A02G094900	0	0	0	0	0	0	0	0	0	0	0	5.12385	0	1	0	1.01848	4.05141	1.01997	0	0	0	14.1809	6.24753	16.323	0	0	0	15.2268	0	0	0	0	0	4	3	0
TraesCS1A02G095000	522.037	484.6008	411.167	242.15021	495.0565	388.868	436.146	398.205	234.238	432.179	448.69	375.024	449.7082034	492.6024	401.488	285.809	347.6767	391.525	523.653	550.24789	551.829	422.944	380.8531	424.257	510.127	537.374	576.109	666.3753	399.106	383.5177	522.36209	604.198	615.33276	397.911	373.907	314.647
TraesCS1A02G095100	1670.98	2061.06	1737.54	1263.4	1423.48	1211.22	1637.99	1477.65	1767.61	1238	1462.38	1100.96	1642.57	1783.13	1663.72	1301.63	1090.18	1255.61	1952.16	1882.88	2592.54	1417.33	1143.69	1500.63	1641.91	1807.71	1926.2	1867.6	1392.07	1282.98	1869.79	1588.79	1824.46	1587.87	1309.34	1225.83
TraesCS1A02G095200	40.2982	43.2377	41.6072	32.113	21.0982	18.2888	44.9968	45.4558	26.3333	27.5801	13.5927	17.5463	58.9117	50.1947	56.9428	29.6443	31.6869	48.7208	48.1549	45.9659	53.6821	35.4208	33.1852	50.4598	47.2025	32.3797	90.2876	70.6113	43.3644	28.2728	72.511	45.9902	41.4683	43.7701	32.0174	47.8056
TraesCS1A02G095300	0	0	3	2	0.5	2	0	0	0	0	0	0	0	0	0	0	0	0	0	0	0	0	5	0	0.5	0	0	4.8	0	1	0	0	0	0	1	0
TraesCS1A02G095400	134	133.757	142	125	121	115	147	138	155	109	152	136	166	180	149	70	102.307	101.72	231.435	242	229.477	171.357	103.168	131	185	182	223	263.372	146.56	129	176	160	191	167	159	133
TraesCS1A02G095500	151.178	258.552	174.301	151.9845	155.545	156.01	240.796	218.6849	190.469	203.003	159.184	196.79908	251.008	226.841	216.444	200.561	195.361	253.515	226.14687	257.764	345.35	301.646	287.123	399.783	194.3897	215.598	242.495	653.66539	261.59	193.858	197.962	185.5286	203.985	308.517	187.344	217.902
TraesCS1A02G095600	269.233	78.9012	264.669	217.609	192.751	138.738	38.7179	55.6119	118	166.961	206.143	197.881	40.6815	21	85.7185	34.6601	79.5259	66.3735	39.9898	64.6357	165.236	10	10	58	28	47.1559	13.3688	255.489	91.09	14.1818	147.869	264.883	265.612	59.7186	60.4133	83.5893
TraesCS1A02G095700	122	121	102	60	81	73	71	127	148	64	104	95	133	100	100	77	82	87	167	140	227	139	132	96	123	149	153	129	143	128	144	97	97	123	98	139
TraesCS1A02G095800	16	16.6855	13.8785	15.5075	12.7159	5.46262	19.716	18.14658	15.9327	11.4871	17.02739	9.306240737	52.0817	16.2552	25.1086659	11.16539	11.2301	27.1819	7.62411	35.3369	60.8121	13.1827	7.303000657	17.45761323	12.23286	10.2515	36.2232	64.51856	2.48485	23.4566501	31.8407084	31.2989	31.246	21	31.8432	4.04382
TraesCS1A02G096000	185.378	225.626	276.586	124.181	147.306	155.168	237.84	222.312	153.172	154.599	204.089	185.921	237.829	242.938	241.172	147.635	235.642	213.971	324.866	374.827	487.879	179.149	152.537	256.322	257.769	293.719	340.927	408.608	239.036	179.22	281.8	268.434	350.828	251.175	201.527	175.178
TraesCS1A02G096100	83	105	153	52	67	46	101	131	186	70	78	68.9295	148	101	154	89	81	65	93	162.455	183.559	119	90.3961	123	128	102	159	154	86	63	133	121	107	122	91	81
TraesCS1A02G096200	27.99996	40.99999	63.00005	26	36.00004	26.00003	106	80	74.8856	35.00001	26.99996505	36	199.00002	216.86	175	63.940364	77.97085	85	197.9949	234.97331	191.9871	138	126.97727	130	88	172.99342	187.9514	185	114.9918	114.0001	106.9172	96.99993	98	89.89446	81	74.00000005
TraesCS1A02G096500	1423.745	694.32437	2459.6534	683.9137	1402.9177	360.243	794.2422	1628.8906	1372.556	1022.1273	1544.4623	1591.7219	1546.9668	587.7587	1265.19946	442.5771	1038.7391	1092.3187	707.37733	944.74027	1474.1424	384.3037	291.12909	630.292	647.4328	497.6427	923.2346	1465.3574	597.344	551.6009	1039.4881	1414.9654	1298.4322	563.035	419.408	630.5823
TraesCS1A02G096600	238.904	214.121	209.809	171.343	174.97	195.072	229.315	258.121	195.87	300.925	270.923	248.683	332.026	359.353	313.18	231.387	153.249	201.304	339.832	371.853	266.992	152.45	235.546	208.63	198.858	253.096	247.411	306.019	221.567	191.726	341.592	363.488	330.451	175.171	164.392	134.424
TraesCS1A02G097000	4866.65	5960.28	4875.29	3658.76	4503.81	4201.91	5210.96	4615.07	5626.29	2998.58	3616.88	2996.33	5290.01	6094.08	5419.89	3108.31	3659.72	3530.36	9754.24	9131.28	9025.88	4613.23	4306.85	4445.87	8517.56	10115.5	11388.5	5247.74	5225.65	6019.82	9532.31	6803.74	7593.84	8412.31	7215.13	7070.39
TraesCS1A02G097100	24.656	14.0413	50.3582	10.0579	35.9624	24.0107	37.6021	33.0795	28.5556	18.1776	22.0314	40.11	29.847	29.1058	33.9087	16.2252	36.9287	11.2714	35.956	79.3709	47.8695	23.4	14.0679	39.5907	40.7583	39.2963	35.6053	84.5292	57.3537	28.7237	36.7018	39.8748	45.4235	26.6951	16.0574	18.1627
TraesCS1A02G097200	424.103	387.645	426.542	223.648	309.345	247.396	282.763	377.94	418.497	325.367	307.67	241.976	431.193	360.992	372.831	261.018	255.838	268.711	448.223	496.164	688.735	266.766	230.144	360.917	391.759	443.54	407.099	550.349	300.708	264.959	445.044	418.332	464.737	295.941	291.209	251.684
TraesCS1A02G097300	49.298	58.6497	34.011	32.0313	18.1581	15.855	85.542	98.4465	86.9676	26.0388	30.8377	29.6229	87.7403	112.174	86.7236	84.3375	46.0199	68.2511	191.161	145.937	161.869	63.3527	91.9601	68.5165	61.5635	96.8964	110.518	29.1073	100.856	74.0306	94.0466	46.2959	45.2277	68.2324	63.7024	65.6465
TraesCS1A02G097400	1353.1	1547.89	1667.92	889.472	1177.2	956.137	1358.44	1301.85	792.537	1152.55	1283.84	960.328	1786.61	1992.75	1553.74	1242.91	1190.82	1340.48	1799.57	2096.66	2303.6	1289.24	1121.63	1455.38	1368.11	1640.81	1763.79	1880.82	1281.84	1063.01	1695.03	1552.38	1720.21	1174.36	960.376	749.596
TraesCS1A02G097500	25.8462	57.56149293	30.0172	28.76802996	17.79400001	24.7616	68.8239	54.22123	53.67885408	24.169	54.3637	7.11864	116.95089	102.135	78.0578	77.3967	68.4444	34.712429	133.391	156.4515	112.221	84.0147	63.3642	72.36274	77.9657	83.5114	119.599	162.24	69.3432	69.6084	76.5146	55.44523	58.9351	79.7251	59.71548	51.10630674
TraesCS1A02G097600	111	113.624	98	88.5854	87.6675	57	92	113.61	122	48.2162	112.315	73	124	114.787	153.455	87.5582	106.781	102	128	115	122.804	59.4159	80.6249	93.1483	130.087	95.3497	84.4416	104.085	77.8951	71.4956	135.035	108.07	138.704	98	59	88
TraesCS1A02G097700	1323.32	1091.28	1494.39	857.5	909.589	702.536	969.402	1002.62	1191.57	1330.46	1287.74	882.91	1425.26	1406.29	1581.5	936.338	997.852	1082.67	1466.39	2031.78	3614.53	960.776	581.895	1180.04	998.155	1169.28	1299.28	3650.55	1066.86	1043.96	1430.15	1506.51	1519.67	820.884	658.78	632.613
TraesCS1A02G097800	0	0.117647	0	0	0	0	0	0	0	0.24	0	0.04	0	0	0.210526	0.12	0	0	0	0	0.04	0.04	0	0	0	0	0	0	0	0	0	0.08	0	0	0	0
TraesCS1A02G097900	0	0	0	0	1	0	0	0	0	0	0	0	0	0	0	0	0	0	0	0	0	0	0	0	0	0	0	0	0	0	0	0	0	0	0	0
TraesCS1A02G098000	0	0	0	0	0	0	0	0	0	1	0	0	0	0	0	0	0	0	0	0	0	1	0	0	0	0	0	0	0	0	0	0	0	0	0	0
TraesCS1A02G098100	0	0	0	0	0	0	0	5.49E-06	0	0.24	0.357143	0.04	0	0	0.210526	0.12	0	0	0	0	0.04	0.04	0	0	0.142857	0	0.357143	0	0	0	0	0.08	0	0	0	0
TraesCS1A02G098200	0	0	0	0	0	0	0	0	0	0	0	0	0	0	0	1	0	0	0	0	1.66667	0	0	0	0	0	0	0	0	0	0	0	0	0	0	0
TraesCS1A02G098500	0.4	0	0.00790062	0.00304218	0	0.00334673	0	0.0034163	0	0	0	0	0.00302572	0	0	0.00433785	0.0018126	0.00424369	0	0	0	0	0	0	0	0	0	0	0	0	0	0.0116469	0	0	0	0
TraesCS1A02G098800	6.72741	3	11.5	2.5	4.35958	2.5	0.5	6.5	0.5	0	4.5	2	9	2	8.67935	2	4.24508	8.38104	5.19538	10.5	38.5	4	3.5	7.18472	1.5	6.31123	16.4448	69.9875	2	6.7596	9.83502	10.3667	3.94335	4.5	1.5	1.5
TraesCS1A02G098900	0	0	0	0	0	0	4	0	0	0	0	0	0	0	5	0	0	0	0	2	0	4	0	3	0	0	0	4	0	1	6	1	2	0	2	0
TraesCS1A02G099000	5234.515	12860.163	7427.9551	10792.702	10666.875	17477.321	5200.89038	3768.26122	2470.872	5939.649	6990.44	4447.861	2213.2	3644.0836	1822.34	3259.2592	2691.6385	3108.5823	2627.803	2558.3142	2232.8096	2155.347	2179.219	4070.218	4244.5236	7392.959	6854.131	5032.55	4932.879	2316.379	9336.9452	9112.6008	7657.8399	9450.389	9794.267	7536.316
TraesCS1A02G099100	0	0	0	0	0	0	0	0.207913	0	0	0	0	0	0	0	0	0	0	0	0	7	0	0	0	0	0	0	1	0	4	0	0	3.23052	2	0	0
TraesCS1A02G099200	6.72741	3	11.5	2.5	4.35958	2.5	0.5	6.5	0.5	0	4.5	2	9	2	8.67935	2	4.24508	8.38104	5.19538	10.5	38.5	4	3.5	7.18472	1.5	6.31123	16.4448	69.9875	2	6.7596	9.83502	10.3667	3.94335	4.5	1.5	1.5
TraesCS1A02G099300	307.428	299.974	402.302	215.143	287.194	199.049	229.505	287.206	211.561	403.292	321.973	217.386	312.654	334.657	334.212	232.787	231.613	316.815	520.526	669.96	838.444	256.639	251.041	327.806	457.335	620.998	466.259	1711.85	386.138	306.273	630.094	604.881	643.432	398.315	362.623	281.68
TraesCS1A02G099400	27.25279	26.5793	17.1303	10.3442	14.94137	10.0547	31.8024	32.8143	7.70972	32.7526722	16.90989	16.3329	28.7272	28.1251	39.6965	12.7073	8.98008	18.8191	38.2462	44.1028	33.7101	13.5192	10.144	12.3269	27.1442	34.2128	56.0466	62.2823	33.82415	27.04342	29.2458	12.2578	36.6695	19.8022	22.9774	19.2179
TraesCS1A02G099500	844.5669	460.1081	868.5405	488.6602	798.8983	475.2945	437.723911	590.9551	196.6979	780.5375	790.9253	723.024	650.4235	493.3925	462.041	254.515744	433.0341	505.201	495.2366	651.46	643.3364	235.6891	160.74	359.8695004	597.1113	744.3868	659.144639	799.6626	607.648	297.7654	861.0675	814.411	1005.4478	511.9785	476.4584	312.662
TraesCS1A02G099600	10	7	10	0	6	7	12	3	6	9	0	2	5	4	12	6	1	13	13	16.47234	14	3	4	2	0	8	11	9	3	10	16.43416	10	7	3	2	6
TraesCS1A02G099700	19	24	38	7	18	14	17	35	18	26	4	19	31	37	25	12	19	18	23	19	33	12	9	8	31	22	34	39	9	27	44	28	31	22	18	10
TraesCS1A02G099800	76	107	69	65	56	56	96	78	87	77	78	68	71	81	74	73	57	51	110	117	82	36	43	65	101	110	84	111	83	75	124	63	96	86	68	71
TraesCS1A02G099900	9	2	10.11784	9.1726	1	9	4	17	14	5	14	9	13	6	20.2192	16	4	12	0	1.005136	19	0	10	12	0	0	0	108.744	5	3	10	7.05768	0	1	3	2
TraesCS1A02G100000	0	0	1	1	0	0	2	0	0	0	0	0	1	2	0	0	2	3	6	3	8	1	0	4	1	1	0	3	0	1	3	2	1	2	4	0
TraesCS1A02G100100	49.9995	5	14	13	10	22	7.10529	17.1845	9.14554	31	19.2061	13	13	3	3	2.11311	12	15	0	0	38	1	1.06392	9	0	2	0	6	4.1069	0	4	3.3231	13	0	0	2
TraesCS1A02G100200	163.0001	140.7248	143.9999	119	108	172	178.8079	136	143.0002	93	170	77	156.8381	185.9999	156.9996	98.7534	131	129	194.9999	191.9996	195.9999	141.0004	103	186.0003	183.0004	254.0004	135.0003	212.9997	104	136	231	161.9996	224.0001	154.0002	124	118
TraesCS1A02G100300	60.8083	116	126.352	53	61.2848	62	109	109	63	51.8215	85.2471	65	83	105.751	65	23	59.3077	56	58	96.5537	66	52	26	67	100	126	101	96.2913	65	38	89	104	88	108	74	90.8503
TraesCS1A02G100400	195.892	226	242.615	88	156.679	104	280	231.822	241.961	112.876	243.673	148.32	264.991	211	275.932	142	137.681	190	238.972	245.227	264.771	124.943	154.985	129.983	195.975	208.943	214.856	170.753	199.966	153	239	187.969	209	204.966	164.972	101
TraesCS1A02G100500	15	6.79312	20.5214	2	8.66667	0	8	3	3	2	4	18	3.11538	2	16	3	5	5	15	15	6	0	4	11.4303	13	16.2519	25.3641	13	7	4	20	8	9.00207	5	4	6
TraesCS1A02G100600	912.281	741.08	1094.65	587.865	878.116	352.276	1444.39	1553.01	949.019	432.884	1215.85	941.678	2099.42	499.717	1303.81	559.089	1206.6	1416.08	636.454	811.812	443.237	293.674	407.892	506.114	797.878	504.891	610.07	621.697	872.831	393.552	917.569	726.234	693.451	560.058	436.413	529.209
TraesCS1A02G100700	1	0	0	0	0	0	0	0	0	0	0	0	3	0	0	0	0	0	0	0	0	0	0	0	0	0	1	0	0	0	0	0	0	0	0	0
TraesCS1A02G100800	0	17.7	19.1397	7.44645	7.1235	0	22.4504	16.9485	21.1998	8.60996	13.2796	4.68756	29.7445	26.5375	14.0421	24.7815	12.6526	19.9686	23.8514	5.36738	38.0007	18.4676	19.8289	22.432	11.9746	16.5366	9.59879	23.1524	10.8442	6.2037	12.8862	6.57597	6.36175	10.25	11.561	9.2305
TraesCS1A02G101000	26.51355	63.48851	51.5671	31.72179	36.4969	19	49.9694	46.56314	44	21.6891	31.1389	22.3513	59.13471	55.78333	88.6518	27	23.38385	41.1366	59.3128	80.3414	64.2348	31.36124	29.174	85.5591	73.2792	38.09107	54.4449	41.4694	43.5436	45.88983	71.3293	63.6528	24.60448	41.7492	38.2831	44.3571
TraesCS1A02G101100	10	15	11	4	5	1	8	21	2	13	14	27	26	28	17	9.6	8	9	14	29	9	9.24324	8	24	21	7	21	50	11	16	16	13	12	15	18	4
TraesCS1A02G101200	376	258	323	134	177	174	225	243	159	178	175	149.944	169	191	157	104	107	117	149	236	208	96	95	99	227	335	236	150	175	89	270	408	286	192	126	105
TraesCS1A02G101300	644	467	485	138	282	227	411	377	408	223	260	193	330	310	287	185	207	193	259	416	318	192	188	169	331	371	359	202	187	140	469	707	394	248	124	122
TraesCS1A02G101500	42	29	53	20	39	9	31	32	30	24	38	22	21	43	23	13	16	13	19	22	23	24	20	21	22	18	14	4	19	7	28	26	33	12	15	19.8466
TraesCS1A02G101600	111.975	121	105	29	68	35	90	90.6357	77	36	71	67.5864	71	60	56.115	44	44	30	54	49	36	29	21	20	64.6895	62	75	31	33.6544	8	77.7223	91	104	35	14.4726	25
TraesCS1A02G101700	198.899	201.227	171.657	106.164	153.939	109.94	197.424	172.91	131.649	146.405	145.562	103.502	214.76	220.97	165.045	119.492	125.74	101.965	252.359	265.832	204.91	133.936	109.788	108.795	209.561	212.676	279.095	202.153	146.399	100.673	206.837	186.091	189.151	143.954	119.148	107.483
TraesCS1A02G101800	3	0	7	0	0	0	0	0	0	0	0	0	3	0	0	0	0	0	0	4	0	0	0	0	4	0	0	5	0	0	0	1	0	0	0	0
TraesCS1A02G101900	103.2	42.2858	136.954	55.92	87.2568	17.2549	72.433	80.3128	74.4936	47.5037	107.574	69.6152	127.61	89.0429	118.872	14.028	43.2607	50.4791	117.783	148.355	121.816	91.6209	44.8932	85.3439	55.817	79.4521	86.2977	153.827	88.9052	71.4604	119.908	101.745	115.41	67.88	42.8213	76.2587
TraesCS1A02G102000	0	0	0	0	0	0	0	0	0	5	1	0	0	2	0	0	0	0	0	0	5	0	0	5	2	0	0	0	0	2	0	0	0	0	0	0
TraesCS1A02G102100	4	0	0	0	3	0	0	0	0	0	0	0	0	0	0	0	0	0	0	0	0	0	0	0	2	0	1	0	0	0	4	2	2	1	1	0
TraesCS1A02G102200	0	1	0	0	0	0	0	1	0	0	0	0	0	0	1	0	0	0	0	0	0	1	0	0	0	0	0	0	1	0	0	0	0	0	0	0
TraesCS1A02G102300	441.683	488.395	376.974	261.424	328.409	382.022	303.337	355.816	245.55	455.523	337.209	237.393	405.3	539.919	297.734	357.137	261.869	335.829	656.941	670.793	856.975	330.293	373.012	320.759	544.866	803.273	811.037	566.226	447.8	447.905	598.794	594.103	637.167	647.738	498.39	480.475
TraesCS1A02G102400	0	0	0	0	0	0	0	0	0	0	0	0	0	0	0	0	0	0	0	0	3.9999952	0	0	0	0	0	0	0	0	0	0	0	0	0	0	0
TraesCS1A02G102500	153.048	49.2544	199.566	62.3149	124.229	52.4088	76.278	96.1463	74.3169	120.385	129.797	128.359	157.262	54	157.664	21	102.904	89.2793	75.4763	122.264	122	31.999986	12	61.4556	89.1984	88.8209	137.434	207.533	75.4018	37.6817	142.072	175.448	182.153	72.9156	55.8064	68.7212
TraesCS1A02G102600	794.212	581.425	1000.04	438.864	816.551	503.004	558.627	678.548	474.346	609.977	864.15	674.036	917.399	852.905	688.134	403.336	540.437	632.519	978.443	1063.06	1197.25	557.969	539.376	580.226	795.077	972.362	1250.84	1460.76	786.697	636.803	1043.99	1009.8	1132.79	747.186	502.979	494.804
TraesCS1A02G102700	16.6698	10	8.14461	26.2155	31.0264	45.9747	28.7057	28	18	19.1635	46.8447	28.7989	39.3923	37.3759	49	23	7.1023	26.8428	30.3176	18.2468	30	31	22.1051	48	9	38.0661	42.4748	49	26.0032	42.3759	21.0054	13.1298	24.2715	10.6639	32.4751	6.14911
TraesCS1A02G102800	50	32	46	46	26	67	95	159	48	45	73	53	183	210	183	82	89	104	201	335	231.631	81	103	182	70	82	363	288	69	141	115	104.497	100	50	101	36
TraesCS1A02G102900	1	0	11	6	0	3	1	3	3	2	4	0	2	6	0	0	1	6.08649	7.06653	5.01223	18.0529	1.00613	0	5.06314	0	14.0791	4	21.0871	2.00904	4	4	5	3.00826	0	0	1
TraesCS1A02G103000	7	21	2	10	0	12	7	4	29.3103	1	2	0	12	20	21	18	5	18	4	6	27	6	25	12	8	1	8	15	6	2	3	2	14	10	11	6
TraesCS1A02G103013	0	0	3	0	0	0	0	5	0	1	1	0	0	0	0	0	0	1	2	1	0	0	0	0	0	0	0	0	1	0	0	0	0	0	0	0
TraesCS1A02G103014	0	0	0	0	0	0	0	0	0	0	0	0	0	0	0	0	0	0	0	0	1	0	0	0	0	0	0	0	1	1	1	0	0	0	0	0
TraesCS1A02G103019	0	0	0	0	0	2	0	0	0	0	0	0	0	0	0	0	0	0	0	0	0	0	0	0	0	0	0	0	0	0	0	0	0	0	0	0
TraesCS1A02G103100	0	0	2.99999	1	0	0	0	0	0	0	0	0	1.99999	0	2	0	0	3	0	0	0	0	0	0	0	0	0	3	0	0	1	0	0	0	1	0
TraesCS1A02G103500	0	0	0	0	0	0	0	0	0	0	0	0	1.00263	0	0	0	0	0	0	0	0	0	0	0	0	0	0	0	0	0	0	0	0	0	0	0
TraesCS1A02G103600	0	0	1.01576	0	0	0	0	0	1.0229	0	0	0	0	0	0	0	0	0	0	0	0	0	0	0	0	0	0	0	0	0	0	0	0	0	0	0
TraesCS1A02G103900	334.901	282.264	440.47	204.384	290.066	362.345	261.984	416.378	280.986	440.35	420.59	422.62	360.102	415.571	330.958	335.66	260.546	411.01	421.845	692.168	1907.79	966.578	892.102	831.504	190.209	340.243	533.501	1145.15	362.592	382.264	386.177	456.978	605.125	471.96	341.261	346.279
TraesCS1A02G104000	15	29.99996	12.2870497	16.6603	16	22.708214	18.188293	10.0512141	56.2541	10.7392938	19.7961	9.4452334	28.4652	32.8224	28.5976	22.18203	21.5048995	12.1591	24.7046	30.5398	40.39947	21.0496285	24.2638	35.1324	31.4776	37.4432	31.2646026	38.3974	28.64641	27.5177	33.8134592	28.009	21	54.59030661	23	20.3432
TraesCS1A02G104100	0	0	0	0	0	0	0	0	0	0	0	0.666667	0	0	0	0	0	0	0	0	0	0	0	0	0	0	0	0	0	0	0	0	0	0	0	0
TraesCS1A02G104200	0	5.33333	0	2	0	0	7	9.10345	14.6087	0	2	2	14.2029	11.4572	15.2114	11.0095	6.32432	1.05556	1	2	48.109	10	13.4828	17.1429	0	0	2.66667	2	2	3	0	3	3	0	0	7
TraesCS1A02G104300	0	0	0	0	0	0	0	0	0	0	0	0	0	0	0	0	0	0	0	0	6.0018	0	0	0	0	0	0	0	0	0	0	0	0	0	0	0
TraesCS1A02G104500	37.4454	66	39	36	53.4831	83	97	73	73	35	43	34	146	161	111	97	96	52	108	82	79	64	106	122	94	122	133	182	60	76	76.438	68	105	107	91	84.473
TraesCS1A02G104600	9	14	0	5	3	9	2	3	6	5	8	1	6	16	5	1	3	1	6	3	77	1	4	22	0	8	0	12.7065	2	7	9	1	14	13	2	4
TraesCS1A02G104700	86.5455	41	94.4147	49.7313	89.0185	25	78.375	87	8	94.2666	109.364	75.3562	129	78.8125	104.169	42	77	70.2206	113.774	167.903	197.462	58	29	74.7176	100.253	162.859	155.135	291.703	72.7578	83.0513	127.003	127.944	197.977	100.741	73.3736	48
TraesCS1A02G105200	0.333333	0	0	0	0	0	0.125	0	0	0	0	0	0	0	0	0	5.63E-08	0	5.01E-08	0	0	0	0	0	0	0	0	0	0	0	1	0	0	0	0	0
TraesCS1A02G105300	685.06	1060.79	669.162	407.675	610.882	581.853	938.446	794.5	671.539	397.267	646.518	423.282	714.334	854.492	657.18	685.975	660.878	705.861	1111.77	824.753	751.177	454.383	579.44	606.924	836.461	1172.85	1240.16	513.411	717.213	637.613	940.838	737.412	696.922	824.937	804.121	551.443
TraesCS1A02G105400	1600.45	692.665	2297.91	677.431	1223.76	459.356	748.023	1330.44	1507.08	830.898	1280.14	1451.15	1165.26	578.847	1279.89	522.056	916.219	995.017	786.165	935.704	1617.48	355.338	227.06	549.563	726.157	519.592	615.984	1655.68	612.807	582.542	1130.89	1199	1120.14	537.252	403.56	476.736
TraesCS1A02G105500	157.777	269.021	159.918	129.923	130.951	140.752	243.273	234.885	227.064	156.246	215.466	141.041	359.101	368.511	358.933	234.092	194.57	201.28	368.402	345.043	546.896	324.387	245.724	294.936	222.469	316.442	351.883	413.631	225.293	187.12	300.168	230.504	206.276	205.224	188.993	201.332
TraesCS1A02G105600	2829.2	1975.88	2483.08	1451.95	1834.48	1222.89	1715.06	2516.19	1652.66	1807.94	2301.53	2067.4	2251.52	2112.86	2039.66	1377.04	1772.77	1888.81	2212.36	2804.56	2770.46	1219.37	1011.25	1903.5	2019.44	2035.67	1751.22	3042.09	1956.8	1136.98	2790.02	2642.55	2431.25	1580.03	1254.84	1380.42
TraesCS1A02G105700	5.08136	2	1.03196	0	2	2.21632	1.01847	6	0	9.04657	4.04348	1.02237	5.07244	5	8	1.01973	14	5	3.01513	15.1031	5	0	4.10317	4.07179	14.3821	6.05031	16.2272	9.60386	8.08843	9.2785	3.05327	7.10554	8.07782	9.10783	1.03247	6
TraesCS1A02G105800	212.185	66	145.996	90.5928	111.496	132.021	66.4305	97.4352	69.8889	289.249	146.294	133.824	50.8858	47.3768	57.9326	26.2728	71.3878	96	28.4442	41.16	609.972	17.1794	19.3439	39.3877	50.2194	126.138	33.5436	271.626	57	26.7609	138.238	356.364	552.949	49.2222	50	27.5405
TraesCS1A02G105900	177	134.585	139.141	140.015	167.544	116.771	215	177.836	161.181	286.425	148.823	137.529	380.383	490.372	459	298.569	242.996	300.704	667.223	825.832	1064.99	597.756	465.1	770.329	393.136	462.256	546.993	1086.81	400.015	436.366	420.965	437.827	552.582	488.007	329.105	282.951
TraesCS1A02G106000	400.974	252.069	437.401	294.968	292.449	266.33	295.142	350.469	283.413	483.353	332.673	341.758	383.178	465.521	385.23	279.069	262.267	293.33	519.094	607.77	1178.74	361.504	268.16	359.193	410.035	423.109	505.178	856.032	342.731	324.892	529.889	522.501	607.363	450.289	288.596	287.084
TraesCS1A02G106100	476.20435	700.8713	476.4920507	318.5753	467.1546	436.4284	731.3719	552.8135	436.804694	466.87327	485.75408	383.6840009	847.8557	894.95761	605.9142014	515.144	509.2016	522.40008	845.6007889	997.39601	1039.7432	589.064309	576.362	611.3592	564.1273015	923.797	997.494	1174.015705	527.7209901	422.423966	806.3148	591.6561	663.797	584.1617049	459.95535	370.4374719
TraesCS1A02G106200	0	3.33333	0	0	1	3	2	4	2	3	2	1	2	0	2	0	2	0	0	6	1	3	0	2	1	2	0	3	1.4	1	10	0	2	8	2	0
TraesCS1A02G106300	26.087	25.295	29.5135	34.5815	45.3983	27	47.415	35.3492	15.5556	23.7012	44.76709	31.9229	79.0302	57.284	58.6459	29.2727	30.0542	56.89	33.5931	81.0948	62.2222	44.3825	42.2869	46.5066	61.66093	65.289	83.34661	99.50232	55.5798	36.995	57.3749	36.9022	47.1461	48.3075	36.1226	25.3457
TraesCS1A02G106500	291.216	296.109	490.905	215.2648	354.638	227.7012	337.9521	364.5452	279.4604	239.5079	337.8082	254.9401	534.65	356.4169	361.4202	203.8284	294.835	268.5524	464.845	536.9385	410.402	197.5599	169.9488	268.0006	372.0129	360.1692	495.141	482.5002	325.281	219.0909	471.2814	455.0187	338.2719	278.4671	273.562	227.4728
TraesCS1A02G106600	917.404	697.359	845.91	734.528	669.524	558.183	1487.32	1472.81	1821.54	812.26	828.559	740.126	2819.2	3701.41	3235.73	1924.41	1677.21	1733.39	3352.15	3381.42	6705.78	2879.53	2570.14	3050.35	2093.5	2578.64	2488.99	4301.02	2189.73	2184.5	2233.3	1869.78	2325.52	1892.34	1312.88	1535.33
TraesCS1A02G106700	310.821	169.276	531.226	203.878	300.054	163.369	162.884	172.438	184.241	102.057	283.145	196.596	185.525	118.952	162.268	68.7199	147.53	145.038	93.1625	93.9072	80	40	30	85.1032	177.26	190.964	224.335	55.3405	52.3802	51.6518	418.255	260.117	307.687	200.833	144.321	119.109
TraesCS1A02G106800	0	0	0	0	0	0	0	0	0	0	0	0	0	0	0	0	0	0	0	0	0	0	0	0	0	0	0	0	0	0	0	0.333333	0	0	0	0
TraesCS1A02G107000	0	0	0	0	0	0	0	0	0	1	1	0	0	0	0	0	0	0	0	1	0	0	0	0	0	1	1	1	1	0	0	0	5	2	0	0
TraesCS1A02G107200	0	0	0	0	0	0	0	0	0	0	0	0	0	0	5.000000046	0	0	0	0	1.000000323	0	0	0	0	0	0	0	0	0	0	0	2.000271187	0	0	0	0
TraesCS1A02G107300	306.444	320.5838	277.216	153.6192	229.001	174.124	311.721	335.099	202.062	261.461	247.997	226.4852	464.471	469.2254	427.2450016	316.5865	322.464	341.9242	502.9858	508.7388	475.6500078	341.647	339.897	390.528	405.151	408.6839	456.904	590.0599	409.6288	287.318	374.432	323.272	328.795	370.407	309.3669	247.621
TraesCS1A02G107400	0	0	0	0	0	0	0	0	0	0	0	0	0	0	0	0	0	0	0	0	0	0	0	0	0	0	0	2	0	0	0	0	0	0	0	0
TraesCS1A02G107500	51	22	47	12	61	42	38	62	36	27.3777	48.2482	51	28	67	44	17	35.5608	25	44	50	243	24	28	42	56	88	75	43	53	34	101.693	120.97	218	31.4807	29	30
TraesCS1A02G107600	187.3577	311.9322	159.986	159.3828	97.5896	163.643	231.142	230.6539	171.6042	158.3386	200.221	112.118	222.581	246.30426	185.11667	231.5545	196.23216	193.016	164.408	196.51058	236.388	190.215	244.745	182.654	162.35	203.497	146.3698	150.9522	155.0001	153.7	220.09422	149	138.108	180.56553	162.265	127.718
TraesCS1A02G107700	0	0	1	2	0	0	0	0	0	3	4	3	0	0	1	1	0	1	0	0	12	3	0	0	0	0	0	40.4297	0	2	0	2	0	2.16878	1	2
TraesCS1A02G107800	909.284	753.4974	1033.388	543.9685	805.44	409.688	639.787	863.258	518.909	554.211	799.921	720.801	883.566	775.961	717.311	598.926	603.775	704.124	644.406	829.973	760.948	477.034	380.2	615.233	680.105	612.031	618.915	1131.575	604.139	436.664	844.29	773.613	742.803	698.659	472.951	457.949
TraesCS1A02G107900	149.753	142.135	177.832	135.42547	130.641	147.3722	156.45683	143.442	177.71	108.209	119.07333	139.899	214.439	154.487	189.646	137.27569	131.3573	168.58452	195.144	164.37011	293.749	162.72	103.40602	161.807	146.073	189.91579	234.08	212.479	120.9	154.703	216.042	187.2376	178.681	142.02866	96.1203	149.29138
TraesCS1A02G108000	4.4347	9.08475	37.7492	0	19.0957	9	13.8576	14.3413	1.39715	7.30162	13.6718	7.08616	11.4999	19.3946	9.19829	1.41052	16.361	8.79699	9	25.2676	23.7371	4.13054	14.9269	10.3813	13.6965	5	11.7281	31.8751	4.811	3.61312	4.2934	13.957	13	13.5189	2.12388	13.1115
TraesCS1A02G108100	50.9441	86.3235	69.8896	50.1069	34.3481	30.6083	72.2019	92.0197	78.301	125.391	72.6597	87.2645	185.881	185.036	152.37	109.024	127.324	118.608	221.491	190.289	197.008	175.168	176.318	144.412	195.173	170.753	106.907	212.932	206.218	163.835	167.254	125.903	150.438	178.994	119.374	155.783
TraesCS1A02G108200	13	5	14	7	15	7	3	10	7	13	16	9	11	9.35492	10	5	7	6	17	11	27	37.8948	29.8834	13.818	7	15	21	15	16	22	17	13	26	16	17	22
TraesCS1A02G108300	126.5	256.473	135.891	98.5194	140.369	128.724	295.016	194.443	131.60263	145.82269	201.74	119.457	331.93	474.203	271.742	240.908	268.578	235.612	487.418	521.782	406.238	325.601	328.644	356.513	246.038	346.861	340.94878	494.396	291.754	225.259	269.623	197.964	227.462	243.592	169.05	180.784
TraesCS1A02G108400	6	1	0	0	0	0	0	0	0	7	2	2	8	3	1	5	1	0	0	2	43	1	1	0	1	0	1	4	11	3	12	1	4	9	10	10
TraesCS1A02G108600	3	1	0	0	0	0	6	0	0	0	0	0	0	3	7	1	1	2	8	7	13	2	0	3	1	0	6	3	2	2	7	0	3	0	1	0
TraesCS1A02G108800	34.3096	19	76.001	8	80.5279	16	12.6181	29.0722	28	33.5982	28.1994	75.787	17.6323	14.2976	24.8709	0	22.1154	33.3542	26.011	74.1808	51.5956	5	7	20.2739	23.5732	32.4189	73.1147	110.662	32.6772	23.2999	54.9722	90.105	76.6368	29.7837	15.4122	22.194
TraesCS1A02G108900	66.6096	74.7588	98.363	37.5692	71.6953	49.8874	114.539	126.234	56.7885	37.5656	85.5087	79.0407	90.5032	108.268	122.857	60.172	67.7037	74.3607	167.941	189.155	149.791	79.8794	58.9625	76.601	121.859	152.923	120.652	191.239	79.7082	84.5664	127.785	75.6219	142.429	86.5678	57.575	75.5643
TraesCS1A02G109000	54	52	60	100	112.045	94	32	55.184	83	60	77	54.036	35	26	37	42	21	24	32	42	52.0438	16	20	41.3976	63	67	75	92.0409	74	35	111.075	63	139	108	76	73.0685
TraesCS1A02G109100	10.0872	21	58.0539	16.0308	29.0581	14	20.0631	31.253	39	4	15	17.0468	42	44	51	12	16.2555	18.0329	59.085	74.0694	62.0552	35.5301	14	23.6104	38	29.0832	94.3486	22.0486	26	23	44.0334	36	29.1674	27.1901	14.0246	18
TraesCS1A02G109200	123	184.367	120	66	86	97.5717	192	160	166	107	122	104	214	177.929	175	147	147	162.31	187.371	234.747	393.742	128.282	159.37	147.578	143	194	210	237.573	148	121	183	178	168.867	107	110	85.5045
TraesCS1A02G109300	173.961	109.242	328.699	105.856	217.466	72.676	130.813	227.782	98.5628	138.566	155.285	223.489	270.116	82.0708	148.485	53.0522	157.549	154.336	134.019	196.69	215.817	42.1402	33.6246	108.849	136.143	117.731	209.61	305.954	117.096	68.9942	214.903	232.84	199.786	94.9242	86.7168	99.1398
TraesCS1A02G109400	0	0	2	2	4	1	0	3	0	2	2	3	0	2	1	0	0	1	2	11	0	0	0	0	4.8617	2	10.5605	16.36	1.6013	7.15408	7	10	12.1104	2.30777	1	0
TraesCS1A02G109500	180.453	54.2042	280.474	75.4499	227.257	61.3602	67.1942	148.181	80.9781	118.102	198.017	185.085	142.413	81.4624	112.824	53.89	110.552	126.452	122.488	168.784	98.0118	46.9656	58.0251	99.1552	138.431	81.0842	167.726	221.436	108.528	83.0361	184.175	148.763	157.736	108.362	51.3455	83.7088
TraesCS1A02G109600	33.9429	215.854	69	37	36	47.5946	277.73	143.5	94	36.0769	47.1687	16	227.798	319.943	191.1	215.318	112	121.047	273.55	209.228	277.516	300.998	273.921	231.053	104.799	117.482	166.81	128.984	106.194	134.085	44.9545	31.5385	35	98.2517	57	83.4783
TraesCS1A02G109700	5.31442	6	11.8287	6.08576	10.4545	3	19.1613	5.55017	0	3	13.8966	11.605	21.9253	9.24916	5.15974	6.74647	13.0708	3.6458	11.7	19	14	5	1.11111	9.2	12.014	2	14.9333	5.56655	10	3	14.6334	10.06	17.0888	17.9394	17	11
TraesCS1A02G109900	0	1	1	0	0	1.5	0	0	0	0	0	3	4	1	1	0	0	0	4	5	1	2	0	3	0	0	2	1	1	0	5	4	6	0	0	0
TraesCS1A02G110000	9.31196	3	9	21	5	7	6	8.29468	0	9	9.64986	25.1856	7	7	0	4	3.06421	8	2	11	19.727	400.861	72.8948	99.2776	5	9	7	227.64	16.2593	31.7514	9	9.56054	12	66.0811	40.3013	40.1305
TraesCS1A02G110100	82.338	91.0503	67.1225	45.8348	28.6832	23.8028	121.667	56.5844	106.204	57.857	52.1431	63.18	87.2217	99.346	104.816	59.8264	56.5671	59.485	117.859	95.8765	142.68	93.461	59.2367	63.6355	76.48	72.7539	124.012	60.3052	79.0068	95.468	104.433	72.9518	80.7369	60.6762	54.0007	51.1944
TraesCS1A02G110200	329.625	259.392	271.121	151.712	230.616	231.308	257.241	290.285	337.983	316.607	297.54	190.208	359.129	380.137	441.724	294.469	235.456	275.458	320.877	420.046	594.708	371.437	288.593	375.22	345.8	342.577	391.998	513.804	310.585	185.879	377.974	376.199	324.433	319.362	234.368	223.753
TraesCS1A02G110300	956.409	1249.21	1031.46	675.083	780.937	780.154	1174.47	1167.15	1232.51	777.217	820.65	603.806	1257.92	1262.78	1269.85	909.887	850.65	877.669	1355.1	1475.1	2661.24	1075.26	891.515	1063.18	1034.06	1148.16	1371.31	1445.4	829.921	777.87	1123.02	1155.06	1130.8	926.484	666.733	705.16
TraesCS1A02G110400	1	0	0	3	0	0	0	0	10	0	0	0	0	2	0	0	0	0	3	2	87	0	0	1	1	0	0	1	0	0	0	0	1	0	0	0
TraesCS1A02G110500	0	4	4	0	0	0	4	9	3	0	2	0	6	8	7	6	3	4	3	8	0	9	2	13	9	0	3	12	1	5	4	0	0	0	5	2
TraesCS1A02G110600	0	0	0	0	0	0	0	0	0	0	0	0	0	0	0	0	0	0	0	0	0	0	0	0	0	0	0	0	0	1	0	0	0	0	0	0
TraesCS1A02G110700	18	45	21	11	18	20	33	10	33	13	9	2	28	24	53	21	21	28	22	28	61	14	9	19	19	20	12	20	35	13	31	27	25	22	18	24
TraesCS1A02G110800	236	239	267	132	158	251	221	251	180	156	143	162	218	240	209	109	124	125	364	335	573	86	107	129	334	450	409	396	184	172	473	482	411	272	214	186
TraesCS1A02G110900	11805.42	14130.52	10662.15	8628.48	11149.24	10560.98	9759.7	8936.61	7398.57	6741.87	9938	7062.06	7922.75	10253.02	6835.57	8053.39	7145.97	7984.03	14250.52	14354.02	9327.06	6034.77	6905.69	7391.03	13132.61	16166.87	14958.31	8827.13	10665.57	8210.25	17718.64	11536.16	12057.19	13226.66	11038.64	9068.19
TraesCS1A02G111000	131.775	118.396	148.773	91.0439	90.5037	109.137	200.044	168.646	198.71	115.734	145.46	139.073	250.1	311.135	295.114	250.866	131.961	145.643	240.076	277.731	373.333	248.366	175.069	268.417	149.293	173.417	176.084	541.396	201.744	156.805	185.423	178.576	255.772	153.493	94.5199	88.7446
TraesCS1A02G111100	137.9995	153.99998	221.9997	85.99995	122.00003	69.99997	204.9995	207.9996	305.00034	85	166.99953	155.99958	312.0004	186.00029	355.0002	86	173.0004	175.9995	183.0004	178.99999	256.00049	128	130.99976	108.99996	205.00039	134	216.9995	132.00005	153	128.00002	232.00028	148.00023	141	184.00024	149	165.00039
TraesCS1A02G111300	4	1	1	5	2	4.5072	3	1.77833	0	6.11492	2.4	2	6.25	8.4	9.52941	2	2	0	7	16	21	3	1.5	0	3.6	6.28571	16.0519	23.8774	8	12.6667	5.33333	7.20363	8	4	2	2
TraesCS1A02G111400	0	0	0	0	0	0	0	0	0	3.74E-05	14.6998	0	1.10591	0	0	0	9.03487	6.08984	0	0	0.100378	3.38977	17.1813	12.5162	0	0	0	28.6422	0	0	1.67336	0	0	0	16.5158	5.53482
TraesCS1A02G111500	0	1	0	0	4	0	0	0	0	2	0	0	0	0	0	0	0	0	0	0	28.2488	0	1	1.5	0	0	0	0	0	0	1	0	0	1	0	0
TraesCS1A02G111600	26.31399	21.7175	34.9803	20.913	14.2642	12.7273	50.878	17.66238	45.8571	29.57144	25.13951	14.4444	37.10409	35.5565	51.9833	27.9335	29.0562	17.27997	20.13337	32.90577	58.9687	29.6296	12.0833	40.6531	15.8903	24.3727	14.14706	61.3983	22.7265	27.922	44.823	19.5973	26.7826	28.131	18.612	16.4578
TraesCS1A02G111800	3	0	0	0	0	0	0	0	0	1	0	0	1	0	4	0	0	0	0	0	1	9	0	0	0	11	1	1	2	3	0	7	2	0	2	3
TraesCS1A02G111900	1140.46	1796.89	1364.2	855.164	1002.58	1134.02	1784.87	1631.67	1448.62	1033.05	1259.75	783.232	1979.69	2911.23	2162.69	2302.41	1423.94	1462.97	2257.65	2358.18	2275.75	1807.48	1771.98	2117.48	1533.7	1823.32	2372.09	2300.4	1801.46	1406.68	1989.85	1111.14	1572.23	1974.35	1308.55	1069.06
TraesCS1A02G112000	82.9113	69.6561	68.1416	55.4203	61.5955	53.0344	90.3609	93.8464	116.089	82.384	79.8215	52.4154	114.238	143.403	100.439	71.3732	52.2676	82.5748	171.566	174.676	267.878	109.44	79.9469	110.986	125.182	127.842	117.582	237.829	80.5649	98.5373	123.092	96.1483	140.061	88.6294	67.1553	40.3007
TraesCS1A02G112100	261.715	111.947	208.125	113.457	178.931	140.305	107.312	118.578	57.4233	221.25	205.562	147.871	83.3076	124.369	73.6722	57.5945	71.2872	79.4759	101.753	97.8861	233.666	60.0226	42.7247	76.3223	130.683	134.083	129.79	213.842	76.3525	58.3278	170.251	251.825	289.608	60.2783	63.73693	57.8597
TraesCS1A02G112200	143.372	113.95	150.428	93.7822	164.802	114.06	92.5094	116.659	66.5202	287.877	168.641	136.649	179.276	97.1396	216.874	100.191	115.206	126.757	154.775	247.696	222.705	96.1903	61.953	160.97	112.912	164.815	221.463	267.159	132.827	115.897	158.546	314.996	335.007	150.944	74.1261	95.7987
TraesCS1A02G112300	0	0	0	0	0	0	0	0	0	0	0	0	0	0	0	0	0.604167	0	0	0	0	0	0	0	0	0	0	0	0	0	0	0	0	1	0	0
TraesCS1A02G112400	1025.01	1326.57	978.273	1445.4	1575.39	1271.82	966.295	648.494	802.323	1068.54	1013.38	1101.15	664.955	670.863	678.614	675.276	528.437	659.364	904.455	985.409	1272.43	738.876	554.743	883.96	880.444	1319.56	1288.79	2090.65	991.327	771.25	1484.43	1218.79	1640.36	1630.89	1395.46	1438.64
TraesCS1A02G112500	5698.13	3217.55	7390.66	3186.75	5621.12	1880.12	3601.36	5967.63	4907.17	4222.88	6461.57	6432.95	5407.18	2531.54	5033.96	2465.75	4243.36	4598.42	2791.97	3773.5	6002.71	2386.7	1682.68	2902.52	2338.9	2340.73	3316.87	8281.37	2374.95	2407.77	3898.95	4684.82	4415.78	2366.6	1761.73	2327.54
TraesCS1A02G112600	612.28	527.233	517.254	374.029	443.857	269.453	390.228	584.804	495.557	368.587	451.948	387.083	422.96	473.031	485.385	329.547	389.076	471.529	419.596	455.584	544.101	334.5	313.408	333.128	455.287	445.693	433.823	542.69	380.445	277.947	562.735	452.593	510.854	339.044	279.494	330.818
TraesCS1A02G112700	65.7222	85.5545	60.6818	41.3203	47.5077	96	123.128	89.2843	107.392	52	82.1517	53.2093	115	140.27	118.188	102.311	55.9453	104	137.785	96.5227	96.4923	91.6894	77.7108	96.4848	85	125.349	150.418	94	89.527	60.0512	70.3365	47.3646	82.3099	63	67	70
TraesCS1A02G112800	62.0004	90.2996	89.2762	69.1511	73.1057	36.3244	74.2807	103.551	65.731	61.271	57.2506	60.1123	105.338	75.5532	107.329	33.4661	62.3212	58	74.2054	118.415	138.134	57.3524	62.4359	62.3615	72.3235	103.636	106.039	149.154	61.2599	66.255	107.619	90.8476	123.217	73	60.0599	52.2109
TraesCS1A02G112900	0	2	0	3	0	0	0	0	0	0	0	0	2	0	0	0	0	0	0	0	0	6	0	0	1	1	1	1	0	2	4	0	0	4	0	3
TraesCS1A02G113000	0	0	0	0	0	3.01566	0	0	0	0	0	0	0	0	0	0	0	0	0	0	0	0	0	1.20781	0	0	0	0	0	0	1.01867	0	0	4.00369	0	0
TraesCS1A02G113100	4	2	0	4	5	4	2	1	1	4.72727	2	3.14286	0	2	1	1	6	2	7.36842	0	0	6.6	4	4	8.28571	12.8229	1.75	5.66667	5	4	6	10	26.7907	9.06667	10.5263	18.0303
TraesCS1A02G113300	101.428	101.64	130.708	28.4118	73.6013	73.8686	124.472	117.359	56.8296	43.9562	98.2315	58.1513	146.156	91.1218	92.4231	104.832	98.4994	79.0345	61.4656	176.716	245.283	82.3647	45.15	146.6	60.2364	72.9375	37.1241	166.459	48.3939	16.8206	89.9222	53.4003	36.7256	55.564	35.8564	52.5019
TraesCS1A02G113500	0	0	7	2	4	0	0	0	0	0	1	0	3	0	0	0	0	1	0	0	1	0	3	1	1	0	0	4	0	0	0	0	0	3	3	0
TraesCS1A02G113600	2	0	1	2	0	2	0	1	0	2	2	0	2	1	0	1	2	3	3	4	0	5.36628	0	0	3	14	0	6	2	0	7.52742	6	4	5	0	4
TraesCS1A02G113700	13.65	26.4727	22	12.2667	17	21.42	37	63.0445	30	21	35.8759	37.842	73.7775	36	36.5373	20.2381	31.8818	21	27	45	46	26.3699	37.3689	32	18	40	38	73.4124	54	27	22	46.1688	19	25	15.283	18
TraesCS1A02G113800	0	0	0	0	3	0	0	0	0	0	0	0	0	0.283257	0	0	0	0	0	0.536373	0.243987	0.806431	0.568045	0.794168	0	0	0	2.93768	0	0	1.21159	0	0	0.282455	0.557641	0
TraesCS1A02G113900	0	0	0	0	0	0	0	0	0	0	0	0	0	0	0	0	0	0	2	2	0	0	0	0	0	0	2	4	0	0	0	0	0	0	0	0
TraesCS1A02G114000	31.5968	6.06878	21.5923	11.8604	16.94806	26	6.56081	20.405	18	30.7309	10.5406	15	11.2385	26.3966	14	20	8.30699	22.7866	14.480731	24.3033049	42.1019	9.95382	3	7	23	25.6335	11	42.5113	15	9	25	15.49274	28.665949	12	13.3218	18
TraesCS1A02G114100	4	6	3	6	13	1	23	15	24	17	4	2	26	14	31	3	6	2	22	22	24	13	13	9	11	17	11	28.7782	12	11	18	13	6	19	8	15
TraesCS1A02G114300	225.0003	288	213.99974	133.0000371	167.9999	143	285	274	258.9996	162	260	138	388	356.9994	352	281	209.9996	270.0007	322.0009	355.9999	514	308	306	264	256.9996	224.9996	356	310	248.9993	230.0005	281	191.999835	213	242.0004	201.0005	203.99952
TraesCS1A02G114400	12	5	1	1	4	7	11	3	4	9	3	7	29	28	6	6	10	6	35	24	43	28	19	15	14	14	23	29	10	23	10	9	18	12	21	7
TraesCS1A02G114500	0	0	0	0	0	0	0	0	0	0	0	0	0	0	0	0	0	0	0	0	0	0	0	0	0	0	0	0	0	0	0	0	0	1	0	0
TraesCS1A02G114600	86.8171	56.2425	50.5373	51.0478	43	30.2736	57.3057	63.424	94.8404	51.1323	51.3474	27.4489	98.6505	98.8249	88.0488	52.0869	32.0633	42.8216	118.942	99.3553	129.754	103.889	37.5195	85.7434	80.187	107.875	78.182	125.918	106.644	81.4575	87.4231	67.3204	74.8853	61.646	42.9644	42.7667
TraesCS1A02G114700	0	2	0	0	0	0	2	1	0	0	0	0	2	0	2	0	0	0	2	0	5	2	0	0	4	0	0	3	4	0	0	0	0	0	0	0
TraesCS1A02G114800	0	0	0	0	0	0	0	0	0	0	0	0	0	1	0	0	0	0	0	0	0	0	0	0	0	2	0	0	0	0	0	1	0	0	0	0
TraesCS1A02G115000	2612.47	4215.84	3146.65	1802.15	2353.07	2435.44	4074.81	3403.62	3156.08	1818.72	2569.58	1693.27	3327.85	4005.57	3368.22	3189.17	2428.95	2774.32	3746.63	3838.22	3913.86	1788.62	2323.82	3180.67	3358.92	3422.58	3619.74	2236.91	2937.45	1932	3851.15	2506.58	2713.99	2739.72	2329.71	2414.82
TraesCS1A02G115100	297.316	388.62	253.611	174.848	204.073	228.798	354.078	319.242	429.272	217.31	324.523	199.259	386.431	441.705	514.272	300.632	311.318	238.885	494.991	479.721	711.876	305.096	314.05	377.819	330.198	353.072	525.74	455.813	281.117	355.524	410.373	302.923	288.814	279.449	215.882	243.086
TraesCS1A02G115200	2635.87	2540.01	2482.37	1676.07	2213.16	2065.91	1856.13	1707.97	1155.99	1747.68	2252.33	1629.13	1213.01	1273.12	1143.69	1478.06	1197.37	1433.19	1618.41	2021.12	782.864	498.328	524.883	971.444	1981.41	2522.5	2185.71	1476.03	1455.19	1046.07	2962.6	2302.86	2129.18	1959.62	1636.75	1241.32
TraesCS1A02G115300	36.2844	26.1671	18.4931	7.18874	19.8744	30.8219	19.7114	17.3952	29.6855	6.22131	15.5843	13.1667	2.02301	15.7093	20.3534	15	3	11.4204	18.8749	39.4349	5	5	1.025	5.8023	25.4365	42.3116	43.5713	21.1892	10.7639	15.0251	35.0203	14.508	12	42.8246	16.7728	9.17825
TraesCS1A02G115400	322.715	160.184	238.239	151.805	189.785	67.7442	200.115	253.182	369.456	196.131	168.057	123.716	259.663	222.293	231.86	136.708	194.067	191.277	267.882	287.901	450.791	110.076	83.784	159.921	262.988	395.183	322.39	223.053	210.094	142.072	380.14	239.16	459.466	289.157	169.433	201.161
TraesCS1A02G115500	316.765	275.015	257.85	205.021	285.305	240.18	226.536	243.279	180.06	206.484	253.044	220.335	229.215	260.135	199.251	197.262	172.494	186.709	255.367	249.862	213.843	110.269	119.584	136.666	320.596	343.857	290.191	211.412	198.927	182.19	431.911	326.382	367.228	308.11	278.565	183.052
TraesCS1A02G115600	2	0	0	0	1	0	0	3.59531	2	0	1	0	4	1	0	1.19642	0	1.24552	2	0	5	1	0	0	0	5	0	0	1	4	0	0	0	0	2	3
TraesCS1A02G115700	0	10.5031	8	2	4	0	5	10	12	6.35096	4	4	6	4	22	3.30164	6	1	4	6	393.993	14.8186	4	4	2	3.33859	1	17.4667	2	9	4	27.0812	17	2	1	2
TraesCS1A02G115800	0	0	0	0	0	0	0	0	0	0	0	0	0	0	0	0	0	0	0	1	1.02818	0	0	0	0	0	0	0	0	0	0	0	0	0	0	0
TraesCS1A02G115900	16712.3	29325	21607.2	11857.5	14003.8	17327.8	30991.8	25925.7	34251.2	12079.5	14652.9	12500.6	31081.8	38751.5	41600.8	29249.2	18908.9	18423.1	40616.1	46015.2	75159	29996.8	20928.6	40498.6	32050.8	36970	44678.3	45477.6	21297.4	25128.2	37312.3	23632.1	28157.3	30503.2	23137.3	27347
TraesCS1A02G116000	362.365	330.402	526.572	240.96232	325.404	260.966	379.11454	422.019	369.503	282.5743	331.71275	342.3897	518.8338	470.961	481.122	233.24966	318.604	327.0869	618.00058	688.4376	744.486	334.33	290.12976	327.096	520.571	551.2796	686.736	476.671	376.708	402.5270011	552.202	608.591	573.585	421.044	302.261	304.267
TraesCS1A02G116100	0	0	0	0	0	0	0	0	0	0	0	0	0	0	0	0	0	0.5	0	0	0	0	0	0	0	0	0	0	0	0	0	0	0	0	0	0
TraesCS1A02G116200	1238.68	722.9363	1107.3953	723.3992	822.309	844.84	514.316	634.983	525.362	972.732	895.955	750.2144	295.50486	315.259	211.181	207.659	302.862	391.127	209.038	200.9599	513.9432	137.8791	107.7	162.226	368.4784	689.1512	194.747	463.284	208.7872	122.372	922.9576	1686.3993	1363.11	250.7294	210.1167	221.3759
TraesCS1A02G116300	11.501	6.27856	3.19355	0	5.21198	3.38042	5.30159	5.49801	1.04167	9.9687	4.54054	6.27273	9.47377	8.33602	15.7442	6.44774	7.13725	9.33955	6.92977	15.1363	7.87588	8.39452	5	1.24758	6.40255	21.9773	24.0801	12.9694	5.29603	11.1161	10.528	12.0858	27.2698	7.80754	10.4887	8.41503
TraesCS1A02G116500	9	8	25	12	20	7	9	22	15	23.4423	23	12	32.4507	22	18	11	16	41	15	22	33	10	11	9	23	17	26	55.4576	14	15.1749	29	16.1981	22	16.487	9.1388	10
TraesCS1A02G116600	103.44	78.0622	123.688	81.586	88.9796	75.4143	122.165	154.321	203.743	88.6509	116.213	111.354	113.949	115.819	168.651	60.9933	105.879	91.8525	152.412	163.16	228.701	90.3059	53.1058	102.322	124.256	110.303	141.416	196.636	107.42	91.5548	189.694	124.425	151.573	96.1646	43.8275	98.6273
TraesCS1A02G116700	5.4103	13.8283	16.895	24.9268	42.1914	35.7251	44.6823	23.8272	48.3059	30.9936	68.2437	55.5298	34.6351	36.4252	33.0393	145.108	130.637	98.6705	64.3972	74.1343	209.534	975.059	331.951	547.488	35.6123	39.4617	21.1983	583.285	73.3209	145.637	39.1414	21.9628	35.7889	108.311	46.2679	90.7228
TraesCS1A02G116800	11	3	6	3	2	5	41	26	37	5	19	4	58	48	57	36	24	33	56	32	31	102	59	56	32	28	23	38	40	32	14	8	14	27	32	20
TraesCS1A02G116900	128.021	247.3	106.107	266.765	265.345	301.195	340.343	307.019	518.294	169.736	233.137	359.917	304.069	209.468	459.099	415.075	306.075	350.162	203.347	131.307	694.621	655.348	398.862	347.84	98.9195	189.855	101.336	1164.64	162.058	264.25	139.032	130.529	193.975	410.539	241.2	222.849
TraesCS1A02G117000	0	11.6798	4	4	2	0	6.24816	8	14.4631	4	5	0	15	2	26	9	5	12	3	3	12	8	2	2	6	4	1	2	1	0	0	1	1	1.43347	1	1
TraesCS1A02G117100	0	0	0	0	0	0	0	0	0	0	1	0	0	2	0	2	0	4	2	0	0	4	0	0	0	0	0	0	0	0	0	0	0	4	0	0
TraesCS1A02G117300	4	2	0	0	0	0	0	1.42052	0	2	3	1	0	0	1	2	0	0	0	0	3	4	1	0	0	0	4	7	1	0	0	0	0	6	0	0
TraesCS1A02G117400	12.3931	14.4926	12.1311	3.61535	8.47317	8.18203	15.5231	9.78579	10.2258	5.07542	15.4923	16.101	14.932	12	6.91315	20.7361	11.5132	22.1225	25	5.58767	8.01209	37.2664	27.7706	9.26342	3.87785	3.67343	18.0703	17	13.6321	11.8729	0	8.62719	7.5047	12.4978	16.374	18
TraesCS1A02G117500	1.1718	0	8.57919	0	6.05745	5	0	6.68208	12.7407891	6.76364	4.4844926	5.56209	5.61726	1	4	3.45847	5.1493869	0	0	11.1561	12.8169623	1.39301	0	0	0	11.0887104	6.7872402	9.464519824	0	2.14056	4.72602	6.54927	10.61033	5.48839	0	0
TraesCS1A02G117600	18	14.56	70.1405	11	30.1705	5	11	19.3842	2	12	17	28.8116	16.0345	16	15	6	18.3214	22	26.5532	17.2075	1	9	6	3	11.5625	13.3095	33.296	20.2196	13	18.6	25	37.0435	28.8995	8.53333	5.71429	8.8
TraesCS1A02G117700	96.2986	55	106.376	101	190.799	180.222	40	61	30	111.706	60.2975	67.3092	38	67.7886	38	17	27	33.5006	162	251	106	30	22	62	209.59	420.259	202.315	164.922	150.775	64	281.417	308.138	270.129	126.587	179.029	97.9475
TraesCS1A02G117800	0	0	0	0	0	1	0	0	0	0	0	0	0	0	0	0	0	0	0	0	0	0	0	0	0	0	0	0	0	0	0	0	0	0	0	0
TraesCS1A02G117900	0	0	0	32	20	61.2209	0	0	0	16.0901	10	3.01723	0	0	0	1	0	0	0	2	0	4	0	7	1	0	0	26	25.1357	6	2	9	1	32	42	52.1175
TraesCS1A02G118100	0	0	0	0	1	0	0	0	0	0	0	0	0	1	0	0	0	0	0	0	0	0	0	0	0	0	0	0	0	0	0	0	0	0	0	0
TraesCS1A02G118200	15.3649	14.1759	17.4626	7.68638	21.2617	11.5233	34.7571	32.6631	33.751	3.19943	16.4978	21.8471	9.09483	22.6157	17.4207	8.5955	21.0735	11.5727	14.5312	29.0282	7.66933	5.11302	16.7885	10.6612	21.799	37.8942	54.0465	7.53438	10.0736	12.3711	21.9713	13.0457	13.9099	11.3308	5.2145	5.08033
TraesCS1A02G118300	180.748	68.3476	120.699	78.9411	71.5137	142.318	134.505	140.179	115.756	195.383	118.599	87.7857	153.144	182.452	153.951	103.945	84.4046	76.5011	292.099	332.638	241.23	121.467	145.523	120.013	220.569	238.622	260.264	273.08	200.903	191.392	210.957	229.686	241.893	208.698	167.754	164.46
TraesCS1A02G118400	136.34616	190.862	197.74	101.904	154.70465	78.2835	154.33047	218.4033	128.70575	141.59461	139.11786	131.602	214.097	179.9365	132.98063	136.30966	122.737	159.17	123.91826	140.9928	248.8286	136.85411	155.817	109.943	101.52716	197.42696	194.213	168.46884	71.72494	58.7657	144.207	97.30859	210.72719	141.21932	50.44928	54.865
TraesCS1A02G118500	0	0	0	0	0	0	0	0	0	0	0	0	0	0	0	0	0	0	0	1	0.571429	0	0	0	0	0	0	0	0	0	0	0	0	0	0	0
TraesCS1A02G118700	314.905	350.154	341.658	184.151	234.878	175.245	333.457	370.917	436.059	219.305	226.042	167.906	444.291	386.193	431.755	229.963	260.477	188.941	570.783	457.373	758.133	345.308	213.857	275.319	407.398	420.425	522.352	400.318	269.451	312.687	408.754	360.518	436.627	305.156	246.799	207.06
TraesCS1A02G118800	185.749	254.248	225.086	222.099	205.605	196.972	247.857	254.789	196.396	290.736	242.815	192.562	236.797	259.651	231.2583674	230.754	187.687	192.374	299.279	319.779	453.332451	330.722	222.341	343.817	240.978	426.41	416.08	600.643	272.773	239.567	221.219	285.37	325.374	374.007	271.115	245.887
TraesCS1A02G118900	4	2	6.57477	2.15507	5	0	4	1.09153	7.09887	2	0	4	1	7	12	1	2.14434	4	5.25039	2.18323	23	0	3	0	3.17738	13.9038	4	8.33333	7	1	13	11	16.3583	8	0	3
TraesCS1A02G119000	0	0	1	0	0	0	2	0	0	0	0	0	0	0	0	0	0	0	0	0	22.75	0	0	2	0	0	0.333333	0	0	0	0	0	0	0	0	0
TraesCS1A02G119100	3.21429	2	2.07463	3.22388	5.2381	12.1071	15.0857	6.15484	7.25	6.16667	6.075	2	2	15.0932	12	3	5.13889	0	13.2707	18.2353	55.5439	1.0431	9.72325	14.9356	10.0778	11.4973	15.8347	15.2887	2.07018	3.11538	17.6785	10.4042	10.5427	5.12048	3.16668	5.50535
TraesCS1A02G119200	9	0	12.9355	1	7	4	0	16	1	3	10	7	4	5	6	1.57557	1	8	11.7766	9.61995	34	4	3	4	2.71397	8	12.7879	20.6617	3	3	10.9506	10	8.10025	8.95432	2	8
TraesCS1A02G119300	23	61.4118	8.00232	1	5	10	98.7368	122.03	86	5	14	4	164	146	128	91	88.8119	63	135	159	363.755	119.237	95.5429	97.6063	70	46	119	64	75	76	39	14.875	21	55.7534	28.0059	30
TraesCS1A02G119500	60.4332	326.617	78.1104	79.6178	68.1252	65.8874	414.204	244.211	324.218	79.5225	100.64	60.7785	540.471	622.056	600.885	556.676	266.31	227.913	371.664	385.799	713.688	574.411	512.696	471.897	224.198	216.192	418.501	312.935	205.515	334.809	107.913	82.4936	150.628	218.141	157.101	165.539
TraesCS1A02G119600	532.869	408.099	575.684	359.814	383.215	476.006	267.437	379.054	342.101	1292.03	492.509	691.757	337.611	318.949	467.493	258.234	210.355	297.613	1006.77	1412.57	1107.1	228.306	202.332	346.649	869.328	651.418	353.048	1975.07	1059.8	567.451	987.586	1711.82	1333.18	588.36	417.228	631.301
TraesCS1A02G119700	169.724	80.9682	194.743	104.213	144.98	165.197	127.528	145.487	92.0244	131.233	129.717	93.4227	214.276	133.827	152.47	68.5	118.518	107.107	140.358	237.238	239.862	92.2114	67.9304	100.955	162.752	236.326	226.153	300.065	132.525	108.551	185.392	220.933	233.33	136.203	92.641	66.4006
TraesCS1A02G119800	23	84.6349	32.2424	15	16.0741	4	145.92	77.3148	180.713	14.04	14	12	198.428	223.001	244.749	177.245	103.485	63	64	78	205.164	223.639	152.486	159	44.7097	37.5522	98.3929	54.7283	43	64.008	31.3846	18	31	53	25.4717	41.4011
TraesCS1A02G119900	15	49	21.999986	18	3.000005	4	61	57	28.000039	10	36.00003	22.999956	68.7659	74.9017	68.9712	53	41	20.5134	54	48.7178	104.8226	148	49.00003	88	26.99998	24	65	35	15.78829	32.000032	8.000003	9.000004	13.999999	25	21	15.999993
TraesCS1A02G120000	31.9688	22	36.75	21.6462	23.5	23	43.1867	30.4839	64.4206	65.5185	35.5102	32.6531	32.2676	42.4884	62.4615	33.0465	43.6232	27.9608	62.3866	87.6769	79.0184	50.4935	37.5789	78.3051	52.8716	60.3759	94.3381	112.294	57.2043	47.8481	82.7113	51.5204	60.6857	71.4414	48.0108	48.0562
TraesCS1A02G120100	330.074	168.9278	363.514	227.8143	329.538	262.548	178.3730014	198.549	154.5039	314.9328	268.108	279.193	217.463	186.135	168.791	108.767	231.398	157.71781	302.66	476.56	442.63	134.94691	115.26	180.14	435.8783	344.9701	373.9126991	786.032	255.10202	208.9048	464.22	615.16524	503.3274	265.677	205.5362	175.887
TraesCS1A02G120200	2873.56	2015.09	2657.04	1503.04	2665.03	2290.94	1383.88	1713.68	761.4615821	2628.5	2211.25	2081.35143	1855.6254	1839.36	1314.21	1132.45	1445.02	1663.1	2530.45	3009.3	2039.84	1022.95	1152.87	1298.37	2525.9973	2884.58	2801.46	3740.69	2100.19	1529.67	3377.13	3939.01	3503.73	2262.61	1931.64	1551.5513
TraesCS1A02G120300	0	0	0	0	0	4	0	0	0	0	0	0	0	4	0	0	1	0	1	1	0	0	1	1	1	6	1	4	2	1	0	2	0	0	0	0
TraesCS1A02G120400	5	7.64497	5	11	6	1	1.09091	11.4783	2	3	4	10	11.4159	21.0022	17.3299	12.5455	4	8	14.4836	16	23.824	15.3286	13	20.458	11	21.7377	17	19	9.36794	14.579	7	10	12	10.5579	2	4.23529
TraesCS1A02G120500	229.167	236.461	407.859	178.267	267.196	181.017	307.808	361.51	387.76	266.071	274.22	222.864	391.346	305.751	377.638	237.318	262.115	271.023	397.001	433.974	623.678	235.642	191.686	311.523	277.287	300.396	349.534	405.486	261.803	206.757	373.5	399.278	372.672	256.023	189.63	225.133
TraesCS1A02G120600	29	19	19	11	12	16	15	20	30	20	27	27	43	34	15	34	27	34	45	85	28	39	33	42	38	36	59	49	26	32	60	40	46	38	45	46
TraesCS1A02G120700	0	0	0	0	0	0	0	0	1	0	0	2	0	0	0	0	0	1	2	0	0	0	0	0	1	0	0	5	0	0	0	1	1	0	0	2
TraesCS1A02G120800	1546.665	1586.067	1351.87	1112.492	1254.558	1146.214	1114.534	1255.985	1103.3876	1091.763	1273.994	987.273	1002.638	1228.04	1038.793	1128.992	923.286	1098.031	1346.193	1322.602	1022.611	392.7376	651.865	832.803	1462.885	1462.969	1263.162	972.576	1205.581	630.946	1966.45	1184.494	1354.855	1260.324	1014.136	832.045
TraesCS1A02G120900	308.023	146.17437	330.934	96.2062	162.1422	89.36194	130.7467	197.1283426	202.7611	127.887	220.7104	198.8033	202.1201	155.3759	194.722	103.443	132.935	131.18297	196.2503	210.566	299.229	105.2548	77.8994	162.7412	225.704984	138.7704	183.6586	248.9223	149.758	116.3264	245.8848	148.70267	164.0988	142.7609	100.45244	131.3261
TraesCS1A02G121000	786.545	834.778	713.814	402.5	611.574	496.322	839.907	926.503	698.188	586.113	765.965	577.344	1024.86	996.01	869.899	631.587	721.49	813.289	934.639	1137.3	1246.7	686.74	659.556	780.052	755	972.181	977.521	1457.47	844.968	710.051	881.435	793.531	966.451	718.315	617.077	570.566
TraesCS1A02G121100	9	0	12	0	3	0	6	7	0	4	6	2	4	0	16	0	7	3	7	2	0	3	0	0	4	0	0	4	3	0	5	9	3	0	1	2
TraesCS1A02G121200	8.86385	8.39638	17.7022	14.4989	9.57505	13.4556	9.38601	39.1873	24.9934	18.7599	13.7852	23.5271	25.8013	25.6615	30.3256	12.4965	18.6546	6.8027	42.8807	32.5983	71.8145	22.551	9.6389	13.7124	31.9799	37.125	37.7101	56.7864	18.2508	22.4075	33.8438	50.8384	39.3386	18.4846	21.7782	2.63057
TraesCS1A02G121300	1254.37424	1247.5798	1198.1109	787.167	952.0742	797.3676	1270.2515	1313.544	1171.9991	825.6583	1045.2654	965.7577	1379.3693	1175.7156	1267.746	948.5898	954.5716	1150.1023	1215.3002	1440.5434	2018.6931	884.1915	797.1594	1174.6242	1067.1389	1117.401	1340.8768	1476.1584	880.6644	840.82221	1342.1902	1116.0569	1185.8103	972.7467	776.827	760.6551
TraesCS1A02G121400	251.083	362.383	260.533	151.089	172.959	221.667	416.109	348.608	362.204	179.59	261.858	176.83	344.326	393.697	401.519	315.93	284.229	329.569	425.455	408.158	558.403	306.579	302.982	310.606	273.824	256.014	393.028	366.052	285.874	280.033	305.139	226.339	246.957	309.467	216.123	234.497
TraesCS1A02G121500	0	0	0	6	1	0	0	6	3	0	1	0	0	0	1	2	4	0	7	0	28	10	7	5	0	12	2	3	0	1	4	0	2	0	0	1
TraesCS1A02G121700	140.14708	168.55031	171.84535	92.10672	101.46926	101.817	148.3869	133.03034	105.21723	119.48749	125.216	117.5611365	160.7419	201.14057	135.3211247	139.81765	117.44339	178.20333	144.896	201.1066	207.6882597	132.6109996	125.8612363	157.9028	142.8063	262.69552	154.7639	247.06382	133.7942	101.149	126.34909	153.5025	133.76102	124.5046	120.8576	106.1431
TraesCS1A02G121800	5	0	6	169.882	313.767	509.142	6	10	7	104.509	701.315	373.584	7.73942	10	0	1105.19	1244.92	616.36	14.2695	34.3842	50	3640.77	2487.14	2694.34	7	6	33	3757.59	772.908	993.975	9	34	33	1162.78	857.996	1038.42
TraesCS1A02G122000	4636.82	5281.85	4950.53	3070.04	3278.46	3406.87	4997.18	4414.67	5125.54	3515.92	3886.56	2959.48	4243.77	5673.41	4807.58	4586.39	3595.31	4397.1	4589.49	4975.15	5710.88	2748.47	3210.63	4869.94	4094.41	4561.92	4627.54	4434.54	3598.99	2617.15	5087.75	3951.58	4675.98	3501.9	2945.89	3165.45
TraesCS1A02G122100	103.72	77.0484	54.7052	54.6616	56.5301	87.12	130.993	108.208	65.3581	42.9798	72.1589	63.3483	92.5191	122.28	86.7916	100.627	82.1155	59.6487	110.145	217.752	74.0228	109.786	60.3497	83.459	133.916	127.577	168.065	156.408	99.4845	95.1921	137.999	83.3343	146.727	111.905	105.794	88.1073
TraesCS1A02G122200	521.561	413.548	417.258	300.653	421.565	346.429	350.946	395.997	368.766	329.459	456.091	314.207	305.781	340.943	239.77	246.296	228.749	286.908	298.6	269.687	436.861	161.566	164.07	181.635	321.126	561.777	339.513	261.597	216.106	149.836	569.008	422.778	450.075	255.534	262.119	247.412
TraesCS1A02G122300	13.50381	6.26722	11.8171	7.35314	18.66285	9.6907	9.26299	28.18523	85.4249	2.307453	19.00455	15.33971	9.89897	15.18531	25.78828	20.96076	16.25088	13.90258	32.6644	16.032	60.39927	6.31332	38.573	21.70362	25.38753	20.75694	10.2321	6.39178	3.99933	19.30896	21.06255	12.10192	14.91887	45.9183	8.85392	17.07711
TraesCS1A02G122400	6	6	22	6	5	10	11	10	6	12	9	18	13	17	20	11	20	8	38	23	30	33	4	5	22	39	22	42	20	11	23	19	32	44	23	18
TraesCS1A02G122500	699.515	730.496	687.767	430.121	592.752	436.844	442.728	1122	514.493	504.037	720.013	887.909	409.854	422.796	334.457	434.872	531.552	655.381	154.103	264.492	656.991	1400.01	423.077	872.099	152.286	285.638	291.519	2109.26	300.223	190.857	356.118	403.831	419.706	253.635	276.891	403.089
TraesCS1A02G122600	15.0576	15.5152	38.93092	29.7323	12.1615	24	28.5863	36.48076	47	0	46.4097	5.38138601	33.7062	10.7315	45.7113	18.562	22.59279	12.6882	22.31302	26.7141	7.96606371	22.3007	13.7425	22.5653	12.77491	8.87317	28.88453	14.0665	13.9153	11.2136	10.4162	10.3409	0	33.9515	13.2343	33.2437
TraesCS1A02G122700	580.771	490.422	634.248	431.154	442.591	412.657	571.297	494.646	514.476	591.45	571.29	418.38	655.356	822.108	759.848	522.478	498.057	498.563	826.43	920.518	1510.7	578.312	416.014	748.141	542.387	765.295	765.533	1450.86	557.402	516.504	742.171	704.593	784.44	537.023	433.786	378.344
TraesCS1A02G122800	9.9	94	7.77778	10	9.42857	6	114.743	25.5467	64.4	6.5	18.6429	6.05263	151.803	176.914	114.217	223.717	80.9375	50.3716	63.5294	104.132	130.608	261.548	130.811	85.7472	8	16	52.6341	83.4716	32.5614	66.3133	10	2.07143	10.1818	34.85	13	19.3684
TraesCS1A02G122900	0	0	0	0	0	0	0	0	0	0	0	0	2.999996	0	0	0	0	0	0	0	0	0	0	0	0	0	1	0	0.9999998	0	0	0	0	0	0	0
TraesCS1A02G123000	191.625	166.772	265.798	135.945	137.155	144.487	199.802	203.946	159.425	243.601	165.394	151.317	251.094	259.911	246.647	134.884	145.378	163.873	391.619	405.341	657.01	184.786	157.201	225.806	315.179	367.107	365.243	669.589	239.148	185.373	279.754	320.284	375.971	183.987	221.318	207.317
TraesCS1A02G123100	54.0408	35.3226	82.4577	42	55.7479	66.3413	66.0311	80.1189	66	69.0054	48.5774	55.1793	55	85.508	77.9966	39	53.1726	44	117.59	133.024	500.28	86.0388	34.0061	131.941	96.9302	121	110.605	131.557	93.4666	82.548	102.412	104.633	111.822	59.1554	51.6084	71
TraesCS1A02G123300	171	189	152	146	145	116	189	186	206	136	200	152	271	237	263	172	175	156	211	258	383	195	169	198	163	173	211	354	191	162	233	175	216	195	144	145
TraesCS1A02G123500	0	0	0	0	0	5.5	0	0	0	0	6.5	0	0	0	0	0	0	0	0	0	0	0	0	0	0	0	0	0	0	0	0	0	13	0	0	0
TraesCS1A02G123600	78.6131	34.9662	106.769	36.604	84.9236	29.0423	39.6833	81.997	47.7938	49.5561	63.1882	81.9148	75.6487	46.3138	74.0663	33.9587	69.0606	73.1903	38.0858	67.3327	68.7448	25.4643	24.8571	16.0627	72.439	49.4069	52.8547	110.649	59.4175	53.1889	93.2348	79.2956	62.7855	47.7061	39.7899	37.0153
TraesCS1A02G123700	0	0	0	0	0	0	0	0	0	0	0	0	0	0	0	0	0	0	0	0	18	0	0	0	0	0	0	0	0	0	0	0	0	0	0	0
TraesCS1A02G123800	17	14	21	8	5	3	7	17	9	6	6	9	10	21	8	14	7	6	9	10	14	9	9	3	10	14	26	21	9	8	15	16	2	9	10	3
TraesCS1A02G123900	90.69713	104.1788	115.781	53.8887	106.572	101.324	123.6452	138.061	74.30069	81.11441	87.4112	66.5432878	131.428413	154.6953	136.7954274	101.9502	107.526	101.9545	162.9947	188.6516	141.2102	101.5789	84.48640013	93.8139	128.0278	183.9765052	200.388	190.4517184	99.70009	108.8774	145.39855	141.869	140.8509	125.19702	101.74792	95.1957
TraesCS1A02G124000	26	59	51	12	33	26	28	37	52	15	20	16	67	40	59	28	29	32	61	64	56	40	33	36	45	55	53	40	42	35	59	35	47	38	18	38
TraesCS1A02G124100	16	23	14.7368	12.4608	16.381	18.4737	11	2.14286	28	19.6552	18.6675	16.6667	14.9653	21.9865	9	9.47788	10.9211	11.2969	17.1698	12.1379	30.7813	12	5	23.1	8.2963	12.2552	18.4446	24.2408	15	2	16.8	10.9565	4.42647	9.38484	16	11
TraesCS1A02G124200	4.76346	4.3257	0	1.084840037	4.47188	2.095228651	6.01837	7.55384	0	2.1972098	8.62916	1.23077	6.30922	9.56937	11.4377	3.36376043	10.3198	3.2195627	23.9444	24.5238	45.7248	14.7513	17.165	2.40322	7.24335427	5.67913	13.0314	30.9876	4.17726	19.48	2.187047	6.88041	11.0503	8.03409	15.4933	6.94737
TraesCS1A02G124300	14.52110109	16.74132	10	7	12	4	6	3.86827	5	9.83381	14.95757	13.16257	12.00002	5.11889	9	1.09676	12	5	18.99997	7.31844	2	4	6.22122	9.90077	15.07355	7.17478	23.0000697	11.77038	3.7131	5.99999	9.51802	16.05093	7	3	9	10.70582
TraesCS1A02G124400	1867.25	1585.52	1875.9	1015.19	1535.48	1204.4	981.328	1392.54	1219.38	979.88994	1344.51	1112.23	998.853	1039.54	970.089	650.553	924.53	1030.23	1903.82966	1800.30942	1266.86	589.548	657.60596	856.024	1726.66	1964.92	1918.12	1279.55	1088.49777	1120.27	2295.43	1840.98	1931.94	1662	1501.89	1363.80199
TraesCS1A02G124500	7	2	1.36156	3.03064	0	0	3	0	15.2593	2	9	0	3	0	2.35707	1	0	1	0	5	8	0	0	0	4	0	0	0	1	0	5.68151	1.26596	2	2.68176	2	4
TraesCS1A02G124600	1418.31	1069.26	1506.61	656.513	848.136	787.653	1087.97	1106.68	636.552	1109.02	1191.3	914.915	1028.62	962.993	959.449	531.811	829.724	904.044	817.011	1185.43	1773.68	605.632	456.892	992.361	923.758	965.974	1164.6	1518.75	827.017	470.175	1096.57	1118.46	1300.44	897.035	700.975	582.79
TraesCS1A02G124700	3	0	3	0	0	0	5	0	0	0	1	0	3	2	0	0	1	0	0	1	12	0	0	1	4	0	5	4	1	1.33777	0	0	7	0	2	0
TraesCS1A02G124800	148	127	105	99	115	85	171	206	214	115	120	66	246	263	317	186	125	135	400	392	452	207	196	199	219	309	311	315	246	216	246	152	203	253	146	160
TraesCS1A02G124900	0	0	1.03492	0	0	0	0	2	1	0	2.05034	0	1.35164	4	5.04118	0	1.25	0	7.1558	4.33039	2.39319	1	0	0	0	3	6.05792	1.01128	5.66939	0	0	1.06153	2.29471	0	2.4	3.06786
TraesCS1A02G125000	365.98	303.953	298.215	213.857	256.285	235.367	346.127	356.669	259.229	276.07	280.684	224.276	410.593	486.369	379.02	243.446	242.912	270.469	701.663	815.059	880.574	438.546	402.531	407.169	626.615	712.168	589.82	1000.83	575.002	394.33	675.089	479.233	610.544	562.445	495.508	329.243
TraesCS1A02G125100	1167.72	447.267	1597	548.134	1142.83	279.117	610.216	1308.76	1032.04	711.576	1257.18	1369.92	1216.96	381.693	1166.14	334.297	874.961	876.973	473.387	655.194	1053.56	263.809	176.89	426.26	537.246	379.961	550.737	1304.11	431.163	338.906	779.314	1056.24	751.318	450.299	286.768	448.647
TraesCS1A02G125200	0	0	0	0	0	0	0	0	0	0	0	0	0	0	0	0	0	0	0	0	0	0	1	0	0	0	0	0	0	0	0	0	0	0	0	0
TraesCS1A02G125300	388.038	431.775	312.977	267.967	338.526	336.169	428.608	399.035	288.099	334.11	322.232	236.594	423.704	552.704	282.056	272.258	285.228	350.697	663.927	759.227	690.965	349.024	326.365	355.098	521.908	888.298	755.249	602.652	553.18	412.924	679.045	592.318	620.708	649.272	503.536	394.556
TraesCS1A02G125400	3.04915	0	5.14019	1.25096012	2.05387	16.2903	4.59328	14.7947	5.43783	11.0643	3.10074	1.55336	13.0248	23.19033	24.2824	2.53108	7.10013	13.1312	6.50618	27.5338	17.98706	16.6029	14.3737	9.9568	6.12164	21.8961	19.3343	27.68209	17.3249	18.6324	11.1788	10.5397	11.93151	17.07766	8.17677	5.6611
TraesCS1A02G125500	145.14	272.571	170.226	122.789	85.4616	244.292	176.552	138.741	289.687	216.577	94.7709	87.8905	195.208	299.491	128.889	167.396	97.2062	139.712	370.113	290.716	335.191	146.046	263.955	245.857	186.849	163.986	285.376	283.873	293.055	158.499	228.366	106.781	266.585	217.268	85.0927	126.261
TraesCS1A02G125600	76.2431	51.6217	75.6364	40.8185	82.9079	31.8156	48.3087	100.054	64.5051	61.6904	83.823	48.9671	93.0946	117.218	88.9995	65.6684	50.5444	76.1345	105.324	156.38	70.0713	58.5016	50.4614	56.5714	101.194	215.148	169.797	144.252	113.852	85.4486	159.85	107.403	154.635	109.85	67.9061	73.2414
TraesCS1A02G125700	236.006	84.3795	163.163	113.081	160.259	125.72	102.122	130.858	109.672	282.956	197.251	106.431	66.7257	79.5261	82.0871	58.6744	65.3372	152.004	51.3984	103.125	227.53	46.0561	39.3256	80.3543	117.2	187.471	99.1556	194.214	46.2329	44.6607	190.818	307.746	360.726	104.375	68.2099	81.2414
TraesCS1A02G125800	0	0	0	0	0	0	0	0	0	0	0	0	0	0	0	0	0	0	0	231.8452	39	0	1	0	0	0	1	1	0	0	0	1	0	0	0	0
TraesCS1A02G125900	32.8421	17.1269	26.3514	20.5263	24.7423	7.53846	27.6662	37.7551	70.7572	31.3039	31.2696	34	25	35	32.6752	61	33	23.254	18	51	235.639	17	7	28.3208	13	33	20.2326	44	11.1642	21.35	12.2213	60.3747	43.3461	11	14	9.37717
TraesCS1A02G126000	41.4815	35.4321	93.6438	31.3735	71.32	25	46.2926	66.8798	56.2192	57.2742	59.2794	49.7778	95.0805	94.5776	95.7952	22.2683	66.2798	62.665	113.954	104.314	132.811	54.4384	63.4707	83.8678	72.4684	54.2143	103.836	113.897	78.3783	76.3603	58.3791	66.2873	74.0423	72.4282	44.8318	70.0769
TraesCS1A02G126100	239	244.821	268.905	96.7506	213.648	124.719	144.912	206	190.96	70	218.772	185	171.761	167.815	174.844	80	131	125	175	213.807	211.648	42	41.7344	55	243.896	281.82	235.835	105.706	111	107	369.903	242.277	242.573	206.481	119.358	120.87
TraesCS1A02G126300	211.7768	225.841	136.833	118.691	107.801	110.6163	206.5238	204.564	156.4733947	155.27	158.167	112.7289	220.405	300.6805	251.4205	149.222	129.8976	149.299	280.883	381.6729	504.336	202.1936	171.66536	185.8734	228.0919	274.0408273	333.0362	491.341	228.1782	134.0641	290.2294	277.6786	290.164	219.9606	127.5096	126.3819
TraesCS1A02G126400	0	0	0	0	0	0	0	2	0	2	0	0	0	0	0	0	0	0	3.27037	0	15.7413	0	0	1	0	0	0	0	0	0	0	5.71175	0	2	1	4
TraesCS1A02G126500	15	11	7	8	16	27	27	33	12	16	11	11	38	27	17	6	14	23	25	21	26	16	27	10	25	23	29	25	10	10	27	32	6	12	14	8
TraesCS1A02G126600	2	0	3	0	1	0	1	4	0	0	2	0	1	1	3	1	2	0	3	0	0	0	1	3	0	5	1	7	2	2	4	1	13	2	0	0
TraesCS1A02G126800	200.736	256.647	211.92	58.7231	61.417	154.046	630.359	510.667	445.114	150.131	235.764	136.935	966.08	1031.04	1002.27	677.943	517.119	470.202	617.956	698.245	1288.2	605.552	618.973	693.804	270.435	316.403	443.507	524.724	347.983	411.7	212.862	165.96	279.236	217.839	157.366	135.583
TraesCS1A02G126900	170.369	158.017	205.934	146.048	159.648	190.727	363.535	331.782	298.411	142.456	166.29	100.364	564.355	755.848	452.63	245.164	230.759	212.78	962.667	1074.76	944.884	492.215	476.478	446.238	632.701	952.895	1058.42	423.02	550.862	492.563	610.54	357.839	537.273	491.207	475.279	328.639
TraesCS1A02G127000	431.085	411.623	598.309	271.356	421.241	268.578	541.484	576.073	481.56	356.56	466.285	438.505	499.167	577.278	590.783	301.123	434.087	485.025	666.205	818.148	934.499	404.634	374.489	562.171	480.388	652.128	693.436	855.999	451.301	392.277	535.536	511.736	457.521	448.632	362.162	323.249
TraesCS1A02G127100	12	6	5	226.22	217.668	83.0663	9	11	31	107	260.684	304.98816	10	11	8	167.77148	235.24552	332.753	20	15	23	242.673	203.0528	214.50121	21	14	31	430.53634	280.816	228.54	18	11	11	238.86363	132.2	275.85
TraesCS1A02G127200	0	0	0	1.77887	1.96766	0	5.75573	0	0	6.02037	0	0	6.16E-05	0	0	0	1.86094	4.52658	0	0	0	3.41765	0	0	0	0	0	0	0	0	0	0	0	0	0	0
TraesCS1A02G127300	0	0	0	0	0	0	0	0	0	0	1.00648	1.00505	0	0	0	0	0	0	0	0	0	0	2.02165	0	0	0	0	0	0	1.02645	0	0	0	0	0	1
TraesCS1A02G127400	120.626	99.5771	163.592	86.8235	109.974	101.2	120.536	140.171	127.727	103	103.922	109.023	155.784	124.963	142.718	137.132	106.389	113.977	194.43	205.169	168	90.53	71.9137	109.151	197.694	254.363	195.362	133.476	102.148	99.0225	156.703	165.487	136.511	127.575	113.064	97.4293
TraesCS1A02G127500	113.995	51.8932	133.274	49	64.2755	56.5166	64.1262	71.7768	87.8153	35.3678	73.2394	45	45	63.958	58	32	43	42.18	60	115.705	90.4378	10	13.3972	27	119.727	183.823	127.237	93	55	35.0016	189.676	142.828	154.766	78.9473	90	66.0859
TraesCS1A02G127600	0	0	0	1	0	0	0	0	0	0	0	0	0	0	0	3	0	0	0	5	0	1	1	0	0	0	0	0	1	1	0	1	0	0	0	0
TraesCS1A02G127700	1	0	3	0	1	0	1	0	2	1	0	0	0	4	2	0	1	0	0	1	0	0	1	0	0	0	4	5	1	0	4	2	0	1	4	2
TraesCS1A02G127900	108.992	143.064	110.601	77.0407	96.27	50.8255	125.739	93.4586	92.3293	65.9413	127.449	56.6197	144.613	138.042	100.988	142.628	114.845	177.64	116.493	125.847	110.544	140.102	89.0551	148.974	75.4443	116.999	96.9058	306.758	102.292	103.124	137.218	109.007	140.316	163.91	96.2266	73.5615
TraesCS1A02G128000	1	2	7	2	0	0	1	1	0	0	3	0	2	0	0	0	3	0	0	3	4	0	0	0	2	3	0	0	0	0	0	3	0	0	0	0
TraesCS1A02G128100	346.175	265.524	305.176	190.603	222.439	199.204	213.614	244.103	247.78	206.617	246.308	225.089	230.578	238.04	287.221	165.558	232.351	214.075	180.006	260.145	257.808	151.395	134.794	234.246	235.147	215.803	176.588	211.116	225.09	173.869	341.116	256.628	267.52	229.716	167.175	145.39
TraesCS1A02G128200	1	0	3	2	3	9	2	11	3	5	4	2	6	6	3	2	3	3	12	3	13	2	3	9	4	7	5	21	11	3	6	6	5	10	13	3
TraesCS1A02G128300	114.374	85.9132	114.21	72.0258	58.4826	51.797	114.606	93.4605	90.2551	87.8355	64.1535	72.2102	143.586	185.223	142.49	103.648	78.2166	104.849	148.471	177.588	187.647	154.547	170.727	120.289	89.8422	113.417	100.011	194.142	100.876	139.107	118.253	101.173	103.627	70.0115	79.5943	73.9261
TraesCS1A02G128500	1	1	3	0	0	6	6	10	15	0	2	11	6	6	2	8	8	5	1	1	1	10	4	3	1	4	5	2	6	0	1	1	3	2	1	0
TraesCS1A02G128600	375.815	240.861	525.07	148.502	305.601	136.364	316.97	434.42	343.444	224.641	333.642	392.181	500.972	322.587	502.91	144.084	228.992	287.386	423.976	680.845	696.385	243.417	178.988	265.003	399.107	356.679	543.849	650.387	295.472	295.033	459.78	579.798	513.589	296.736	198.712	209.102
TraesCS1A02G128700	2	3	1	4	2	0	0	1	21	0	0	1	15	1	8	0	0	0	2	3	0	1	0	0	0	0	5	4	0	0	0	3	2	0	1	0
TraesCS1A02G128900	526.26636	336.7946	500.369	314.2921	298.6479	275.5572	232.56237	279.3441	278.7882	409.3512	409.6259	352.1684	222.8128	245.2477	233.7391	171.30974	186.1652	245.465	276.3824	333.8933	386.4652	110.8171	114.2766	264.06249	324.54176	411.1936	356.5814	305.4574	194.2711	213.0082	474.81492	437.8701	399.1405	316.50096	239.4008	300.1375
TraesCS1A02G129100	597.152	179.731	991.428	276.496	664.731	100.578	381.423	810.341	352.792	394.443	633.248	812.035	820.867	164.937	576.397	84.9905	453.273	439.505	249.054	308.697	430.6	122.252	48.2614	184.996	193.874	212.588	335.38	693.6	223.041	114.868	417.287	586.792	484.622	222.508	147.973	212.44
TraesCS1A02G129200	152.651	79.3457	121.89	82.6588	85.7285	67.8797	75.2341	96.6375	58.4485	103.86145	99.05382	64.5491	114.059	132.26085	95.9757	77.4247	62.1091	83.7753	148.3880664	114.765	239.473	93.1925	45.8324	50.3878	125.357	114.865	133.089	210.5904	90.5872	71.5566	156.015	157.391	162.64286	82.8937	62.0007	60.8829
TraesCS1A02G129300	2.5	2	0	2	0	2.33333	0	5	8	4	1	0	3	8	2	7	6	6	2	8.42105	0	6	2	3	1	7	2	2	2	0	0	1	3	1	2	1
TraesCS1A02G129400	3	3	6	0	4	1	2	8	0	2	6	0	7	6	3.74006	0	5	0	2	6	5	5	3	0	1	7	8	18.6571	1	1	9	3	17.3439	4.56993	3	4
TraesCS1A02G129500	316.505	274.1419	285.947	277.6906	356.765	247.911	221.613	204.098	207.644	236.1342	278.58517	246.9389	245.547	292.2268	265.912	187.0043	206.5389	217.962	325.369	410.5224	358.346	276.5776	179.5167	247.4775	316.354	415.344	365.926	728.39	338.9245	224.2401	367.3469	384.7312	362.4373	342.1148	244.566	262.0616
TraesCS1A02G129600	28.4811	59.8808	22	13	8	28	15	40	39.7983	24.4444	31	39.975	41.9689	36	30.6579	60.7895	7	25	28	38.5897	179.066	9	11	47	15	5.64739	17.8125	122.929	28	15	29.1393	21	27.5	6	3.75	13.5714
TraesCS1A02G129700	4	2	25.4912	4	4	27	1	4	5	7.56199	2	1	0	2	0	0	2	2	1	0	19.0612	0	0	1	1	0	1.05023	1	4	1	3	3	8	1	2	0
TraesCS1A02G129800	38	34	48	20	27	28	53	58	58	24	37	17	57	77	84	14	29	46	97	108	116.5	31	40	51	57	50	105	68	45	25	61.7473	53	43	42	23	54
TraesCS1A02G129900	3	0	0	0	0	0	0	0	0	0	2	0	0	0	0	0	0	0	0	3	0	0	0	0	0	0	0	0	0	0.5	3	0	0	0	0	0
TraesCS1A02G130000	0	2	0	11.4507	3.59907	0	1.40885	0	2.83758	8.89887	12.1987	10.922	0	0	0	9.57378	6.77839	5.58792	0	0	1.47035	4.4429	0	0	0	0	0	7.542	13.6657	1.53551	0	0	0	18.4541	6.46984	3.03039
TraesCS1A02G130100	5.20306	5.51919	2.20632	69.9101	77.2418	59.9051	2.14774	1.17749	0	56.8627	90.8142	74.7282	0	3.32927	3.24241	55.6986	78.7316	58.9711	1.20701	1.17323	1.11029	83.1397	56.7568	117.995	2.08796	5.28868	11.8829	108.804	97.8908	47.3212	3.16127	1.16137	1.11062	90.9291	72.3032	59.9439
TraesCS1A02G130200	0	0	0	22.3787	8.36962	13.3576	0	0	0	10.0964	24.2243	13.9833	0	1.21186	0	11.2878	9.6449	12.3938	0	0	0	20.7858	15.045	13.8147	0	0	0	21.1534	11.3949	18.9113	0	0	0	12.8988	17.1995	5.10955
TraesCS1A02G130300	0	0	0	0	0	1.00199	0	0	1	0	0	0	0	0	0	2.00429	1.0026	3.00992	0	0	0	1.00278	3.00677	1.00224	0	0	0	0	1.00326	0	0	0	0	1.00248	1.00222	0
TraesCS1A02G130400	0	0	0	0	0	0	0	0	0	0	0	0	1	1	0	0	0	0	0	4	0.111111	1.20373	0	3.42214	0.333333	1.33333	0.25	2.5181	0	0	0	0.375	0	1.25493	0	0
TraesCS1A02G130500	0	0	0	0	0	1.00773	0	0	0	0	0	0	0	0	0	0	0	0	0	0	0	0	0	0	0	0	0	0	0	0	0	0	0	0	0	0
TraesCS1A02G130600	36	46	68	32	39.7608	35	29.8315	30	19	20	19	9	58.00004	44	46.00003	15	27	29	37	63.00003	42	30.99999	19.99996	27.00002	52	64.00002	60	59	25	43	76	41	55.99996	26	17	24
TraesCS1A02G130700	16	19	16.9362	11	16.7807	14	10.7486	17.0844	10	4.54838	14.2446	4	24.6099	27	12	11.504	15	7	32.3932	23.7512	32	6	3	16	8.44908	21.8627	33.7	53.2503	16.8303	4	27.8053	14.7802	30.7825	15.9873	16.6215	10
TraesCS1A02G130800	326.068	427.826	334.942	175.743	298.802	191.199	384.446	482.768	427.536	238.509	261.934	281.624	408.193	464.076	489.487	370.753	274.938	301.862	464.657	513.49	666.611	389.798	361.432	442.587	329.817	374.312	478.332	682.547	306.99	417.109	395.136	356.862	329.133	382.723	262.029	289.927
TraesCS1A02G130900	366.434	287.581	419.088	213.273	316.073	166.313	358.651	382.413	219.48	256.229	350.133	339.105	390.94	279.943	322.717	144.967	300.833	297.753	457.752	512.795	379.711	220.345	218.693	249.352	489.298	558.115	597.7	369.497	402.639	283.42	547.416	414.502	568.456	423.473	337.064	277.121
TraesCS1A02G131000	373.517	539.0872	280.7900216	186.915758	281.8990002	324.4263	548.7247	422.742	239.492046	274.1115	331.457	299.2248	522.4806	592.6994	453.974	419.3173163	380.444	390.3740002	525.0758	528.9095804	413.6601	429.2197856	498.3771	427.1680427	415.668446	492.4272	620.077	636.3994	468.5928	319.5942001	428.7379	376.3903	351.3006785	439.4152	368.22433	354.7736
TraesCS1A02G131100	1	0	4	4	0	0	0	2	0	4	1	1	2	0	6	0	1	1	4	2	0	0	0	6	0	0	1	8	2	0	1	2	4	1	1	5
TraesCS1A02G131200	391.4225	470.79312	354.3422	250.6018	350.3422	320.8204	366.4383	380.9519	264.3489	360.8847	267.7681	232.61591	467.18	528.0596	367.9127	359.4239	352.52786	352.9484	589.6617	624.7828	743.379	337.0238	258.725	459.206	448.9815	561.19	597.0083	727.6382	397.8918	354.2553	543.4772	477.6077	516.8045	489.9666	310.8336	335.4315
TraesCS1A02G131300	536.9	924.948	638.49	598.306	1083.69	1128.14	695.622	590.223	358.292	693.825	815.517	591.626	532.584	636.949	487.205	606.842	635.83	558.469	1102.47	1071.87	759.222	522.884	502.393	557.146	866.025	1365.19	715.418	1307.82	1088.55	709.662	1181.33	914.335	1134.31	1164.67	1237.54	826.143
TraesCS1A02G131400	2	1	0	1	2	0	1	0	0	2	7	6	0	1	2	0	4	1	0	2	1	0	3	0	2	3	0	7	4	2	0	1	0	1	0	0
TraesCS1A02G131500	207.657	181.931	208.84068	188.455	125.029	188.073	186.118	157.832	106.324	273.409	203.523	134.176	264.082	237.933	247.492	105.401	115.905	155.671	258.8918	356.149	455.746	145.545	94.8965	158.012	162.436	265.117	255.43571	481.447	215.15983	188.552	288.7	305.916	357.793	189.337	116.448	117.161
TraesCS1A02G131600	96.5621	136.382	140.671	75.7568	80.4125	60.2884	166.581	175.949	112.008	88.6197	98.978	58.2041	205.537	210.617	219.451	128.82	122.535	141.503	217.906	205.776	243.207	155.867	101.121	131.977	115.895	230.915	214.599	216.845	157.675	80.3345	190.163	130.251	138.44	184.11	104.837	83.5328
TraesCS1A02G131800	0	0	0	0	0	0	0	0	0	0	0	0	0	0	0	0	0	0	0	0	0	0	0	0	0	0	0	0	0	0	2	0	0	0	0	0
TraesCS1A02G131900	292.458	367.218	355.19	111.073	200.019	184.074	615.945	474.553	365.405	164.103	227.482	195.161	613.938	600.629	469.062	265.218	332.839	362.11	670.889	688.373	924.327	449.416	437.034	424.792	432.907	440.131	630.337	460.123	412.945	444.923	395.487	311.324	245.175	403.436	274.603	307.767
TraesCS1A02G132000	38	24	40	25	36	40	32	48	31	35	36	20	50	22	68	8	31	32	63	71	101	42	22	43	64	65	76	106	48	37	54	52	87	72	28	64
TraesCS1A02G132300	77	105	63	58	48	72	94	77	147	32	71	55	61	79	82	65	42	59	84	105	46	25	45	53	90	69	93	48	35	63	104	61	58	88	82	62
TraesCS1A02G132400	0	0	0	0	0	0	0	0	0	0	0	0	0	0	0	0	0	0	0	0	0	1	0	0	4	0	2	0	0	0	0	0	0	0	0	0
TraesCS1A02G132500	4.5	5	2	5	7	2	1	0	0	5	7	0.5	4	0.5	0	4	2	0.5	2.5	3.5	1	1	1.5	0.5	8	2	3.5	15	11	5	1	0	2	5	3.5	6
TraesCS1A02G132600	562.2324	659.9306	508.6018062	334.4784174	465.8237	364.1723061	602.478	617.717	472.1030135	450.25105	540.1522	355.3049858	997.6659	987.06047	865.816	496.236	561.711897	514.2406	934.221	1105.4653	1200.615005	768.00043	676.5087795	702.0517	691.361	767.0937	896.303	1392.2746	818.0142	550.4283	726.1946	611.281	656.62422	720.8774	434.341	446.698
TraesCS1A02G132900	2.13054	0	0	0	0	0.14245	0	0.997179	1.99786	0	0	0	1.21966	0.137125	0.999375	0.996385	0	0	3.14065	2.99588	0	0	0	0	0	0	0	0	0	0	0	0	0	0.288003	0	4.97967
TraesCS1A02G133000	56.4573	47.4801	26	61.2669	111	45	37	27	19	18.7309	36	21	43	75	29.4365	6	6	15	174.56	177	53	12	35.616	32	88.4357	178.609	154.558	15	66.4635	35.5093	180.866	50	95.4261	57.5064	40.9455	73.5089
TraesCS1A02G133100	4710.03	4320.08	5451.63	3162.62	4291.08	2916.01	4944.07	5769.94	3643.33	3026.77	5239.56	4029.83	6093.88	3430.2209	4816.19	2700.34	3865.03	4290.41	4642.89	5084.24	3905.31	2008	2043.27	2575.54	4742.89	4009.27	4900.2	4389.89	4236.33	2670.5	6345.81	4818.32	4797.56	4139.22	3327.32	3210.14
TraesCS1A02G133300	31	30	34	14	12	10	25	33.8935	42	8	9	16.99997	34.9536	12	24	8	9.84423	15.00004	29	21	21	18	12	7	34.99995	26.4814	38.99995	23.99995	17	14.99998	26.90148	22.918632	30	29	12	18.00005
TraesCS1A02G133400	524.9356	460.0949	516.1633	324.4039	369.1599	304.513	400.65	420.2511	492.908	450.4046	411.4423	330.2076	496.13	584.016	469.323	390.3666	375.9264	437.7364	568.2936	695.978	1135.872	458.352	434.4704	520.053	495.436	661.543	681.3414	798.77	409.9707	447.624	623.3628	623.9149	726.986	496.857	430.7751	372.8483
TraesCS1A02G133500	1992.7105	1683.78	1850.0139	987.2976	1727.98138	1041.92	2177.25	2186.7027	1194.56165	1005.13432	1923.44357	1387.6329	2873.6485	1521.2052	1889.1317	1118.17	1716.5781	1820.84061	1904.85	2140.9792	1566.85	1083.95913	1074.34	1155.6883	2031.9406	2035.6871	2119.333	1995.1	1820.05564	1018.75206	2368.05051	1704.9453	1805.1706	1689.8247	1265.4	1245.76
TraesCS1A02G133600	1	7	1	2	7	0	0	0	3	1	1	0	7	2	3	0	0	0	11	15	0	8	0	0	6	1	7	7	10	3	5	5	5	0	0	0
TraesCS1A02G133700	490.177	417.5114	466.814	313.23	458.112	341.75931	393.74953	438.431	225.564	428.3754	387.95635	344.8935	498.63628	578.0505	405.8185	362.53556	424.091	374.607	597.7883	725.97693	744.8089	375.8583	350.467	405.656	552.98	605.4326	563.27982	972.1816	527.90272	416.584	619.2219	607.1151	633.483	519.46943	379.426	340.426
TraesCS1A02G133800	37.15295	20.65655	39.10575	42.00003	33.15202	57.96624	52.40844	45.0611	19.10557	67.0778	40.307334	40.1886	66.65684655	92.4218	60.18935	51.2729	39.69945332	75.4373	83.04537	117.9196	63.3495	94.3928	48.89126	72.8518	61.8757	103.72693	150.0031	229.3799	80.68163	50.33515	112.2021	92.9241	107.80441	86.9709	77.6069	63.67822
TraesCS1A02G133900	48.5231	42.8325	84.693	20.3482	47.7349	6.35897	88.3845	119.31	80.7089	29.1963	79.854	68.7228	149.106	48.7434	125.702	29.547	84.14	79.9145	110.685	147.729	136.698	52.2873	41.1173	60.2396	83.5274	55.2925	121.008	68.4749	78.9543	54.1459	105.283	43.5174	69.2291	72.0906	54.5211	61.9443
TraesCS1A02G134000	507.521	124.779	379.085	600.253	563.059	415.365	214.515	284.988	460.479	1317.03	777.441	1129.39	486.937	593.253	566.939	1252.16	994.991	1212.95	974.231	1221.08	1802.74	1646.18	1619.81	2450.94	1052.03	1226.13	764.095	2839.08	1445.03	1011.09	1219.93	1258.73	1451.37	1333.12	1128.01	1171.07
TraesCS1A02G134100	28.7888	23.819	34.2022	24.4817	32.0556	23.3583	38.0556	22.7178	14.4079	26.634	26.7856	25.9001	23.2208	19.9892	26.6204	10.3456	22.8166	19.0023	37.6461	44.9976	46.0191	28.7739	27.2406	18.9495	24.6775	33.4281	48.5391	25.6286	34.4896	19.4567	45.9346	27.5328	44.8646	13.5282	29.591	16.5074
TraesCS1A02G134200	145	111	152	82	94	86	164	135	97	93	107	101	189	199	164	66	94	69	258	323	167	94	96	131	237	244	281	260	157	94	264	199	240	172	149	130
TraesCS1A02G134300	201.825	229.866	219.059	141.021	168.04	137.901	266.058	238.574	252.035	164.669	139.152	120.164	325.125	310.617	324.249	182.605	171.629	197.906	357.756	383.071	397.101	348.544	217.328	253.673	223.312	295.814	321.155	469.28	265.377	284.236	264.25	253.558	311.436	209.857	202.777	178.105
TraesCS1A02G134400	4	1.5	2	0	0	0	0	0	0	0	0.015388	3	0	0	0	0	0	1.33333	0.333333	0.5	0	0	0	0	0	0	0	0	0.5	0.5	1	0	0	0	0	0
TraesCS1A02G134500	112.58464	82.40230001	111.131	80.078	84.7483	48.21041	90.8204	129.1669	104.8006	48.7505	124.165	74.22701	203.59805	126.7824	228.2849	59.31129	112.3962	91.5897	150.14624	182.574	321.39019	122.902	67.1334	132.7192	136.705631	150.84849	213.76124	247.7389	113.47829	102.2571	177.340386	163.3741	138.9519	177.2283	139.31132	158.661
TraesCS1A02G134600	208.804	245.894	167.52961	85.2385	121.18246	120.488	191.94	214.662	162.16	117.533	158.117	137.3187	243.287	285.5842	193.526	144.61696	125.5449	191.42	245.604	282.9357	263.6253	152.736	151.487	203.46003	236.8287	250.19	282.7468	276.474	203.669	160.872	261.529	218.0187	241.2214	222.571	125.73526	170.74917
TraesCS1A02G134700	0	3	2	0	1	0	1	0	0	0	0	0	3	0	0	0	0	0	0	0	0	0	0	3	0	4	0	0	0	0	0	2	0	1	0	0
TraesCS1A02G134800	57.5802	65.633	64.9513	28	31.5571	34.3599	41.3068	82.6363	23.0236	40.0729	70.0624	27.3274	91.0004	53.5471	56.8934	34.5479	33.4325	58.7444	101.94	85.7679	84.3568	47.0876	45.4033	56.3467	65.8292	66.1096	77.349	59.1772	53.0153	37.6919	79.1405	46.4344	74.4837	43.5033	41.9082	41.0304
TraesCS1A02G135000	5.91406	0	1	0	2	2	0	2	0	2.92716	3	0	0	0	0	0	6.04422	1	1	2.62845	9	4	1.52611	0	0	2.17943	0	3.38115	0	0	0	0	0	0	0	0
TraesCS1A02G135100	7.999995244	5.151267425	6.000001984	4.430064045	4.000001175	6.950672348	17.8616	12.44947081	11.01911514	9.736928227	13.02302797	4.22128	42.2431	40.94841	20.66073113	4.556627922	19.3543	16.674	29.09720327	19.2866	35.75206	15.47826023	39.5292	23.91946717	23.4503	23.33024	50.6146	45.72258	33.5685	9.0467	35.9804	20.18450008	8.46099	23.22538	15.9989	23.65672
TraesCS1A02G135300	761.311	984.239	810.5096	449.2879	687.626	672.641	943.6017	844.846	535.9192068	571.0989	706.3145	464.787	1081.4226	1100.9977	768.868	608.412	682.6215	604.2933	1026.9908	1285.6932	777.674	656.247	792.7421595	625.6702523	924.4685	1238.21	1517.9847	1170.6	856.6507	575.2205	1044.99	844.9318	795.627	898.393	664.5967	550.133
TraesCS1A02G135600	431.824	209.563	205.845	110.237	162.518	68.9564	305.541	255.317	197.867	189.193	248.377	178.28	377.404	330.742	275.311	210.329	233.336	232.114	453.836	444.539	227.639	176.195	204.416	235.904	367.941	441.071	353.063	426.316	331.185	167.782	448.196	322.939	264.654	251.575	232.763	211.124
TraesCS1A02G135700	2344.545	1909.51456	2053.57525	1294.9475	1573.0122	1588.8567	2700.4582	2691.3481	2693.881	1650.9586	1656.4012	1320.0385	4412.2154	5646.27351	4052.8505	2173.0282	2513.135	2508.4109	7791.0404	7063.3043	7494.0936	4170.595	3994.2827	4834.253	4805.575	5710.5291	5899.7538	5312.2514	5085.8203	4062.386	4093.2991	3077.8758	3444.8113	3974.0854	3248.6496	2876.781
TraesCS1A02G135800	2	1	1	0	6	0	3	3.43152	0	0	0	1.03704	1	1	4.42211	0	4.21053	1.03333	3.15789	7.48837	1.11111	7	1.14286	1.03262	0	1	4.09302	6.375	3.08108	1.04	3.11111	6.15385	3	2.09524	0	0
TraesCS1A02G135900	0	2	4	0	1	0	1	0	0	0	4	5	1	4	3	0	0	0	0	2	0	0	0	0	0	0	1	0	0	0	0	2	0	0	1	0
TraesCS1A02G136000	0	0	0	0	2	4.0000043	10	0	8	5	5	0	3.9999974	9	0	3.0000018	0.9999998	1	3.0000025	21	6.0000006	2.9999965	1.999999	2	5	11	3	6.0000014	4	5	13	6	4	10	6.9999985	5
TraesCS1A02G136100	98.1723	84.396	68.3655	70.5225	47.4783	46.7991	153.57	76.2637	106.032	58.4437	108.646	45.3017	257.73	276.206	233.21	133.528	133.567	117.612	254.829	257.035	420.683	183.16	181.06	217.056	185.253	225.273	248.341	362.803	169.997	176.972	185.635	109.439	178.097	134.736	116.686	102.226
TraesCS1A02G136200	350.333	447.93	303.274	187.162	217.815	212.67	348.792	386.674	124.564	229.925	358.199	204.285	448.926	429.119	319.305	308.89	290.048	310.239	394.342	617.043	250.888	282.718	260.944	239.736	295.157	377.923	489.858	428.828	317.124	237.542	379.264	352.812	302.515	432.351	270.692	172.465
TraesCS1A02G136400	136.0818	202.5144	195.06296	94.8338	154.71376	104.623	136.3158	166.7234	165.6658	119.95254	193.8752	129.9121	200.4031	177.7484	227.7778	111.0846	138.1833	131.3796	214.7229	320.0659	343.209	167.2528	130.6242	182.4695	156.2913	187.5841	218.6	313.9536	198.6425	166.64429	187.8475	119.146282	175.243	161.907	160.8129	147.09925
TraesCS1A02G136500	1805.324	2160.296	1740.4403	1183.946	1530.216	1518.0379	1934.667	1663.682	1534.048	1198.504	1478.8071	1131.626	1664.6898	2091.1256	1543.682	1236.894	1225.758	1352.8898	2420.0715	3184.157	2602.557	1371.388	1301.724	1564.73	2221.30171	2838.450006	2902.874	2191.151834	1635.8189	1579.332	2740.134	2008.630178	2088.60658	2138.372	1731.264	1632.069
TraesCS1A02G136600	4.74074	0	0	0	1.17241	0	0	5.17857	0	0	1.17029	1.28571	10	2	3.1875	0	6.3	7.38889	5.12821	3.17426	8.15686	2.21053	0	2	0	7.52332	14.8806	14.9345	8.79669	4.66667	5.15292	6.61396	3	3.28571	3.125	5.08108
TraesCS1A02G136700	1	1	3	1	0	0	3	4	0	1	0	0	2	3	1	1	0	0	6	0	2	7	0	0	0	3	0	2	0	2	6	0	0	0	0	0
TraesCS1A02G136800	283.05651	228.8991	315.3934	161.9151	233.76056	136.3744	408.2031	382.7146	300.44714	184.8882	346.301	188.837	426.27822	248.437	383.71167	161.3164	267.1036	287.6835	357.2049	570.0924	390.031	209.1614	174.9744	191.6621	356.09274	324.4963	317.21976	265.0079	270.309	175.9485	378.61025	303.1836	299.3282	246.6703	180.1109	276.6749
TraesCS1A02G136900	435.061	284.782	372.498	258.928	330.642	263.337	288.386	278.384	422.857	322.452	271.863	205.027	267.811	309.335	299.705	185.917	219.357	233.209	418.733	739.508	462.932	217.014	193.932	246.992	383.403	571.964	530.031	442.567	299.872	243.294	616.112	508.318	632.277	395.187	277.833	309.558
TraesCS1A02G137000	138.843	64.0062	199.6708263	56.6161	130.682	76.3559	86.6246	130.415	51.6319	146.106	110.259	133.521	154.101	119.81	117.926	36.5498	113.71	93.64765952	161.081	351.606	248.0643	55.38151032	32.1332	98.355	114.004	158.972	219.396	337.18	128.294	63.9608	176.3172	283.887	331.047	129.21	78.8342	83.0239
TraesCS1A02G137100	6	0	17	8	6	0	9	1	10	9	13	2	13	3	18	0	5	4	11	4	12	2	4	3	2	2	0	18	9	4	11	9	10	2	6	3
TraesCS1A02G137200	316.5045	313.2566	263.5216	172.2572	304.29947	332.3901	308.8767	269.4435	169.1622	296.4051	240.7034	198.6181	332.30727	406.0547	301.0443	184.2078	221.57509	203.77198	576.1259	917.6386	412.6395	288.22571	350.3555	290.2382	528.6125	616.4348	592.363	496.6185	442.7263179	329.6153	688.5551	468.3908	570.9554	551.88079	415.3337	321.7179
TraesCS1A02G137300	4	11	5.61477	12.6616	3.4225	13	5	0	6.0424	6.26826	10.3534	3.42251	6	10	22.3682	12	9	10.5827	11.5733	14.6576	43.7038	16	30.6617	37.8787	2.19622	6	7.46088	31.3233	11	11.8684	16.9882	10.1703	18	19.4516	20.5829	11.8529
TraesCS1A02G137400	83.91	78.0935	57.9707	88.4213	65.6862	120.564	107.747	79.2401	62.8463	79.5216	83.6221	85.7332	104.66	138.36	68.5826	97.4752	101.074	80.9284	150	235.876	140.032	86.6315	74.249	104.507	119.367	128.38	169.119	192.816	119.055	73.362	147.284	124.665	138.625	96.3384	110.99	69.6809
TraesCS1A02G137500	75.7869	72.8688	101.514	69.0945	59.4696	70.6759	155.294	97.2194	147.288	82.1498	70.7016	69.4853	119.554	128.533	189.752	93.7059	84.627	79.322	153.356	237.651	323.001	106.634	114.753	138.613	152.825	143.24	141.785	149.159	119.934	102.281	169.36	90.1186	136.084	88.6103	100.088	98.6707
TraesCS1A02G137600	13.9506	13.6001	10.8138	6	21.3955	1	12.5427	9.3522	6	4.37299	6.42793	4.63395	11.9375	18.8067	10.8563	2.22944	17.6625	11.656	49.1924	70.2045	19.7095	3.14369	25.3218	17.7447	24.3	41.9482	35.9429	20.3593	34.6606	23.5704	29.6906	13.0633	16.48	28.4013	22.5146	17.6625
TraesCS1A02G137700	714.0599	787.8168	804.4822	540.2063	603.5159	553.9298	658.5776	604.7215	584.638	631.5018	562.9276	496.211	678.4076	756.7349	669.8879	665.5701	503.0155	608.8708	955.5083	1364.087	1150.6934	545.9208	529.9528	619.0552	671.9915	826.1766	833.2991	989.2363	551.4402	564.7394	860.1688	919.576	851.3645	688.1464	552.7061	503.9718
TraesCS1A02G137800	355.0675	517.921	301.2163	282.804	237.4972	292.673	389.3383	339.6651	270.273	272.9834	301.68004	233.4041	459.28249	450.1592	366.0137	446.6617	297.40319	351.4957	320.7879	591.7127	357.3828	300.6559	273.169	306.21	304.8596	348.4708	327.105	500.09117	311.7357	259.52573	369.6861	360.9145	313.4948	328.751	235.0014	250.32247
TraesCS1A02G137900	312.621	337.746	310.27	166.74	296.846	268.048	321.821	319.849	186.041	320.293	377.945	247.0379	426.49	491.038	383.588	361.66978	332.309	295.465	533.553	863.317	549.25	472.6952	319.004	388.288	392.27005	449.4	509.555	682.84	392.03183	331.085	423.658	389.672	362.373	345.233	315.417	232.0437
TraesCS1A02G138000	34.22675	26.3637	47.6803	37.0767	31.8235	22.45207	49.03276	48.89902	38.1036	45.913186	37.2729	14.27415	95.31919	91.08107	95.4904	22.4882	40.49439	40.6165518	115.73855	167.5069	169.6917	71.3001	36.16322	83.50657	69.43069	136.9631	117.9358	170.29681	103.40578	53.52762	87.53553	88.553	86.411191	96.04067	37.17247	79.3573
TraesCS1A02G138100	39.8788	8.27586	8	12	12.2727	11.6349	30.4583	10.7692	25.931	19.0909	7.5	14.6667	46.0976	47.6	5.98645	16	10.8	16.5	70.2799	132	64.8923	18.8571	23.8378	26.25	34.2222	57.5	73.8182	72.8	51.4286	51.0952	49.3333	24.75	37.5758	45.6	25.2174	30.25
TraesCS1A02G138200	111.427	88.0058	115.142	85.4783	74.8549	72.9309	99.63875	72.96138	94.853	95.7421	94.0629	87.1009	116.37421	85.8522	93.9165	108.959	103.238	97.4348	101.376	221.895	163.978	91.8146	87.0586	93.0576	92.6025	128.498	134.429	187.813	90.2815	61.9762	170.771	132.456	128.726	104.225	68.2684	68.2864
TraesCS1A02G138300	0	1	0	1	0	0	3	0	5	0	1	0.9999998	2.100944	4	0	0	1.07602	0	3.23524	1.04509	2	4.1365	1	0	0	3.12491	1	0	0	1.07678	2.054506	5	4	1	2.10185	0
TraesCS1A02G138400	365.372	402.268	349.219	232.226	290.43	289.483	359.423	426.823	262.952	330.886	312.309	220.553	430.109	498.772	399.727	218.196	300.003	326.626	434.341	923.393	713.368	274.97	256.331	367.673	427.614	505.242	607.691	599.753	399.889	278.676	490.241	527.694	483.785	392.463	395.699	221.744
TraesCS1A02G138500	122.23776	105.29	175.1476	107.681	152.155	57.2501	146.246	142.304	46.4001	117.299	121.591	97.8627	215.6011	176.91	148.0444	91.67996	137.371	122.981	197.3491	305.8665	183.5331	143.39639	115.1740003	162.424	138.3365	188.378	230.9782	265.3679	118.3388	125.614	174.497	178.226	170.229	157.535	108.433	86.3103
TraesCS1A02G138600	302.31672	412.1369	397.68416	256.02585	312.51874	353.00598	385.7569	370.3117	281.7017	316.32634	357.2303	207.2018002	449.78051	485.925679	421.877832	290.416	302.81	305.525053	492.012	839.849335	724.89971	397.8671	341.880621	354.7518377	448.0220027	657.0057775	525.32693	806.52734	388.4538	338.78676	508.7674	470.97291	481.4617	459.514	334.1970854	258.67402
TraesCS1A02G138800	2106.3354	1560.67522	2122.72719	1143.98	1453.21	1273.37	1748.9697	1814.14276	1995.849	1557.7983	1534.4492	1441.65	2062.41	2006.1799	2089.2478	1288.8939	1491.1675	1548.9772	1975.06	3357.1155	3071.9679	1552.0375	1109.96544	1911.17455	1833.287	2139.79897	2099.3845	2569.29385	1530.404	1477.253	2327.5327	2283.25902	1965.16125	1759.5507	1338.1176	1420.3733
TraesCS1A02G138900	0	0	0	0	0	0	0	7	0	0	2	0	1	3	0	2	0	0	0	2	3	2	2	1	0	5	3	5	2	0	0	0	1	1	4	0
TraesCS1A02G139100	534.895	558.695	500.74	376.024	462.322	394.163	521.559	473.8	469.249	450.058	438.092	390.97	573.001	520.746	582.173	557.79	434.486	420.376	601.373	718.582	739.899	396.557	399.148	534.177	456.335	517.986	547.063	665.115	403.165	397.829	563.814	482.29	541.013	514.534	435.071	366.573
TraesCS1A02G139200	0	0	0	0	0	0	0	0	0	0	0	0	0	0	0	0	0	0	0	1.28571	0	0.5	0	0	0	0	0	0	0	0	0	0	0	0	0	0
TraesCS1A02G139300	317.536	300.347	305.435	218.902	221.957	277.583	361.481	313.61	289.6	335.611	248.276	251.465	458.032	524.997	459.399	250.578	301.655	319.503	672.864	1181.09	1066.27	396.631	325.111	524.998	531.859	755.84	673.088	996.342	460.616	417.883	611.751	507.011	565.07	487.849	386.839	323.82
TraesCS1A02G139400	130.202	121.607	129.013	86.9423	113.472	49.9514	184.454	151.192	83.51	138.321	121.93	71.4997	229.983	157.768	162.481	64.0475	99.5926	107.988	188.19	317.768	231.576	144.575	109.792	152.837	159.522	146.821	219.787	240.276	151.135	79.0941	208.575	187.712	204.309	138.547	94.8192	95.0548
TraesCS1A02G139500	196.6161	253.714	236.1124	91.9155	230.9731927	151.66341	248.5864	234.86249	152.000002	208.3073	185.4507	135.950414	267.2189	281.5152	259.03	171.0660005	179.565	204.036	270.4575	534.8152	370.9399	179.2335	184.36757	223.7519	240.2715	318.04332	379.9578	343.2163	180.809	156.1324	277.0574	308.933	308.5215	186.8067	148.6134	147.447
TraesCS1A02G139600	137.654	167.256	184.746	87.3164	139.196	115.923	222.539	181.76	245.874	159.295	147.856	148.708	336.927	230.629	246.608	177.924	176.124	194.637	235.152	311.89	323.422	183.566	218.242	237.117	154.57	225.278	215.802	330.182	191.695	164.382	193.747	151.371	164.032	205.826	116.508	120.406
TraesCS1A02G139700	33.5756	31.622	55.2865	39.0652	29.3393	32.3531	60.1852	60.3034	68.2995	42.3272	48.2479	28.1607	66.6241	80.8103	53.4592	68.5357	34.2104	28.8932	73.9674	106.833	146.85	88.7931	68.9315	101.838	45.1824	88.1843	82.2544	80.6185	70.7464	60.8681	50.7737	59.939	39.4628	49.9414	39.6254	46.3312
TraesCS1A02G139800	0	0	0	0	0	0	0	0	0	0	0	0	0	0	0	0	0	0	0.725325	0	0	0	0	0	0	1.18903	0	0	0	0	1.00186	0	0	0	0	1.76022
TraesCS1A02G139900	2279.27	2519.88339	2624.73	1484.97121	1559.8894	1627.0755	2056.3506	2546.5387	2686.48066	2018.4291	2728.7204	1907.81	1884.954	1671.75656	1968.65047	1711.69563	1438.1036	1747.6031	1093.18802	3254.0401	2137.347	1472.9828	1198.4601	1653.45146	986.985	1503.90798	1459.55272	2684.219	1248.058	969.7918	1687.61814	2012.47899	2133.40208	1017.5742	1194.653	1209.22348
TraesCS1A02G140100	0	0	1	0	0	0	0	0	0	1	1.16667	0	0	0	0	0	0	0	0	0	4.22222	0	2	1.8	0	0	0	0	0	0	0	0	0	0	0	1.4
TraesCS1A02G140300	8.5	2	3	4	8.48518	5.66667	9.55294	0.9375	3.2	0.721722	8.39858	2.84375	2.6	3.96589	0.719363	4.5	3.5	4.38095	2.56588	3.63685	16	11.9023	2.93915	5.73889	3.25	3.11183	2	4.85926	2.56859	1.5	3.37382	2.52778	1.68636	2.69122	1.16667	2
TraesCS1A02G140400	3.4	3.6	3.8	1.2	0	0.6	1.98	2.6	2.2	1.4	0	0	0.4	2	1.6	3.6	0.8	0	0	0.8	3.6	3.8	2.2	2	3.2	2.2	1.4	2.6	0.6	4.2	1.6	1.8	2.2	3.2	1.6	5
TraesCS1A02G140500	0	1	0	0	0	0	4.77647	1.875	0	0	0	0.8125	0.325	0	0.59947	0	0	0	5.13175	0	1.5	0	0	0	0	0.0095458	0	4.85926	0	0	0	1.44444	0	0	1.16667	0
TraesCS1A02G140600	17.1347	17	11	9	0	6	13.6103	10.6322	14	13.621	6.60771	12.2826	34.8334	37	35.1113	12.7615	14	3.60841	33.375	32.6409	55.8391	24.5916	25.2775	20.873	19.6403	22	33.4042	19.3717	19.4525	27.7406	26.6285	13	15.9318	5.02463	20	14.783
TraesCS1A02G140700	5	22.2549	6	19	0	23	8	0	32	3	16	0	30.5467	9	20	11	2.04541	4	3	30	23	6	5	8	2	2	20	11	3	3	23	9	8.08225	15.1784	5	23.733
TraesCS1A02G140800	0	2	0	0	0	1	0	0	0	0	0	0	0	2	0	0	0	0	2	2	0	1	3	2	0	0	1	0	0	1	0	5	0	0	0	0
TraesCS1A02G140900	86.95638	58.2576	145.476	54.1252	70.7339	33.9888	90.1073	138.891	129.107	67.91	83.1714	47.4007	102.234	68.7462	123.17564	38.5497	74.8796	76.9164	120.984	169.285	120.228	74.3783	47.80597	49.8272	141.279	64.7968	129.884	138.82	77.37002	84.1517	116.71214	119.684	109.52	112.282	57.4221	85.5146
TraesCS1A02G141000	4.73574	0	0	0	3	0	0	0	10.6922	0	0	1	5.22456	5	5.73056	0	1	0	10.7588	0	0	1	0	8	3.01561	0	0	0	4	1	4.90573	0	0	0	3.75361	3
TraesCS1A02G141100	267.971	111.987	266.782	67.0468	75.476	65.0864	72.0296	102.093	44.5567	102.909	146.039	70.2526	68.1695	30.52	17.7441	18.8715	48.1158	99.1786	18.6661	45.3528	74.6686	9.5387	7.13161	24.3996	33.782	40.7936	35.0299	31.6228	22.4828	11.7533	90.1248	202.251	147.883	4.79354	15.6269	10.723
TraesCS1A02G141200	1.0981	0	14	1	3	0	6	6	10	2	6.67775	10	20.5323	1	1	0	1.49712	2.12554	6	21.5574	2	0	1	2	4	10	4	22.1832	3	2	20.0431	13.3697	9	3	1	4
TraesCS1A02G141300	42.6376	23.3812	21.7632	24.4132	21.955	7	25.5202	49.2821	9.24712	22.756	21.1533	30.4484	37.4829	30.8098	51.1694	14.5862	18.5249	12	25.2286	79.3476	37.8842	30.1503	22.0309	21.7487	25.0532	16.6635	5.60767	59.2187	23.9824	21.6948	54.264	33.7543	72.6759	22.551	14.2183	14.5402
TraesCS1A02G141400	70.9517	56.1756	86.62241	63.6023	55.3779	86.521195	58.61982044	84.63	59.03687	52.3358	45.7917	51.5196	88.25884252	95.37934	150.1712	44	65.4979	48.30241	152.094	226.878	128.7459	85.301	81.2617	94.7164	102.136	140.2906	187.1142	111.8070622	53.8536	106.7762515	105.5748	88.011	111.808	123.14542	71.1908	48
TraesCS1A02G141500	1	0	0	4	0	0	1	0	0	0	3	0	5	1	2	1	0	0	1	3	2	2	0	4	2	1	1	19	0	7	1	0	4	1	1	0
TraesCS1A02G141600	1	0	8	2	2	7	1	0	0	3.45501	1	0	1	2.09305	2	1	0	2.57643	6.6815	1.2986	6	1	0	9	0	10.3045	14	14.859	5	1	0	8	6	5	6.28942	9
TraesCS1A02G141700	87.3677	65.8289	63.941	55.7913	64.4062	71.2525	66.3802	54.9616	26.90327	81.8476	80.2308	64.4524	80.1639	118.1899	83.5202	72.6388	46.7716	67.1664	218.6574	307.643	268.299	162.4964	133.1266	111.44	123.0334	226.2865	244.021	247.228	166.4379	194.1957	151.2681	168.2057	173.2747	241.8581	136.1012	137.642
TraesCS1A02G141900	22	60.0166	28.2533	15.4055	7	22.9133	154.95	117.145	156.445	4.8794	44.2548	22.7471	247.789	208.765	333.118	197.966	177.018	128.942	107.677	176.223	182.208	123.615	137.372	167.57	57.9438	35.2508	64.7414	45.8565	76.1196	81.6101	25.5176	22.7934	11.3463	32.2343	29.0974	23.1558
TraesCS1A02G142000	1405.47	997.029	1752.91	985.851	1037.47	666.75	1716.67	2043.94	1811.53	682.534	1617.82	1108.42	2048.57	705.635	1854.29	668.073	1306.97	1436.31	1427.11	1975.83	1078.48	421.106	510.745	677.115	1519.22	1190.54	1140.87	800.44	1250.5	711.999	1880.91	1086.06	1309.19	1003.2	821.568	905.907
TraesCS1A02G142100	0	0	0	0	1	3	0	0	0	0	0	0	3	0	0	2	0	0	0	7	0	1.5	0	0.5	2	2	2	3	1	0	0	0	5	0.5	1	0
TraesCS1A02G142200	309.7182	164.58282	220.1868315	156.3838	211.71857	213.3101	192.78526	227.9737	119.87979	308.3318	212.049	167.1828	270.946	338.2705687	258.2733	161.8102	161.0593	225.7903	361.3314059	764.4344023	445.0772	213.1599084	136.7097	176.0741	312.7329	471.4085	388.0078588	688.7372909	271.93347	221.2196	478.4063	431.4278022	478.3304119	284.8534019	211.2826	174.9046897
TraesCS1A02G142300	50.4121	91.2442	47.0299	36.8372	54.2534	28	32.4847	50.4292	28.4918	62.5124	46.2873	38.8889	65.6667	102.194	92.1327	58.5302	27.4196	47.5173	126.113	161.642	126.069	59.6228	49.8245	76.7103	76.0733	96.5531	162.754	110.134	82.2245	60.6621	73.9027	63.2459	73.4068	105.248	62.9013	64.109
TraesCS1A02G142400	695.554	646.17	594.174	647.323	832.822	587.249	239.43	314.428	159.759	659.55	594.542	387.576	199.282	326.383	130.387	275.228	236.538	298.16	670.911	790.871	1006.58	216.556	214.331	164.825	820.026	1439.63	1048.28	312.874	402.78	423.122	978.65	1047.68	1151.84	896.788	558.509	509.655
TraesCS1A02G142500	275.499	198.094	203.879	111.226	170.112	195.62	178.133	184.428	162.591	237.008	191.928	154.377	219.157	284.87	221.787	145.83	129.607	188.962	349.306	552.444	525.432	242.268	200.394	231.607	278.282	451.993	391.736	507.285	293.151	234.186	328.832	354.229	395.235	312.776	266.801	207.643
TraesCS1A02G142600	396.45704	475.05246	374.7756	287.7278	290.1046	326.4155	559.9364	431.8943	378.68704	281.75442	315.45048	224.0741	576.79798	612.93904	604.02102	375.29111	370.77348	332.5524	731.2229	1066.4849	1066.0262	499.66239	419.46238	585.3017	497.9173	632.76137	722.272	661.98436	442.79503	467.87394	581.6243	425.47935	531.6206	499.54513	408.63139	416.29032
TraesCS1A02G142700	117.404	110.873	120.966	46.2955	61.4634	42	34.875	113.273	139.264	52.9796	33	51.4286	202.024	170.506	180.579	58.5455	56.7907	55.2632	193.845	352.771	258.831	103.746	46	56.2222	132.028	198.157	238	157.182	94.3158	119.922	213.233	141.279	210.297	112.648	79.9583	103.232
TraesCS1A02G142800	64.5395	127.99872	75.0727	38.2899	35.28546	57.3595	112.12954	85.22598	49.32705	22.546497	67.99171	31.84825	145.98937	109.156	107.89923	62.2094	62.47938	53.8402	151.2128	218.3906	98.493	88.04612	74.3468	71.2575	111.94472	150.0502	135.26972	91.08722	62.9206	65.6184	132.06728	84.43169	115.4848	117.7017	62.81222	62.11525
TraesCS1A02G142900	172.698	174	143	98	118	126	66	90	43.8545	185	116	96	66	69	79	50	66	96.7149	86.6167	100.563	114	25.3333	28	51	125	113	101	96	87	53	187	274.705	259.415	72	83	79
TraesCS1A02G143000	146.633	152.492	108.869	68.9134	117.63	117	144.655	158.213	110.875	115.126	113.327	88.3047	207.082	225.91	130.531	186.827	124.901	112.175	235.54	418.186	419.804	233.52	152.529	218.132	124.9	167.293	237.846	665.445	154.3	147.076	146.487	168.363	183.133	129.787	142.866	90.8974
TraesCS1A02G143100	165.032	342.747	150.745	132.756	175.732	203.419	306.951	211.586	281.553	222.822	183.198	160.142	312.253	376.304	315.959	270.919	173.856	173.715	346.991	640.747	531.762	401.769	306.097	317.174	280.492	377.554	367.943	434.45	253.888	313.246	330.237	292.649	341.444	377.13	319.296	274.092
TraesCS1A02G143200	58.4851	20.3202	41	14.5036	38.2433	15.8678	30.1299	27.227	32.3764	36.5905	51.7381	50.6398	50.5619	32.4448	68.829	28.1562	39.7655	35.8288	47.5464	65.6688	52.9197	37.1625	33.7363	25.1166	25.3631	27.4166	45.9441	57.7477	34.0226	32.1606	30	56.9973	39.333	25.4837	22.7211	15.3701
TraesCS1A02G143300	60.0152	48.09827	47.21896	4	2	8	343.8265	327.5865	431.1272	35.69991	70.13693	29.65019796	763.85	594.7669	616.4897	327.0244	329.42088	242.8832	247.0068	366.4577	449.6633	358.6611	515.3785	365.28704	63.14634	82.53945	120.11346	126.26916	78.6644	89.739	34.49471	40.99997	19.77891	58	37	35.5233
TraesCS1A02G143400	312.848	155.453	439.114	133.507	327.366	113.547	193.052	348.816	108.778	168.085	300.524	404.713	411.783	167.892	223.541	36.375	205.882	218.197	211.678	638.335	224.343	73.9204	49.7642	70.333	240.596	273.191	524.817	719.019	202.818	132.852	465.923	473	409.143	265.485	197.583	123.507
TraesCS1A02G143500	171.053	185.135	189.775	77.2254	134.487	103.197	184.03	178.599	107.384	130.331	179.76	131.503	248.431	242.396	196.136	145.359	174.443	123.205	222.21	344.887	292.701	206.563	120.385	139.118	116.573	206.401	224.709	245.608	167.31	152.147	243.385	142.68	217.937	152.236	118.826	111.619
TraesCS1A02G143600	3	2	0	2	0	0	0	0	12	6	1	0	0	3	1	2	1	0	3	0	12	0	4	1	6	3	1	8	1	1	3	17	6	4	0	1
TraesCS1A02G143700	26.0469	16.4633	23.5538	17.0148	19.7243	17.3241	28.6621	10.5134	65.3345	5.34303	14.9847	15.5217	27.7192	22.8573	43.053	16.4065	14.0317	28.3966	33.2067	38.7504	70.8992	17.331	9.03935	23.0218	19.8657	29.3125	24.7881	20.7591	19.0744	43.6916	37.266	18.8797	35.3786	25.0744	38.1172	28.1508
TraesCS1A02G143800	62.8581	86.5414	99.6102	49.1043	65	74	80.9476	92	58.2483	66.4581	83.1462	46.4927	137.505	128.048	159.648	78	66.2724	100.774	109.577	212.047	207.327	134.095	57.4237	104.73	91.8765	104.536	135.196	245.01	90.5924	108.168	148.835	107.902	101.577	148.152	97	116.4
TraesCS1A02G143900	254.931	95.1252	173.827	108.53	139.12734	213.842	138.535	155.08	121.3630003	287.354	164.688	133.139	187.826	162.883	135.469	69.3332	127.466	137.92	103.981	190.081	677.22	71.5852	71.2856	188.234	117.552	280.882	136.833	751.3656	98.0526	65.8217	244.654	539.79069	382.63	89.13	110.62689	59.3739
TraesCS1A02G144000	144.1238	265.182	143.426	119.968846	106.971	135.7887	200.244	181.634	101.3177253	160.2169	136.031	105.347	185.1663	212.306	157.63026	164.343	117.682	152.307	233.422	379.965	218.7970753	126.959	125.771	131.7245	208.482	267.6376	271.027	292.504	201.638	134.3456187	250.056	156	206.2757921	249.3697	139.908	142
TraesCS1A02G144200	0	1	0	0	1	0	0	0	0	5	0	0	0	1	0	0	0	0	0	0	10	4	0	0	0	0	0	4	1	0	0	0	0	2	1	0
TraesCS1A02G144600	0	0	0	0	0	0	0	0	0	0	0	0	0	0	0	0	0	0	0	2	0	0	0	0	0	0	0	1	0	0	0	0	0	0	0	0
TraesCS1A02G144700	15.0794	21.9694	47.3141	14.1851	29.7219	13.5608	51.6283	29.1727	23.5039	18.0653	35.3217	10.6373	61.2305	55.0669	58.61946	16.3884	16.5726	23.8825	121.846	196.837	184.49848	61.334	33.9085	98.4158	97.4282	136.87013	131.03	57.7451	93.7654	71.0558	60.778	50.4159	62.5299	86.9431	65.16789	98.3859
TraesCS1A02G144800	392.334	132.746	516.565	246.691	405.847	128.804	351.201	620.284	277.635	210.955	455.868	422.255	732.89	103.57	462.58	75.9926	357.977	369.403	241.866	538.152	215.476	72.6642	38.6721	142.844	256.736	234.778	411.058	302.162	346.978	155.94	479.41	385.717	422.381	269.495	190.747	193.659
TraesCS1A02G145000	416.553	156.467	716.539	179.398	455.372	114.447	183.673	391.14	134.243	441.827	406.447	692.222	353.853	159.125	281.041	45	255.719	322.088	164.889	495.643	332.467	49.8743	49	192.753	182.899	143.148	189.581	766.261	197.573	76	376.104	754.24	587.879	116.922	99.1809	125.724
TraesCS1A02G145100	4	8	3	4	0	3	0	6	0	0	8	6	0	3	4	1	3	3	13	5	1	2	4	2	2	11	2	37	1	3	5	7	5	0	5	2
TraesCS1A02G145500	48	29	42	18	43	46	43	47	19	55	44	38	70	92	30	48	38	51	87	167	102	38	45	40	55	44	120	143	77	56	109	65	72	50	52	14
TraesCS1A02G145600	0	0	0	0	0	1	0	0	0	0	3	0	0	4	0	1	0	0	1	5	2	2	0	2	5	8	4	5	4	1	2	3	14	0	1	0
TraesCS1A02G145700	7	21.3067	3.17426	3.13423	13	13.525	12.9432	2	7.36573	3.14961	3	4	7	11.7082	3	1.1671	4.16735	5	39.6962	21.8352	9.81332	7	5.17424	5.13093	4.16612	27.8502	40.0638	1.1761	17.239	8.74484	8.4544	6	16.1098	26.6307	14.4309	20.2085
TraesCS1A02G145800	97.3577	37.4986	93.1426	64.5551	42.4468	77.2351	58.6032	69.2704	30.1711	261.319	99.0926	62.6312	112.191	135.043	86.0819	53.8626	58.5184	75.6003	171.823	317.043	846.612	119.646	41.1863	256.228	78.7434	115.196	168.659	713.052	117.881	105.67	47.1564	135.952	152.349	91.1227	90.552	54.232
TraesCS1A02G145900	15	14	21	9	11	5	19.1182	15	21	21	8	8	13	30	18	15	10	8	17.7659	51	51.1683	15.1011	8	26	10	22	19	23.0984	11	9	24.1065	7	12	15	12	20.1138
TraesCS1A02G146000	0	2	8	12	0	8	1	6.28571	0	0	21.7143	2.6	7.5	1.25	15.4286	0	0	3.68182	4.2	0	0	1	1	27.3125	0	6.78571	3.5	15.0545	1	1	1.57143	3.66667	0	0	0	0
TraesCS1A02G146200	195.43	223.408	202.383	133.158	177.423	129.840399	226.4350112	205.043	99.9174	156.713	161.112766	123.694	209.741383	254.533	173.891	208.9356	159.0538	170.0142	299.482	437.955	254.627	139.621002	181.4931	185.376	182.897	275.152	303.75197	326.918	230.9960024	144.741	281.434	196.012	247.4237	184.404	168.7961287	120.709
TraesCS1A02G146400	12	35	28	24	8	17	20	26	26	16	6	9	56	32	43	24	24	15	49	71	58	41	25	29	37	38	42	45	36	37	38	45	17	14	23	14
TraesCS1A02G146500	0	0	0	0	0	0	0	0	0	0	0	0	0	1	0	1	0	0	0	0	0	0	0	0	0	0	0	0	0	0	0	0	0	0	0	0
TraesCS1A02G146600	263.017	247.846	288.18	183.219	192.554	234.703	306.949	311.654	346.241	212.033	274.606	153.627	381.91	336.821	392.278	234.855	271.027	281.539	339.171	676.544	473.101	206.958	221.406	285.442	335.272	426.504	390.71	446.469	277.682	251.923	345.483	225.91	311.58	350.451	263.049	247.662
TraesCS1A02G146700	0	0	0	0	0	0	0	0	0	0	0	0	0	0	0	0	0	0	0	1	0	0	0	0	0	0	1	4	0	0	0	0	0	0	1	0
TraesCS1A02G146800	0	0	3	1	0	0	4	0	4	2	3	0	2	0	2	0	0	2	0	0	6	0	0	0	0	0	2	0	3	0	0	0	0	0	0	0
TraesCS1A02G146900	178.152	276.626	185.514	51.3281	49.5514	67.3015	518.627	385.928	434.388	135.239	159.904	109.874	636.322	643.194	646.775	547.655	475.578	411.492	314.39	547.142	397.248	458.762	551.374	454.352	144.336	120.534	216.049	218.732	234.235	201.89	132.164	94.7767	98.1573	160.377	112.227	107.802
TraesCS1A02G147000	1580.44	512.634	2647.43	612.345	1546.26	334.663	840.765	1583.93	1062.48	1070.86	1513.28	1751.48	1532.61	644.608	1338.34	258.821	994.095	953.458	668.541	1291.82	1774.4	308.864	248.292	488.029	692.283	552.973	978.733	1790.71	491.201	500.2	1267.14	1597.58	1467.27	656.662	353.273	447.694
TraesCS1A02G147100	0	0	5	3	0	0	0	0	0	0	0	0	0	0	0	0	0	0	0	0	0	0	0	0	0	0	0	0	0	0	0	0	0	0	0	0
TraesCS1A02G147200	0	0	0	0	0	0	0	0	0	0	0	0	0	0	0	0	0	0	0	0	0	0	0	0	0	0	0	0	0	0	0	0	0	3	3	0
TraesCS1A02G147300	0	0	0	0	0	0	0	0	5	0	0	0	0	0	0	0	0	0	0	2	0	0	0	0	0	0	0	5	0	0	0	0	0	8	0	0
TraesCS1A02G147400	48.9896	74.4032	40.1671	27.1994	46.4855	30.5052	41.6526	44.6465	43.6521	50	42.7933	15.1336	35.5618	63.0139	27.5002	51.9484	37.6562	23.3343	27.1821	45.751	30.2515	25.0626	24.7662	43.5031	46.4553	60.0609	45.1385	32.6046	32.5046	19.1884	41.2782	25.872	54.7056	52.5618	26.2824	27.7717
TraesCS1A02G147500	140.784	193.022	131.464	91.7502	98.4372	145.332	186.77595	172.692	102.309	143.377	167.098	97.8176	154.785	238.128	202.194	121.82	112.367	166.642	188.148	349.842	194.138	152.184	181.049	163.812	132.329	207.464	176.621	289.449	151.982	135.165	188.778	148.901	162.819	141.321	122.124	92.1986
TraesCS1A02G147600	19.3278	6.000000045	28.77115	7.270480031	11	5.000000029	17.99998	9.34887	18.17240002	10.1889	19.28279	13	28.7074	10.6985	26.0862	10.3955	12	4.22642	16.99998	37.59533	35.6493	9.13189	2	12	16.1988	17.00000007	34.2117	10.3603	15.4794	18.75871	18.1773	25.56789	12.11286	8.26434	8.16	9
TraesCS1A02G147700	73.1411	28.2139	78.9489	35.8152	51.166	28.9767	37.3763	61.603	27.6223	48.3793	77.727	62.0979	94.8916	60.9193	55.7229	12.4227	41.6338	51.5577	53.9702	162.903	83.4359	44.3405	25.011	44.6517	66.7579	73.9543	102.07	112.653	69.5403	42.8926	100.87	99.6512	71.3596	50.7797	30.1395	52.0123
TraesCS1A02G148000	577.9754	409.10564	635.8150003	340.50544	509.779	352.346	451.77128	585.571	362.709	448.27842	527.05292	532.294	589.33913	550.595	510.124	342.129	457.4110538	511.196	658.052	1115.58852	708.778	412.22484	309.09318	441.855	515.634	658.2717	701.746	1040.4546	448.919	385.068	637.327	684.5876	699.654	480.3182704	393.013	381.5758
TraesCS1A02G148300	14	5	4.89273	0	1.33612	24	7.51999	2	8.39006	6.7869	19.3997	5	2.3154	17.15	5.73038	5.37401	2	7	19	15.3374	29.3318	14	10	28.3285	9	3.6779	7.95334	20.3567	7	8.84958	23.367	10.2159	10.307	9.29802	8.95509	5
TraesCS1A02G148400	996.898	448.701	1465.59	577.882	932.416	315.608	533.953	977.538	927.143	770.836	1073.8	1140.32	831.799	441.211	913.277	289.743	659.919	721.086	534.766	924.987	1573.01	335.755	266.38	529.053	582.886	490.439	631.579	1374.95	454.962	423.639	891.996	974.274	937.037	491.097	296.984	417.381
TraesCS1A02G148500	0	0	0	1.02758	1.01847	0	0	0	0	0	1.02687	1.03393	0	0	0	0	0	5.17428	0	0	0	2.07757	0	1.02552	0	0	0	0	2.05019	0	0	0	0	0	0	1.03647
TraesCS1A02G148600	1.2	0.4	0.8	90.9755	68	38.6	0.5	0	0.6	53.5769	81.1775	89.9872	0.6	0.6	0.4	85.5952	77.7921	96.9829	0.4	2.2	1.6	99.5796	82.7956	83.369	1.37143	1.50769	0.861538	101	82.3736	79.1801	0.4	0.4	0	108.787	70.1637	82.1955
TraesCS1A02G148700	0	0	0	1.0346	1.02055	0	0	0	0	0.51537	0.513756	1.02867	0.2	0	0	0	0.785984	0.517014	0	0	0	2.06906	0.517697	5.69403	0	0	0	0	1.03667	0.623218	0	0	0	1.54986	0	2.06749
TraesCS1A02G149000	0	1	1	0	1	0	2.02671	0	0	2	0	0	4	3	3	0	0	0	7	0	1	1	0	0	2	5	0	1	4	2	2.03082	1	4.14744	1	1	2
TraesCS1A02G149100	179.287	218.645	146.156	107.134	146.003	133.386	199.717	218.248	142.516	170.19	225.443	185.329	241.764	326.391	284.667	135.61	190.051	240.562	358.139	700.974	288.268	270.108	220.036	282.227	280.904	371.437	391.351	311.479	327.813	214.17	219.203	206.05	277.042	226.459	164.745	191.66
TraesCS1A02G149200	579.1637	314.87482	808.9283	305.53315	493.7401	289.366	389.5203	509.735	434.72	426.7513	489.55411	525.571	526.8272	418.484	400.9485	253.00543	402.3897	475.0464	425.4544	956.9472	834.5929	363.38147	260.5258	382.823	332.6848	352.672	432.06143	671.9906	356.46043	305.9105	458.89398	605.08676	597.4015	268.2472	233.0867	250.58989
TraesCS1A02G149300	1474.69	595.226	1009.07	568.677	1009.71	531.193	559.05	967.293	384.667	848.279	1262.15	875.73	511.041	560.523	289.944	196.878	561.819	613.51	236.674	581.944	227.852	121.653	296.429	211.002	692.593	739.086	377.763	249.653	464.13	154.18	942.564	1121.06	1284.26	302.819	248.58	213.377
TraesCS1A02G149400	0	0	0	0	0	0	0	0	0	0	0	0	0	4	0	0	0	0	0	0	0	0	0	0	2	0	0	0	0	0	0	0	0	0	0	0
TraesCS1A02G149500	1	0	1	1	0	0	3	1	0	0	0	0	9	3	1	0	0	3	0	1	16	2	4	11	5	0	4	1	2	4	3	0	0	7	7	0
TraesCS1A02G149600	0	0	2	0	0	2	0	0	0	1	0	0	3	1	0	0	0	0	0	0	0	0	0	0	0	1	4	0	0	1	1	0	0	0	0	0
TraesCS1A02G149700	2.33278	0	3.12475	0	4	5	2.60531	6.33902	0.898392	4.34694	6.70544	3.30218	11.2691	18.4974	1	6	1.48688	7.33221	8.51778	7.40151	70.1218	1.15917	9.42835	14	6.5996	5.52594	8.32256	38.9738	5.33284	2	14.2376	11.0585	14.5604	8.11115	13.5802	3
TraesCS1A02G149800	1794.96	1175.35	1779.58	1335.37	1890.09	1547.28	613.024	835.362	547.519	2005.21	1354.22	1413.43	548.857	959.49	446.82	424.456	542.556	603.467	1655.08	2823.64	1159.32	448.649	524.08	746.221	1673.93	3058.97	2664.17	1762.87	1427.88	832.828	2261.72	2809.87	2767.14	1680.55	1615.08	1334.75
TraesCS1A02G150000	12	1	8	4	17	0	11	16	4	10	4	2	5	2	8	2	8	0	28	50	16	5	3	9	9	14	22	9	9	4	14	20	15	2	5	6
TraesCS1A02G150100	568	396	569	438	459	505	423	488	297	675	531	495	489	679	408	390	463	517	832	1156	2051	1058	652	1233	764	1195	1100	4868	819	575	1016	1169	1653	1058	770	626
TraesCS1A02G150200	88.8344	144.341	85.7307	43	33	110.45	100.282	98.7173	73.9932	90.969	90.0577	48	150.059	154.845	101	89.7695	66.5536	96.3718	107.73	159.4	304.285	101.7	51.888	128.458	108.58	146.323	189.812	87.3627	141.055	79.8349	159.315	123.648	155.373	109.094	95.9529	64.4552
TraesCS1A02G150400	424.805	619.942	492.822	303.368	370.655	467.312	246.596	216.011	159.474	366.002	350.903	257.077	202.792	193.103	150.585	164.079	126.097	161.634	341.9	533.551	419.61	262.66	170.884	228.526	206.882	470.988	540.631	506.691	170.988	172.848	487.377	548.218	617.869	288.356	334.931	229.078
TraesCS1A02G150500	1	0	14	2	0	6	9	6.66667	6	2	9	0	11	4	15	3.33333	6	2	0	26	8.61538	13	7	8	1.14286	3	16	27.3333	5.45455	12	6	11	9	2	3	3
TraesCS1A02G150600	678.793	601.166	666.891	345.817	449.036	402.486	845.689	889.116	615.407	561.779	618.816	550.38	1254.44	1288.65	1135.4	905.858	834.498	809.984	1099.47	1564.69	1377.94	855.971	1025.63	1167.12	702.505	927.025	1007.53	1269.13	844.504	672.943	805.347	759.773	839.159	757.283	580.967	478.141
TraesCS1A02G150700	1	3	0	0	0	0	0	1	1	2	0	4	0	1	1	4	0	0	1	1	2	0	0	4	0	4	0	2	0	1	0	1	0	0	0	0
TraesCS1A02G150800	163.093	85	75	69.058	65	12	199.644	250.566	213.324	34	81	69	199	193.428	117.87	104.667	140	222.588	90	82	26	19	55.5615	40.2	24	42	42	0	18	28	28	19	7	20	12	20
TraesCS1A02G150900	14	19	47	14	16	25	25	8	9	9	30	10	25	33	25	12	23	18	46	138	84	15	2	23	26	33	32	34	19	18	20	31	41	26	31	19
TraesCS1A02G151000	219.63409	212.41617	245.949	187.75213	194.93338	140.051	247.24835	250.5701	211.912	252.27349	229.556	212.821	314.67219	324.469	343.21624	212.0094	229.2713	202.945	321.47428	461.97822	578.85618	239.13346	195.435	304.672	284.29479	308.239	312.34	428.51119	188.76317	252.30605	288.07924	368.897	308.02762	287.027	215.17877	178.82216
TraesCS1A02G151100	159.913	219.114	215.186	145.465	179.478	224.216	187.034	219.681	74.9775	167.296	219.881	189.957	244.105	289.264	185.693	144.936	153.223	169.155	359.358	515.875	294.683	173.921	152.707	262.145	315.349	365.479	366.763	420.72	275.166	226.96	430.767	288.717	371.2	323.658	251.16	174.747
TraesCS1A02G151200	115.024	74.2399	49.5622	67.2031	56.8378	41.3854	57.0896	115.161	57.4133	85.5926	49.0745	41.7177	70.9929	98.9438	85.8095	41.1069	32.6743	45.7457	104.002	145.137	127.743	72.4315	51.8779	70.0041	44.0669	106.866	123.849	88.899	79.8031	64.9247	114.08	45.9692	82.4716	49.4383	48.6122	50.8223
TraesCS1A02G151300	0	0	0	0	0	0	0	0	0	0	0	0	0	0	0	0	0	0	0	0	0	0	0	0	0	0	0	1	0	0	0	0	0	0	0	0
TraesCS1A02G151400	0	0	0	0	0	0	0	0	1.81252	0	0	1.31318	0	0	0	0	0	0	1.54815	0	0	0	0	0	0	0	0	0	1.25772	0	0	0	0	0	0	0
TraesCS1A02G151500	523.956	318.924	531.618	240.437	335.491	232.273	478.35	531.114	393.58	324.882	458.097	348.27	582.722	246.104	483.531	173.698	400.306	454.523	414.094	634.04	297.128	177.929	193.486	230.479	458.437	392.773	334.773	334.308	300.157	252.03	615.368	470.751	470.888	314.279	251.012	239.029
TraesCS1A02G151600	11	10	0	5	8.14763	23.1889	2	6	14	3	12	7	7	27.6592	16	6	8	11	12	17.6545	45	18	25	29	10	19	17.9431	18	16	16	18	4	25	5	15.0386	9
TraesCS1A02G151700	36	67	42	14	21	41	80	71	147	43	32	29	115	153	165	60	46.4737	40	196	165	391	108.466	97.7288	167	75	94	117	103	79	91	80	64	59	66	53	35
TraesCS1A02G151900	17	6	16	8	13	5	11	8	25	14	8	19	21	10	11	12	6	22	20	9	22	9	17	15	7	7	10	23	15	8	15	7	5	27	10	9
TraesCS1A02G152000	51.86643	44.88	69.7112	43.99997	57.82224	45.9649	45.2324	49.78054	57.11668	43.9782	67.0794196	30.9648	92.09998	89.31832	71.43429	60.19842	50.1177	85.77385	126.9038	167.768	144.30282	64.61828	74.53241	71.967	61.823416	102.55615	145.3977	126.83861	70.709	79.4626	93.80095	94.03549	111.43366	118.4539	78.80270002	63.97912
TraesCS1A02G152100	0	4	0	1	0	0	0	0	0	0	6	0	0	0	0	0	0	1	0	0	4	3	1	0	1	1	0	0	0	0	5	1	0	0	0	0
TraesCS1A02G152200	428.15845	507.3722	387.4033	312.1316	381.795	450.693	483.0778	490.2496	263.4789	402.556	419.6735	363.19	575.2321	685.3637	447.9004	424.4447	381.754	437.74393	850.8991	1485.99875	859.372	603.7065	480.3823	603.607	693.0022	894.6354	823.3612	1050.4642	697.6388	520.016	687.4186	614.428	720.82892	725.9405	581.516	464.488
TraesCS1A02G152300	74.9651	123	53	70	59	59.8796	94	64	50	102	88	69	123.953	78	81.9381	105	83	85	73.736	129	95.9587	140.813	109.634	82.3943	39	40.8801	87	241.979	103.948	53	81.9678	77	91	155	85	86.6005
TraesCS1A02G152400	2.16667	2.5	12.8333	7.875	2.33333	3	1.25	3	6	1.5	5.33333	5.33333	5	2.66667	0	0	4	8.66667	4	7	21.3333	6	0	1	10.5882	5.5	12.8381	6.92308	8	2	9.5	12.1197	32.9667	1	2.5	1
TraesCS1A02G152500	676.2493	521.1383	598.278	393.1593	438.2123	372.773	566.0073	581.001	422.187	518.8063	611.9564	363.3272	764.129	756.4523	556.6031	421.4069	593.9549	641.3491	860.599	1593.4765	881.5683	453.4712	449.8959	543.899	684.6528	900.1096	821.2404	1923.939	655.7669	445.1323	751.404	709.9111	644.3408	554.292	503.4688	388.4176
TraesCS1A02G152600	0	8.08741	0	0	0	1	1.04348	1	6.02274	1	0	0	1	1	2.50347	11.7251	0	0	0	0	23.1305	1	1	1	1	0	0	0	0	0	0	0	0	2	1	0
TraesCS1A02G152800	9.01009	54.5268	0	7.0073	2.00418	71.4135	4.00467	7.00695	70.661	9.54051	3.00476	2.0018	18.0196	9.00639	5.00992	134.944	3.00273	4.16487	1.00054	6.00306	1377.66	2.10767	4.00372	43.55	9.01115	1.00135	11.0191	210.775	4.00662	10.0105	8.40643	9.01173	28.0535	2.00252	1.00135	0
TraesCS1A02G152900	592.615	488.386	618.07	274.167	530.939	234.08	570.562	711.994	195.688	331.689	476.069	418.099	611.72	628.232	421.671	418.733	501.296	452.81	490.601	795.095	358.057	281.51	376.198	339.88	556.088	495.342	576.79	554.016	445.774	305.624	591.394	506.166	463.553	524.945	389.939	345.741
TraesCS1A02G153000	13.2537	21.4458	12.1	1.11905	12.2222	9.94595	77.3993	48.9071	28.4651	9.70968	14.6087	11.0769	86.4358	102.372	72.0446	67.6565	23.6639	19.6643	100.337	202.173	234.233	78.4332	101.393	88.7988	71.6125	57.4026	95.814	74.8996	88.2832	65.1378	56.2	30.8247	19.52	60.7718	42.774	41.9535
TraesCS1A02G153100	42.23279	67	51.999969	24	28.261	19	62	62.2979	67	79.6681	51.5882	28.99996	102.465	124.9995903	65	49.4301	55.0000001	40	126.6503	191.802	653.1455	42	44	78.0805	95.2951	136.808	150.315	155.3417	73.146	68.5533	63.9092	97.7433	100.608	69.6668	58.4188	47.3133
TraesCS1A02G153300	205.274	108.934	187.324	147.11	138.55	122.165	157.386	161.993	102.341	209.247	134.03	119.151	193.069	319.368	216.957	125.656	156.906	107.964	338.524	538.968	490.042	198.962	122.111	266.635	200.157	259.248	303.878	338.19	202.786	124.618	308.558	312.65	295.462	189.74	157.411	154.625
TraesCS1A02G153400	4.05796	2.04287	3.16304	0	0	4.17059	1.02976	1.0625	0	1.14835	0	4.03883	2.0394	1.06897	0	0	0	0	1	7	0	0	0	2.11429	11.3708	2.04038	0	0	0	0	2.06231	6.58125	1.05161	6.13197	3.13037	7.10804
TraesCS1A02G153500	44	31	43	13	29	13	47	55	4	45	37	34	52	36	35	47	54	27	38	40	19	36	34	41	25	24	47	60	45	26	34	22	36	27	24	33
TraesCS1A02G153600	138.627	181	161.296	65.8667	80.0464	115	189.044	137	179.115	100.499	128.919	77.9968	170.606	268.127	209.327	156.225	143.358	117.26	328.769	428.846	453.627	242.856	187.367	219.685	156.313	275.68	278.765	477.497	164.315	152.339	214.477	204.826	168.009	179.89	141.204	145
TraesCS1A02G153700	35	32	21	5	21	19	22	34	24	9	22	21	45	32	41	15	17	7	35	51	60	11	19	10	49	27	44	8.86308	28	26	32	27	27	18	22.6642	19
TraesCS1A02G153800	0	0	2	3	0.998885	0	0	0	7	2	0	0	3	1	0	1	1	0	1	7.95108	0	2	2	1	0	2.02141	4	0	2	2	0	0	0	0	0	0
TraesCS1A02G153900	466.384	506.318	400.225	316.33	413.554	328.787	395.201	426.836	172.303	446.828	459.133	347.927	481.884	623.924	342.415	350.669	422.252	478.826	580.983	1119.1	413.589	511.974	438.389	555.931	464.716	614.163	652.069	869.803	557.333	480.156	612.03	572.913	660.367	536.469	451.619	345.191
TraesCS1A02G154000	2	0	0	1	1	0	5	0	4	4	1	0	1	0	7	0	1	1	1	4	0	0	1	0	1	1	0	1	0	0	3	0	0	0	0	4
TraesCS1A02G154100	51.8075	13.6552	61.1223	20.3089	26.8397	5	17.8762	26.2633	4	22.114	16.2119	46.9091	40.0822	27	29.1019	9.5	18.5455	14.6591	30	51.2239	30	7.25603	7.7	17	29.3913	36.0838	26.8072	58.4399	26.6926	17.3401	33.3162	32.6728	39.0029	35.7413	17	15.9213
TraesCS1A02G154200	299.052	440.224	348.038	200.45	288.353	313.668	350.783	346.331	341.462	306.617	243.819	220.529	330.02	410.702	402.706	229.156	193.3	211.807	469.312	718.561	583.487	332.356	292.315	303.485	414.851	562.274	546.472	496.892	332.904	280.243	536.429	466.275	496.931	374.957	327.569	249.678
TraesCS1A02G154300	277.5859	303.0129	295.9824	184.024	233.94689	277.4196	304.3683	347.5909	139.9515	202.339	243.329	233.62609	408.1113	390.3312	355.82729	251.69833	250.3397	290.88974	367.22705	793.3905	318.3838	315.7551	283.895	293.7189	412.6666	384.4526	438.2704	442.46669	319.808	262.6269	379.5652	328.72559	341.9807	334.69461	229.5287	206.129
TraesCS1A02G154400	862.674	607.49	711.7231	497.18	630.136	536.402	529.313	477.84	321.297	634.695	622.4975	549.622	490.137	570.434	446.162	346.57102	374.569	423.325	638.926	969.171	472.265	358.288	310.046	447.961	542.543	677.15209	668.9689	743.20188	451.021	395.112	812.828	726.7886	726.028	567.1371	431.507	357.631
TraesCS1A02G154500	26.1661	28.6453	27.4887	37.44467	23	41.516	20.5063	45.1127	45.99998	28	32	35	71.2416	49.24258	43.3886	29.6378	31.8356	35.7952	80.526	117.318	67	29	25.2668	47	50.5476	51.8324	58.519	61.9297	35.6966	30.3943	77.96732	59.509	61	39.5306	42	35
TraesCS1A02G154600	150	238.469	177	109	177	169	199	199.496	152.563	109.444	155.331	150	147.431	123	112.699	137	101.477	153.445	148	215	94	72	80	122	131	172	136.837	125.845	126.371	92	231	140	159	170.255	100	80
TraesCS1A02G154700	355.2638	541.995	359.066	323.0161	288.4136	256.849	473.2797	420.7246	392.3426861	339.683	359.847	310.3791	528.3285	600.9693	513.455	447.9734	348.9425	398.56	617.7496	1048.829	569.004	433.678	361.5169	413.6414184	501.507	544.582	632.769	757.862	504.565	374.884	440.8752	450.414	458.005	566.4513	324.6984	274.705
TraesCS1A02G154900	0	0	0	0	0	0	0	0	0	6	0	0	0	0	0	6	0	0	0	2	0	0	0	0	0	0	0	0	0	0	0	4	0	0	0	0
TraesCS1A02G155000	2	2	10	2	1	1	5	4	12	4	7	7	13	7	27	1	5	5	4	8	13	6	1	1	7	6	14	9	6	7	16.99995	2	7	11	9	6
TraesCS1A02G155200	8125.37	7922.54	8657.37	5081.27	5728.45	4674.24	7237.06	7627.04	8579.93	5570	7208.51	5747.43	7947.45	7444.29	8233.51	5193.81	5997.41	6164.04	7670.39	13598.6	10234.4	5187.3	3888.95	6355.22	6770.97	6795.19	6813.4	10266.3	5634.4	4730.97	8124.71	7415.49	7003.2	5075.73	3990.98	4707.1
TraesCS1A02G155500	61.6714	45.2763	52.2372	40.7308	36.1372	32.1014	58.9058	42.3766	44.1156	45.3587	32.2439	32.8646	62.3524	61.6685	49.535	26.9788	33.8335	30.6904	51.8726	114.117	127.331	45.7017	35.0667	57.7904	40.2885	74.3502	71.5152	80.026	51.8064	28.8751	88.3984	58.438	45.2846	40.2122	43.0917	33.827
TraesCS1A02G155600	9.31307	6.97436	10.556	9.57377	8.28831	2.34615	4.8172	8.53425	0	6.80893	12.7205	3.46804	13.5659	14.4186	9.47475	9.52381	8.75294	4.8	12.1951	26.8294	10.2458	10.207	7.13208	3.95806	14.4793	12.6239	20.3509	5.75163	10.2737	1.16327	9.00303	16.899	24.2102	3.34737	4.77105	8.4
TraesCS1A02G155700	4	5	5	0	0	6	7	11	1	0	0	3	13	5	4	0	5	3	1	22	15	4	3	0	1	4	3	5	1	0	2	5	0	3	0	0
TraesCS1A02G155800	1	0	0	0	0	0	0	0	0	0	0	0	0	0	0	0	0	0	0	1	0	0	0	0	0	0	0	0	0	1	0	0	0	0	0	0
TraesCS1A02G155900	64	61	79	42	27	49	86	95	130	54	65	42	147	90	142	58	60	63	131	185	130	84	61	74	76	116	119	90	98	59	128	69	92	75	53	61
TraesCS1A02G156000	77.4947	43.5767	164.053	41.1353	93.3708	41.7337	62.9652	104.36	19	61.0257	95.1343	116.257	114.258	76.7869	75.7981	30.8429	70.2752	76.4758	109.013	283.883	55.8782	41	42.1553	62.8103	141.244	96.8479	174.348	181.527	102.116	62.0938	137.868	121.499	169.568	99.6266	92.0298	45.7742
TraesCS1A02G156100	32.3812	57.8929	45	56.7661	55.814	52.4726	80.4618	59.0209	52.4725	12.1212	24.7681	43.134	101.425	99.3396	91.7398	141.051	64.098	51.3822	164.239	183.698	243.824	273.34	176.922	165.948	59.0465	66.8714	74.3495	239.09	137.896	160.007	64.8653	10.4439	39.6464	236.429	75.2804	142.356
TraesCS1A02G156200	368.826	240.811	405.009	176.778	232.329	106.333	338.897	370.879	477	184.8	255.951	236.478	417.429	294.609	345.02	178.704	251.524	224.695	415.603	414.75	424.107	203.732	264.904	265.919	313.794	294.844	385.292	334.464	236.489	201.875	407.171	287.769	308.975	311.707	232.32	224.514
TraesCS1A02G156300	114.608	143.883	135.511	57.5036	79.9708	143.578	191.03	144.168	248.012	87.4488	99.3805	53.102	208.813	257.599	234.001	151.504	127.51	132.055	243.057	384.85	403.304	164.562	164.669	225.042	145.573	178.336	176.154	256.122	182.359	172.373	155.197	121.979	142.291	149.507	92.8	89.4561
TraesCS1A02G156400	40.5053	47.4457	27.9697	18.619	22.9375	20.4	20.59	38.0736	29.1883	18.8421	29.2968	19.3529	38.8381	41.0327	18.1687	15.5582	17.5766	9.10625	39.8706	59.3182	155.791	11.8887	10.6034	21.3452	58.6659	44.7943	59.4002	55.6584	48.2189	39.1615	59.0866	39.6049	41.0062	57.753	26.9123	28.0702
TraesCS1A02G156500	363.8981	396.0774	190.9583	250.62	240.6579	413.5631	255.3553	278.1941	190.2042	251.14	188.36	139.5903	210.0742	401.3437	238.6173	198.2942	154.9387	169.3767	551.04	927.898	459.049	218.1484	155.4308	227.075	477.437	936.8264	794.416	446.5837	421.5183	236.0685	580.6845	565.9694	670.9253	495.8261	511.395	368.6142
TraesCS1A02G156600	240.197	185.888	308.937	149.486	193.25	136.109	219.953	257.833	88.0883	181.829	221.987	203.038	201.125	273.035	192.514	148.926	162.967	162.873	277.408	509.598	240.244	131.998	176.291	161.25	251.984	308.422	252.874	328.141	216.428	161.726	292.652	230.78	214.09	214.345	155.15	162.458
TraesCS1A02G156700	0	0	0	0	0	0	1.1	0	0	0	0	0	0	0	0	0	0	0	0	0	0	0	0	0	0	0	0	0	0	0	0	0	0	0	0	0
TraesCS1A02G156800	29	27	20	18	22	12	25	14	10	27	15	10	40	39	25	26	10	16	16	20	70	21	9	39	21	19	27	61	39	24	26	17	17	14	28	25
TraesCS1A02G156900	0.333333	0	0.758017	0.82216	0.833333	0	0	3.6581	0.293375	0	1.97165	0.711547	0	0	0	0	0.503618	5.17849	1.8017	8.33711	0	0	0	1.41423	0.0415317	0.846481	0.488082	1.67751	0	0.326385	3.05116	0.525133	0	1.5843	2.39223	0.56203
TraesCS1A02G157000	0.0833333	1	1.16667	0.6	0.833333	0.857143	0.833333	4.4	3	0.666667	2.2	0.0769231	7	1	3	1.16667	1.14286	2.16667	4.8	5.2	6.16667	8.4	1.6	3.66667	2	2.83333	1.5	3.16667	2	2.5	2.2	2.5	5.8	1	0.833333	0.125
TraesCS1A02G157100	5.96817	63.9384	50.0583	96.4579	142.438	26.5947	59.1908	94.672	133.822	57.9197	83.8777	191.291	15.3113	91.6307	158.978	97.7007	138.06	80.4522	41.9673	85.6961	55.9795	192.642	127.176	171.177	88.528	96.5623	39.3572	186.984	65.9781	122.239	82.0027	36.003	32.1172	193.281	92.6607	175.285
TraesCS1A02G157200	0	1.14645	0	15.9161	17.9661	11.6404	1.08322	3.34851	0	16.6781	18.5345	13.9752	2.38727	3.1895	0	25.5284	17.6527	24.451	2.19121	2.1894	0	26.2804	17.9416	29.362	0	0	1.07777	36.2434	17.9217	5.74038	2.19353	4.76518	1.11316	13.4947	15.4866	18.333
TraesCS1A02G157500	584.461	458.601	483.722	287.186	409.046	337.598	423.094	413.703	368.66	404.621	386.379	364.997	573.973	528.21	414.389	313.393	309.511	369.195	852.855	1070.9	688.278	360.31	383.582	372.76	682.814	913.258	896.799	544.791	551.424	310.249	840.774	588.723	764.375	707.547	482.26	537.515
TraesCS1A02G157600	140	127	200	64	117	99	138	166	100	110	135	105	214	170	164	100	128	102	143	210	185	112	120	115	147	135	180	236	117	115	163	177	166	139	102	78
TraesCS1A02G157700	78.4131	57.0679	50.2081	67.3228	83.3904	9.34876	60.6299	67.7077	52.9430215	70.1517	110.774	79.5877	62.3204	48.828152	60.41127	44.528077	64.0745	60.6108	96.9328	159.655	102.84752	66.6085	44.5624	66.1412	78.6583	117.913	68.8955	158.497	80.92440036	70.05361	105.921	116.764	127.185	113.251	106.265	80.5559
TraesCS1A02G157800	132	72	108	65	76	45	87	79	91	83	76	90	93	124	79	38	64	63	201	328	157	65	57	85	137	193	190	134	120	76	172	141	156	112	76	100
TraesCS1A02G157900	160.805	172.31	232.006	123.45	158.983	63.0912	116.381	165.88	312.583	79.5798	171.932	207.846	126.145	82.5183	204.139	251.545	185.314	216.374	118.532	219.886	148.205	89.9759	113.962	381.098	121.311	42.8877	36.7095	394.176	189.361	103.619	190.34	119.781	94.8178	141.647	77.1108	131.89
TraesCS1A02G158300	579.318	444.231	554.247	378.546	386.053	352.11	490.81	532.127	583.045	462.065	477.983	404.564	558.966	527.038	575.089	279.569	369.211	408.687	670.962	1043.68	897.707	402.466	329.176	509.333	587.175	609.467	570.112	681.501	402.797	336.527	671.996	664.006	611.557	400.648	459.753	427.787
TraesCS1A02G158400	463.8953	1186.915	557.6923	362.895	287.2085	302.0051	1283.151	931.487	1424.088	238.1922	585.5218	389.2143	1529.918	1315.68	1604.966	1283.88	803.815	764.261	650.2009	1019.111	1423.454	1129.494	866.335	1088.148	479.847	506.541	615.6177	510.756	426.8583	505.544	506.9584	264.5932	317.2298	535.9177	349.1009	401.9205
TraesCS1A02G158500	257.195	145.039	348.337	139.142	239.319	113.806	143.606	237.713	83.7535	214.748	223.983	248.831	273.652	174.803	211.723	99.7587	168.588	180.384	232.381	413.417	303.692	76.4129	85.7859	164.249	220.082	264.621	274.861	386.518	162.989	148.542	273.523	345.055	380.716	189.935	134.376	112.52
TraesCS1A02G158600	134.419	521.778	152.649	120.142	79.8539	177	704.85	376.482	414.765	183.427	238.795	65.99995431	656.708	896.419	613.917	594.583	329.077	308.419	498.362	664.188	1462.44	695.004	617.35	714.591	238.028	254.695	541.062	360.586	212.709	229.714	147.22	130.12	119.715	326.335	149.9760059	112.296
TraesCS1A02G158700	830.141	625.226	825.967	427.027	617.903	543.923	507.764	574.232	296.411	761.874	669.421	561.838	589.714	607.796	469.541	427.038	471.453	483.595	728.345	1256.36	1265.59	416.714	408.444	481.925	668.44	748.957	754.247	1503.9	599.814	498.363	847.644	877.819	852.243	549.464	371.063	387.176
TraesCS1A02G158800	516.4841	590.545	631.75	372.0227	489.1801	333.4883	788.83246	646.829	407.104	350.841	592.2162	479.7358	754.28009	606.7938	586.302	468.5966	573.9677	603.397	636.386	822.406	583.97	346.841	391.196	484.186	548.589	512.156	548.486	442.296	582.406	330.131	664.5226	448.063	503.302	475.8364	393.2597	335.518
TraesCS1A02G158900	203.928	250.6307	209.537	125.906	165.87	196.422	230.567	191.3081	187.0346	125.992	170.348	149.185	263.507	255.991	192.788	180.525	176.745	186.739	350.762	432.857	289.27	196.3361	203.859	204.1219	214.54	243.08	328.937	260.4	196.021	150.60474	242.8352	202.4035	263.8940551	273.876	152.732	143.9899
TraesCS1A02G159100	2204.57	1014.64	3062.79	1021.75	1884.06	581.945	1089.32	2208.14	1944.75	1348.29	1987.18	2096.93	1926.67	803.49	1918	563.179	1345.31	1281.99	928.948	1912.22	2279.02	518.89	366.862	770.505	952.535	790.6	1167.17	2218.88	726.796	702.271	1625.28	1868.16	1767.42	689.534	492.911	630.905
TraesCS1A02G159200	25.6283	27	22.0004	9	19	33	34.2847	36	15	7.30593	25	19.5952	35.9015	73.1381	15.4652	21	31.6414	48.488	40	91.5941	54.9122	65.805	37	67	5	35.0115	49.3014	225.215	24.8775	31.7677	24.8596	18	23.7272	15.1142	13	22.174
TraesCS1A02G159300	1012.359	814.654	1634.451	635.341	950.719	453.5746	783.642	1209.92	1245.207	657.896	1206.12	988.441	1168.762	584.5801	1159.396	505.152	837.416	903.248	773.0445	1444.247	1381.241	548.184	397.5003	725.01	813.286	662.4024	960.923	1185.051	661.286	564.453	1115.367	954.074	1032.714	690.623	527.036	616.908
TraesCS1A02G159400	42.4299	73.4815	71.5035	36.9565	28.8	51.7193	65.968	61.3291	40.2353	53.7419	73.731	48.3768	92.8013	69.3584	97.1465	56.7342	55.222	73.814	88.9778	139.37	127.664	72.4714	55.0941	51.2542	70	60.2404	84	109.967	67.5342	29	57.5802	69.8404	74.409	58.7162	68.7273	33.8333
TraesCS1A02G159500	54.5158	36.707	18.702	20.6352	14.8462	22.405	19.0325	42.0561	19.0863	25.5861	36.5825	31.3641	45.7973	54.4792	16.5617	21.2342	32.812	30.4041	26.102	55.2026	52.9032	9.04381	23.8635	18.7088	27.6232	62.2653	48.1326	31.8498	16.0094	7.60009	54.6583	33.2912	37.6564	39.6457	11.3813	27.6626
TraesCS1A02G159600	442.082	108.483	260.33	51.8538	115.97	52.1435	109.771	180.265	136.819	95.6555	140.951	164.253	73.5045	66.2831	49.0909	18.6667	70.6368	98.8245	69.3484	99.3678	72	28	46.0071	55.1126	82.4044	192.854	110.026	25.0714	63.289	20.9091	133.958	97.6404	121.933	47.3514	66.6148	75.1899
TraesCS1A02G159700	1.25745	1.26007	1.21757	1.16489	0	0	2.42801	3.3829	0	1.34714	1.22078	0	2.39933	1.16016	1.19745	0	2.36559	2.22449	0	2.48309	3.76077	1.24762	0	2.369	1.19031	2.45723	3.59834	0	0	1.18762	2.42771	0	2.43389	0	0	1.25698
TraesCS1A02G159800	0	0	0	0	0	0	0	0	0	0	0	0	0	0	0	1	0	0	0	0	0	0	0	0	0	0	0	0	1	1	0	0	0	0	0	0
TraesCS1A02G160000	7	4	3	8	5	0	6	6	17	19	17	10	23	18	21	6	12	9	20	39	16.2885	22	14	8	40.5548	24	17	25	8	9	13	14	30	8	17	2
TraesCS1A02G160100	1	24.3158	29	15	18	17	27	29	19	15.625	9.64286	15.1667	23.5	23	21.5494	7	21	8	16.7308	67.4838	28.7	12.8	16	13.4483	24	50	59	38	29	23	20.7407	26	27	26.7033	26	9
TraesCS1A02G160200	105	138.7441	182.73626	72.4169	68	81	165.9999	192.7836	183.5128	41.7007	115.749	97	214.542	119.2442	159.25694	109.7321	118.00019	120.0003	132.9998	260.3858	178.9997	82.00001	126.7161	107.724	123	96	170.0002	66	91	103	127	67	82.8646	148.504	77.7211	76
TraesCS1A02G160300	0	0	0	0	0	0	0	0	0	1	0	0	0	0	1	0	0	0	0	0	0	0	2	1	0	2	0.5	1	0	0	0	0	1	3.6	0	0
TraesCS1A02G160400	63.8893	22.2534	93.7158	21.2272	61.9914	9.49033	32.7156	39.2198	39.6874	58.4299	32.411	53.5746	28.3766	47.2404	54.8475	19.9468	16.4725	25.9865	55.3859	101.058	98.6683	42.4896	33.1881	42.0696	45.4552	52.5125	65.5599	154.139	30.5816	48.9941	76.5433	67.3442	70.004	44.2352	33.2989	26.2649
TraesCS1A02G160500	202.9802	276.7518	299.876	146.2737	174.3541	145.5663	228.137	257.6234	201.8532	168.1456	159.72451	176.4693	308.5963	264.3548	244.496	193.4385	237.3022	240.2007	190.6216	407.688	220.8279	183.7193	167.3736	204.0871	218.4612	244.5388	272.998	273.325	206.01668	198.895	268.7663	183.9159	195.4184	262.097	184.5247	173.5461
TraesCS1A02G160600	156	190.678	191	64.5037	127	82	271.594	308.298	205.661	161.068	195.984	169.292	374.773	324.335	342.239	182.268	209.683	268.464	303.154	562.033	316.079	245.051	193.557	192.992	222.473	192	231.758	372.762	221.27	153	244.602	196.453	170.737	199.768	136.392	148.692
TraesCS1A02G160700	1056.9834	1294.464	909.6860004	658.47595	707.8195512	815.982	1135.821	1077.327	487.675	689.936	925.4366	671.51246	1234.5959	1345.7624	997.194	770.5793	828.24791	901.202	1329.1555	2203.586	1126.866	931.2260156	976.342	1151.9612	1071.78	1280.112	1452.3047	1334.286	1266.375	855.476	1213.94	887.9921	1022.8005	1142.6993	860.7062	656
TraesCS1A02G160800	72.4332	50.0241	70.5981	33.484	61.3433	38.9892	51.4156	62.2908	64.4222	52.2025	49.1775	55.7777	77.1793	62.199	64.2126	79.4812	54.2499	76.4592	47.5964	103.941	133.232	71.124	76.6439	63.6871	61.2025	71.0825	80.3453	165.597	60.4143	81.3685	94.0307	60.4685	83.2219	59.5507	42.6405	57.3401
TraesCS1A02G160900	0	0	2	0	2	0	0	0	0	5	0	1	0	1	0	0	3	0	2	6	6	0	0	6	1	4.22643	5	10	1	1	6	0	0	0	0	1
TraesCS1A02G161000	3	2	0	7	2	0	3	0	1	1	3	6	0	3	2	0	0	6	2	1	5	4	0	3	0	10	0	10	0	0	0	0	0	0	3.81518	0
TraesCS1A02G161200	460.98537	104.857	173.391	103.954	121.419	107.896	80.4973	122.553	225.5921	156.649	79.6657	106.154	74.0487	120.255	76.0151	28.1293	77.8676	87.5253	260.378	422.6471	131.864	56.9119	53.6308	119.666	305.4692	667.595	145.08463	109.833	137.348	43.1946	229.5739	237.166	177.878	74.7229	180.937	202.836
TraesCS1A02G161300	111.912	91.7561	166.41	67.4701	108.166	74.618	128.784	137.681	131.923	80.3636	123.453	107.797	212.821	138.628	158.88	74	106.24	97.1491	158.046	268.268	137.937	104.968	95.8277	146.263	132.807	139.415	125.889	252.541	137.398	110.272	181.132	145.633	95.6949	122.836	113.278	85.9075
TraesCS1A02G161400	16.2806	115.422	88.8876	31.1158	106.092	18.013	71.0467	27.3356	22.2355	50.6966	38.5429	23.1811	67.3139	30.3925	27.755	16.1216	21.2344	49.0509	6.55325	26.1967	16	3	4.09091	10.4081	3	30.2817	5.35766	13.0568	18.0482	5.52539	64.1134	14.9664	10.0229	0	4.45781	1.66906
TraesCS1A02G161600	0	0	0	0	0	0	0	3	0	0	0	0	0	0	0	0	0	0	0	0	0	0	0	0	0	0	0	0	0	0	0	0	0	0	0	0
TraesCS1A02G161800	0	0	0	0	0	0	0	0	0	0	0	0	0	1	0	0	0	0	3	6	0	0	0	0	0	0	0	2	3	5	0	0	0	0	0	0
TraesCS1A02G161900	215.388	166	257	98.8188	130.481	132.504	196	165	200	182	198	172.031	251.366	278	294.53	129	196	176.469	265.365	553	421.25	167	174.86	250	233.45	248	265	377	146.448	149.057	257.482	353.687	327.443	151	158.013	160.526
TraesCS1A02G162000	0	0	0	0	1.07642	0	0	0	0	1	0	0	0	0	0	4	1	0	0	0	0	0	0	1.08276	0	0	0	2	0	1	0	0	0	4	0	2
TraesCS1A02G162100	0	0	0	0	0	0	0	0	0	0	0	0	0	0	0	0	0	0	0	9	0	8	0	0	0	0	0	4	2	0	1	0	0	1	1	4
TraesCS1A02G162200	14.8172	6.28571	24.2947	6.28571	27.686	5.27206	23.3136	39.4521	6.50847	29.75	16.5865	37.5882	36.6763	21.4286	26.36069	12.6119	27.0454	21.8745	47.7249	79.2749	43.0783	21.6794	12.6816	40.2243	19.0517	43.4107	35.3973	81.8947	38.5426	21.5866	47.6491	47.75	46.9704	26.2048	17.36170041	23.935
TraesCS1A02G162300	46.90251	39.29691	52.57721	26.34704	56	34	79.9174	52.1769	51	36	56.3018	41	89.7479	100.716	105.4074	43.9921	73.6138	53.04	147.545	188.3285	196.0488	107.05192	75.1662	75.00005	87.30568	126.824	170.3534	129.99966	74.4105	83.00005	101.1982	47.6104	68.76311	97.1948	82.2653	61.8758
TraesCS1A02G162400	157.203	130.49	192.27	106.146	108.188	122.492	169.683	114.692	99.55	107.78	134.511	102.552	211.111	189.639	240.565	158.534	128.295	134.895	207.224	339.786	327.268	161.48	129.405	167.172	170.16	204.256	179.264	276.119	142.097	125.665	185.598	129.92	179.758	115.117	116.79	121.873
TraesCS1A02G162500	0	0	0	0	0	0	0	0	0	2	0	0	0	0	0	0	0	0	0	0	0	0	0	0	0	0	0	0	0	0	0	0	0	0	0	0
TraesCS1A02G162600	26.5264	8.41103	24.1316	22.7872	29	12	26	43.4939	9.02891	19.9831	18.8247	22.993	25.8803	12.0097	26.3412	0	12.7625	18.214	11.6337	49.135	23.5003	16.6539	7	5	16.8517	22.943	35.9139	41.6623	31.3267	6.69079	35.1809	45.1533	33.461	27.6336	16.2037	3.52455
TraesCS1A02G162800	5632.4858	6540.722	4682.81	4802.918	6478.179	5647.399	3162.796	3445.244	2525.58	3024.7149	4760.837	3805.7625	1730.8526	1952.5192	1697.84	2230.8889	2038.4028	2691.2208	3556.4899	5270.619	2782.75	1212.9073	1198.7598	1749.0188	4009.866	4344.882	4880.696	2263.785	3128.1912	2223.7545	6311.386	4265.8687	4233.492	4695.023	3778.783	2936.154
TraesCS1A02G163000	7.07161	27	4.22179	2	5	5	0	2	0	2	0	0	11.1279	10.3024	6.25039	6	0	0	17.9896	40.1488	46	0	4	0	21	10.283	28.8834	31.9354	6	11.1294	11.2077	2.05462	7.1608	6	7.12356	6.74313
TraesCS1A02G163100	20.676	11.9834	8.66518	8.48515	14.8081	8.53686	12.1211	28.5756	39.7519	40.9511	13.7562	14.66524	20.5323	31.0596	48.9828	14.2435	10.4617	26.6399	22.8116	39.7369	26.8721	15.0324	30.8622	25.0515	32.2	21.7983	39.2162	34.2586	10.9437	17.2807	26.9675	12.6411	25.8945	21.4431	28.1649	28.0551
TraesCS1A02G163200	131.019	87.8993	159.886	81.7309	128.879	36.1807	93.726	110.949	105.522	99.5577	80.3804	104.804	189.615	129.307	140.083	58.9455	96.5019	117.308	116.238	320.273	294.571	113.785	77.3555	100.987	126.916	177.614	181.074	254.328	136.337	123.166	155.909	164.946	169.746	91.952	114.333	86.9341
TraesCS1A02G163400	170.37282	80.4338	298.5998	78.13160013	228.9398	54.3703	75.7141	158.9712	65	134.0664	157.5557	239.1016	232.6372	144.4795	167.1327	56.8819	158.0092	131.8697	158.6911	377.809	181.2033	65.6299	49.3257	112.0355	137.5817	194.5412451	372.377	559.4339579	139.2193	151.5621	270.6293	270.742	304.8019	164.8339	112.5875	118.4068
TraesCS1A02G163500	63.8853	48.6432	70	33.8253	61.9665	29	63	79.6018	45	40.5834	72.7586	65.901	100.831	68.6909	113.925	45	57.903	60	79.7787	106.593	66.7289	70.4199	43.6677	27	58	56.7415	82.5698	80.8218	53.522	42.4394	81	81.8148	44	66.8753	25	27
TraesCS1A02G163600	14.3808	16.8541	29.4073	3.26575	10.7143	0	8.39718	17.1578	16.3349	8	15.75	15.7827	19.6117	19.3128	34.5058	10.1772	11.0038	12.404	12.2079	17.9666	26.5607	23.0292	10.697	1.29349	4.54315	15.5613	17.5906	6.71615	11.9091	12.3952	6.74423	12	14.7657	7.81716	8.29376	4.36482
TraesCS1A02G163700	38.267	31.9118	23.5154	19.4576	45.0546	15.5028	15.9429	31.2183	28.13117442	26.1303	25.8335	33.9806	28.1001	14.5501	21	13	10.684	28	17.00000768	43.7911	35.20003746	13.3275	4.571428188	18	24.9039	27	14.9605	52.673	16.1048	10.5525	36.5727	43.0304	27.8378	19.5908	18.4487	18.7492
TraesCS1A02G163800	0	0	0	0	0	1	6	0	0	0	0	0	1	0	0	0	0	1	0	4	0	0	0	0	2	4	1	0	1	0	0	0	0	0	0	0
TraesCS1A02G163900	197.062	118.311	313.52	102.606	215.973	108.349	139.069	216.036	101.779	137.027	240.246	253.755	196.777	194.851	171.521	125.526	157.681	180.306	166.714	380.231	188.118	128.816	107.498	129.926	186.197	136.727	231.904	284.688	135.171	159.798	225.604	234.109	210.111	215.664	109.778	94.4756
TraesCS1A02G164000	330.695	424.139	325.942	223.033	246.122	289.513	546.874	455.524	265.363	341.24	382.108	272.759	554.646	648.903	495.401	382.455	377.267	389.278	497.013	861.906	556.894	474.332	483.677	447.304	398.848	542.205	536.591	1012.41	496.972	265.635	509.12	478.073	564.297	381.994	361.316	265.19
TraesCS1A02G164200	243.94256	328.72468	295.2057	218.5132	207.2705	162.4069	341.86	314.157	304.2630001	185.5961	231.9995	220.9649	394.7397	448.696	336.37486	243.15471	248.9651	276.5542	478.411	666.106	483.03	352.6136	297.8536	288.459	347.8715	395.2106	512.467	515.242	334.6052	273.4184	406.3238	274.7381	349.276	251.0458	176.7143	157.9603
TraesCS1A02G164300	63.6645	74.6411	61.7309	44.4265	23.5745	53.2305	63.9772	97.2657	70.366	54.8598	52.1569	38.7667	102.334	78.7707	60.1193	60.1299	42.609	56.466	101.411	137.795	81.8222	51.6094	59.3547	67.842	93.6578	60.2637	71.114	89.6101	91.5482	42.236	124.842	61.45	47.8939	73.3675	50.399	41.0811
TraesCS1A02G164400	115.654	116.616	120.46	68.7883	75.7595	46	80.619	106.713	96.3083	66.5507	85.5978	50.2349	114.784	129.305	136.488	70.4357	75.774	65.4935	146.543	197.993	212.444	69.0174	68.1654	93	93.7354	118.816	122.715	176.132	93.8594	74.6771	109.229	108.45	123.55	84.763	70.8532	59
TraesCS1A02G164500	1	12	12	9	1	4	13	6	27	11	14	5	14	10	14	18	2	27	10	20	50	5	18	21	17	17	28	6	20	10	16	21	12	18	16	6
TraesCS1A02G164600	165.161	506.036	205.071	156.767	185.086	127.744	439.739	419.983	375.794	67.2473	228.923	158.51	460.191	324.47	520.948	369.437	357.499	336.396	257.463	434.875	252.235	268.521	186.519	333.036	169.238	80	186.897	317.527	167.285	138.171	152.295	99.6545	101.072	136.915	105.913	113.667
TraesCS1A02G164700	958.399	946.762	871.062	618.261	765.924	809.471	724.864	770.944	613.632	707.778	617.515	603.722	767.992	1016.46	630.097	531.943	606.785	584.998	1346.21	2307.06	955.908	493.674	595.41	753.31	1285.78	1607.02	1584.45	977.014	1046.65	715.447	1631.46	1087.33	1419.97	1054.62	945.506	760.185
TraesCS1A02G164800	797.341	672.045	499.107	264.627	366.54154	343.774	957.637	1100.7782	718.775	723.769	652.5051	295.828	1518.2	1692.16813	1529.5832	999.733	962.933	983.542	866.992	1841.22	2352.29	1060.93	748.178	1430.55625	797.52055	754.04266	608.504	718.952	843.84722	449.501	738.8	835.788	955.681	412.437	393.7684	342.417
TraesCS1A02G164900	399.156	493.695	572.326	391.095	520.715	438.959	560.594	523.16	407.243	524.341	471.159	349.255	937.948	1176.64	1076.64	748.529	412.45	575.166	1298.08	2487.15	3344.26	1290.62	928.495	1098.64	739.288	1072	1664.1	3017.32	662.729	990.2	891.194	872.298	1039.19	859.391	615.338	555.705
TraesCS1A02G165100	0	0	0	4.02603	2.0069	0	0	0	0	0	2.0095	0	0	0	0	1.00473	3.00985	2.00876	0	0	0	3.01448	4.02165	0	0	0	0	1.00306	2.00899	0	0	0	0	1.00358	1.00551	2.0135
TraesCS1A02G165200	0	0	0	0	0	0	0	0	0	0	0	0	0	0	0	0	0	0	0	0	5	0	0	0	0	0	0	0	0	0	0	0	2	0	0	0
TraesCS1A02G165300	118.405	144.557	104.889	78.6538	75.2974	54.5873	183.315	212.274	220.738	91.6642	101.424	93.9455	314.13	248.66	379.996	172.091	187.07	175.339	186.147	424.609	304.682	267.334	193.422	252.773	211.753	215.78	198.191	286.715	216.782	191.258	197.567	131.357	214.31	183.742	89.9376	104.808
TraesCS1A02G165400	10	10	3	3	15	7	15	22	15	1	6	11	24	23	22	12	15	12	38	14	47.7692	6	22	20.25	15	23	37	27	17	19	17	9	12	16	13	7
TraesCS1A02G165500	115	183	112	70	65	80	259	221	208	46	90	74	290	248	236	198	177	154	194	311	259	218	216	184	166	121	154	155	105	155	152	97	101	154	78	85
TraesCS1A02G165600	9	13	4	4	14	5	6	9	5	1	3.06533	12	19	31	29.6174	7	9.14776	5.12679	61.4017	89	43.2404	18.401	24	15.2462	24.2225	15.4843	25.5209	24	31.6672	18	24.3538	11	25	22	22	10.0598
TraesCS1A02G165700	35796.92	32554.2	28435.97	19046.17	26337.584	20855.696	27647.28	27469.87	20598.96	21000.938	26138.81	22360.02	23749.432	26769.885	19987.26	21719.4	21318.908	23838.15	29900.37	35813.12	22305.88	12790.28	17527.31	18811.67	29021.16	30735.41	25274.02	11595.37	20873.387	14852.08	35668.43	26880.348	30529.315	21363.61	20886.66	21249.97
TraesCS1A02G165800	3796.25	3316.46	3863.25	2215.84	3748.97	1802.87	2994.23	4667.16	2497.77	1716.66	3939.36	3432.92	4032.53	1769	2736.51	2230.64	2837.94	3587.84	1890.37	3282.41	1595.6	904.547	1106.46	1286.44	2547.3	1829.6	2116.94	1983.89	2228.53	1362.91	3829.71	2258.03	2254.81	2111.21	1718.4	1820.05
TraesCS1A02G165900	53.2947	56.6911	50.515	20.97391	28.861	51.78657	52.1279	53.97307	99.1333	39.5574	28.9681	33.0768	72.7804	65.3779	71.3542	44.1733	37.00648	51.2495	101.1004	139.4106	154.7707	101.9978	56.6213	80.7962	68.6478	105.0569	106.1107	134.7558	44.0005	68.4193	54.539	81.9322	88.814	65.3355	68.0915	41.9943
TraesCS1A02G166100	672.908	257.483	745.186	741.479	461.414	757.387	740.489	732.371	587.515	746.292	940.218	977.641	638.686	650.191	819.52	272.365	321.176	841.831	905.946	1014.94	1362.49	633.689	453.681	1195.56	291.427	809.611	977.076	9301.97	636.455	770.617	1257.9	1176.8	1559.04	394.348	793.751	306.4
TraesCS1A02G166200	142.092	20.5166	179.136	197.521	44.5861	145.613	247.511	158.629	122.485	73.7079	243.235	196.359	138.314	112.809	220.48	39.6352	28.8235	153.507	146.054	84.0595	135.508	59.3108	56.319	221.406	11.5729	153.389	115.924	494.819	50.545	110.383	167.104	166.198	203.307	22.6519	148.249	26.5584
TraesCS1A02G166400	0	0	0	0	0	0	1.0604	0	2	0	0	0	0	0	0	0	0	0	1	0	0	0	0	0	0	0	0	0	0	0	0	0	0	0	0	0
TraesCS1A02G166600	16	4	5	9	4	0	3	3	49	1	17	3	10	2.5	17	11	3.01242	4	1	7	24	17.8947	2	8.48512	2	6	13	35.0039	1	6	0	0	4	7	0	1
TraesCS1A02G166900	206.0812	245.6412	186.8618	141.4036	132.3451	199.8511	237.2081	233.2794	132.2337	172.6038	176.3269	116.4021	400.17	442.533	327.097	214.4097	155.0787	227.42	700.505	740.065	688.817	367.613	231.8374	291.943	424.324	528.309	587.256	710.921	314.276	239.6755	452.654	386.357	365.173	301.979	271.974	174.5986
TraesCS1A02G167100	75.8178	35.0721	46.6612	142.534	289.369	136.823	56.3377	53.5032	51.192	191.227	203.222	250.311	29.3291	25.5875	58.6528	86.5012	171.965	186.488	16.151	53.1238	92.7715	340.29	222.936	343.156	49.1705	57.0857	49.2741	838.921	246.294	117.919	78.4995	114.278	153.624	393.919	321.745	578.895
TraesCS1A02G167200	290.439	181.517	376.094	194.042	247.343	159.222	319.573	377.56	459.298	254.846	285.041	266.545	411.923	256.778	436.943	201.937	195.066	235.344	371.707	631.069	838.711	227.126	198.378	273.546	251.035	281.68	313.684	457.923	255.129	290.273	328.901	421.961	458.103	314.218	203.144	222.283
TraesCS1A02G167300	32	59	59.5338	25	30	17	62	85.0031	10	36	56.6194	35	75	81	62.5543	33	41.5613	52	44	125.477	77	47	46	45	41.3812	76	38	69	46	34	76	45	54	62.9058	37	46
TraesCS1A02G167400	28.3992	31.3529	70.8843	14.8361	33.2536	14.8728	60.7183	49.3988	11.6992	30.0411	28.3563	36.8834	53.6411	79.2463	65.9325	30.5609	52.7041	42.8634	63.3601	82.7682	68.8657	34.2433	33.7287	39.3863	29.502	35.9684	70.7338	124.601	48.8253	40.5397	71.6062	59.9003	59.6338	51.2403	18.2903	11.7365
TraesCS1A02G167600	28.1718	38	34.7784	8.14995	20	17.4641	36.1969	28.2059	36.1993	22.2224	12.2	9	49.0041	77	80.6801	27.4774	24	10.2006	97.4641	81.6805	165.135	42.7319	23.741	35.1925	37.1101	73.478	70.9736	67.3522	47.7064	29.7901	45.0888	51.8164	56.3551	49	33.6923	19.1913
TraesCS1A02G167700	3	0	0	0	0	0	0	0	0	0	0	0	0	0	0	0	0	0	0	0	0	0	0	0	0	0	0	2	0	0	0	0	0	0	0	0
TraesCS1A02G168100	635.301	648.16	871.066	409.475	631.156	682.072	524.146	570.909	532.352	603.402	545.221	468.265	585.643	750.99	465.702	383.228	342.592	374.323	759.206	1773.87	1760.99	553.578	366.29	747.608	825.446	1078.12	1363	1166.03	584.246	470.664	1114.36	1049.67	1378.67	741.392	677.569	597.097
TraesCS1A02G168200	0	0	0	0	0	4	0	0	0	0	0	0	0	0	0	0	0	0	0	0	0	0	0	0	0	0	0	0	0	0	0	0	0	0	0	0
TraesCS1A02G168300	0	0	0	0	0	0	0	0	0	0	0	0	0	0	0	0	0	0	7	0	3	0	2	0	0	0	0	1	1	0	0	0	0	0	0	0
TraesCS1A02G168400	1019.06833	1180.38	980.1704939	684.9095	912.1478	724.257	945.382509	1048.16	877.35	704.5117	973.478	708.136	1020.07452	1011.91123	842.77767	791.68137	808.9866	910.2560291	1010.270034	1378.519	896.322	468.8014	775.4586	664.45786	989.48856	1145.82	884.862	494.2677	864.917701	625.9473	1101.35413	833.3798	951.455	730.6452	748.90707	760.106
TraesCS1A02G168500	0	0	0	0	0	0	0	0	0	0	0	0	0	0	0	0	0	0	0	0	0	0	0	0	0	0	1	0	0	0	0	0	0	0	0	0
TraesCS1A02G168600	39.2448	26.1085	33.0921	22.1675	24.156	10	19	29.1223	27.1089	177.063	55.3968	90.27	12	19.0951	16.0949	23	27	21	28	62	475.558	18.9133	17	22	18.1247	28.1865	18.1128	226.828	39.1522	27	31	54.4545	96.519	70.8985	26.2336	40
TraesCS1A02G168700	49.6742	10.801	75.7019	24	59.467	9.8782	31.263	52.4418	10.4271	31.6291	41	62.429	26.1863	37	47.1312	12.5215	26	45.8603	35.0952	65	47.8273	2	4.446	22.1367	32.3218	17.9812	51.771	66	35.1878	23.6312	49	71	76.5053	52.7128	13.4696	23.6533
TraesCS1A02G168800	34	15	34.2086	15	30	5	7	34.4143	6.06316	19	16.1356	27	46	16	20	8	24	27	7	40.2083	60	6	7	4	25.3185	36	41.4339	72	21.181	10	34.5257	48	44	24	8	7
TraesCS1A02G168900	405.802	333.249	436.034	250.235	320.167	233.904	326.098	338.852	246.196	318.992	380.84	289.915	286.925	421.733	359.33	248.826	278.105	300.001	378.002	672.643	595.617	271.263	206.645	391.028	304.667	438.053	415.35	780.27	246.615	261.449	443.227	472.167	462.242	296.727	235.538	184.831
TraesCS1A02G169000	362.951	412.509	340.239	303.116	309.958	306.108	432.836	459.162	340	310.512	367.968	280.531	366.255	477.586	344.452	345.616	329.57	365.863	476.599	694.367	426.483	346.328	389.652	388.371	375.687	533.837	464.76	491.297	391.655	384.168	448.848	375.335	445.205	408.054	375.944	331.514
TraesCS1A02G169100	154.645	128.578	252.402	76	135.696	133	161.757	190.996	213.175	172.491	180.473	154.002	252.035	192.262	281	131.351	180.157	169.8	260.347	417.204	398.279	222.366	124	234.593	178	174.457	241.455	350.794	155.868	193.381	225	244.25	194.059	199.765	93	149
TraesCS1A02G169200	13.8849	8.29311	36.2657	1.44981	8.47235	26	17	22.4375	26.7615	9.59205	12	12.6089	20.7398	12.0099	46.26	5.36412	13.4141	12.5092	17.3194	29.5283	41.2877	6.21914	7.79674	9.81742	19.4573	15	20.1973	26.501	8	11.2646	20.7066	19	31.745	9.66376	3.17798	6
TraesCS1A02G169300	173.158	260.44	155.96132	181.538	141.346	180.78054	260.47	157.371	131.209	63.43954	136.123	94.86152	202.365	210.09219	158.7716	153.40569	127.87403	145.642	212.10031	292.294	203.461	159.9377	139.00258	119.753	118.032	199.348	193.203	106.438	141.853	126.456	173.38	113.921	144.764	170.4903	140.41339	159.683
TraesCS1A02G169400	3	5	3	9	25	18	5	8	11	10	24	11	5	3	5	3	18	13	0	2	5	14	11	14	3	2	4	31	12	10	8	12	0	2	7	3
TraesCS1A02G169500	230.85289	291.9999	223.43638	131	143.7029	142	187.74	155.76484	217.09678	127.00006	173.99957	128	100.6476	117.69265	156.232	146.042	122.38153	112.345	207.408	283.029	258.7583	51	47	122	162.4103	124	227.52403	150.5632	127.126	140.785	189.071	122.751	102.097	215.8435	111.375	142.00016
TraesCS1A02G169600	57.9135	98.9735	133.992	50.2252	70.952	51.0077	76.6392	52.3116	94.2779	55.6152	79.2406	75.7609	81.8856	54.2665	58.2935	34.1803	59.9366	53.0416	105.756	152.513	70.4999	53.7689	43.671	48.1251	95.1192	107.52	151.318	80.0169	47.8317	50.091	131.511	116.383	114.487	88.7531	80.6642	83.6465
TraesCS1A02G169900	5	1	1	4	4	2	4	3	3	5	4	1	7	7	12	1	3	5	1	2	6	1	0	1	6	8	3	13	2	1	2	5	2	4	3	0
TraesCS1A02G170000	867.214	606.656	683.594	1006.78	1469.26	1268.74	563.673	752.027	607.226	1268.46	1703.75	1181.57	592.34	747.546	564.108	1207.23	1246.85	1201.19	1277.22	1633.4	633.116	1337.88	1280.69	1479.11	891.746	1361.01	1043.14	2602.64	1682.57	1509.27	972.31	943.338	1195.64	1816.17	1525.38	1469.35
TraesCS1A02G170100	13.5456	12	4	9	5	6	13	6	16	11	14	12	14	7.53819	12.5363	11	9	10	0	24.3191	19.5213	5.50417	6.11926	2	7.48613	6	9	1.50397	8	8.8223	22.0108	7.8912	6	3.75354	6	9
TraesCS1A02G170200	117.831	47.9453	73.254	64.8228	107.976	96.5723	69.8335	47.6	33.6832	62.9149	95.428	43.2316	78.7746	97.2602	73.1086	19.6441	39.7222	30.7274	330.412	506.239	269.075	53.2086	84.5768	123.496	270.19	470.29	406.388	236.113	225.288	130.176	296.003	210.051	275.331	246.113	255.108	197.069
TraesCS1A02G170300	53.6381	68.7866	66.6846	51.1538	53.94	41.3284	44.8824	66.4873	50.43853417	76.374	47.8276	44.175	80.85	110.725	112.958	67.3109	45.6615	45.1446	79.4147	199.855	151.235	80.8425	33.632	72.494	85.3245	90.9132	122.892	178.403	57.07472328	69.001	73.7156	94.3855	82.9745	87.5254	34.7461	39.0385
TraesCS1A02G170400	394.686	386.906	351.186	253.556	311.633	276.5665	412.8075	390.3388	187.59292	386.352	334.252	301.5738	516.428	512.35	446.3812	336.9507	338.3975	364.287	574.3545	1051.691	617.0138021	281.0773	323.6582	423.863	443.337	607.171	623.034	655.039	492.31	325.4877	547.103	482.81049	523.415	419.381	402.335	236.4171
TraesCS1A02G170500	367.275	479.455	354.621	181.561	382.942	311.709	508.238	410.601	81.2803	308.028	354.693	222.733	485.045	557.749	336.394	340.826	363.243	414.652	418.534	732.477	320.216	237.221	324.358	334.679	347.905	417.243	465.636	607.92	443.424	248.179	486.623	438.702	459.381	311.396	270.157	180.989
TraesCS1A02G170600	904.285	1568.6592	974.6322	680.374	851.0178	894.3988	1059.8572	927.31903	809.5587	773.3469	965.04221	743.021	744.98347	974.638	735.3004	903.6246	685.0562	668.5682	831.0075	1259.7778	1095.0239	506.8284	536.094	651.7549	675.349	1180.4296	1106.6718	957.017	582.7271	516.83	1097.8396	691.0682	913.113	817.58659	694.6877	599.3368
TraesCS1A02G170700	1333	1627.34	1634.23	640.367	475.176	570.902	942.818	1012.07	1057.37	1058.23	1399.02	680.26	615.359	499.638	500.677	716.633	716.178	737.607	291.934	501.527	334.278	119.735	209.59	289.023	279.622	384.783	374.592	472.985	254.68	174.163	463.284	570.964	375.831	322.208	164.137	161.299
TraesCS1A02G170800	0	1.9999973	0	0.99999964	4	0	1.01808929	4.07791	7.08894	5.2326792	8.000002	3.0000049	10.9999901	4.000002	3.04548388	1.03684656	1.99999519	0	1	0.9999996	5.07001	3.0000001	0	1.0311853	0	2.01697696	4.03971	11	0.99999999	1.00000012	0	3.0347675	4.0000008	3	1.0000004	4.0000005
TraesCS1A02G170900	29.0544	23.1178	13.1905	19.5224	20.3512	3.16479	36.1813	19.4807	24.2267	28.6698	46.7264	15.086	30.0594	27.5396	31.5529	13.3571	16.0579	31.7716	8.82837	72.7189	48.4832	33.5086	27.3246	32.447	19.5139	25.6895	15.7233	69.9351	29.7722	15.1781	24.8992	43.5572	55.7829	27.1967	26.1662	26.6724
TraesCS1A02G171000	11543.636	8845.587	15978.166	4066.4165	6933.758	3939.5818	12044.231	14960.639	9461.134	4738.073	11072.586	8318.095	13288.49	6508.868	11262.94	6618.487	10621.529	10574.855	5968.627	9761.664	5249.514	2496.7589	3313.7358	4299.5973	6298.034	5846.6068	5777.379	4034.2056	4109.232	2989.152	8276.424	7148.653	5770.0685	4678.957	3228.073	4070.9698
TraesCS1A02G171100	134.5004	260.207893	179.006611	161.577	194.4692	167.966365	261.4615912	236.772	147.0429	146.8197	210.99873	160.881685	285.303034	347.4681872	222.7138622	196.8991	217.9570828	232.7808	315.5947	599.5308144	358.9587555	253.1891548	249.32855	278.4842467	227.9967026	280.4202024	294.03554	361.54763	225.9448523	222.9898962	263.4278374	225.5886	187.5140148	226.79226	213.2384056	145.104
TraesCS1A02G171200	229.584	224.523	230.243	157.541	197.261	150.564	177.223	196.222	193.721	122.588	209.359	146.522	179.072	185.684	169.302	67.02	95.5238	128.839	324.331	493.364	273.579	134.351	115.176	172.757	283.964	217.692	275.179	276.865	198.661	192.104	317.581	233.609	254.045	275.222	184.155	186.82
TraesCS1A02G171300	60.4522	35.6677	72.507	58.7001	60.5844	68.5515	40.7608	10	15	22.7913	58.2888	31.3783	37.9183	46.7984	31.7225	20	27.7412	37.6463	11	37.2079	24.7708	21.1931	3	27	68.3443	77.661	140.538	22	36.3892	21	122.067	76.4124	176.449	68.5807	49.7168	71.9548
TraesCS1A02G171400	76.9048	62.9841	74	65.5508	42.7946	21.2625	50.3116	76.6304	87	66.4405	64	62	99	99.1807	123.513	63.3404	66.04	60.1101	111.945	186.123	182	81.4443	48	105.341	84.1857	104.214	124.58	245.487	74.6466	54.4737	108.581	90.4202	114.211	100.654	67.5877	79.149
TraesCS1A02G171500	19.898	16.24	26.3662	4	13.9512	20.3636	23.2653	21.9706	28.2857	16.3913	23.1	7.65116	23.8806	22.9041	44.6988	36.5463	23.107	19.2865	20.1322	75.7254	74.4444	50.8491	35.5102	30.6339	29.4643	52.7419	41.1765	68.5049	34.9195	30.1344	46.1639	26.6	26.8333	30.0861	15.2195	23.8927
TraesCS1A02G171600	6.01056	13.8	10.8872	14.4565	10.9326	2.76923	8.84634	1.35095	14.8007	0	11.7	2.74717	16.3772	1.57161	19.9637	4.35497	5.7431	5.37815	21.5934	57.2413	61.3996	14.3514	16.8132	24.2156	20.754	15.9239	18.6086	11.4062	13.6111	24.2915	19.0258	21.0442	14.5294	10.0374	19.632	7.53993
TraesCS1A02G171700	110.579	72.4741	104.056	44.4212	44.9806	50.0648	58.5152	76.4247	48.4876	45.1339	67.5126	67.1764	96.8347	71.6217	114.957	65.6639	52.5734	74.7567	113.905	149.311	101.788	94.1796	60.4267	90.269	106.703	90.5113	119.36	190.538	83.7836	66.6225	102.953	85.4602	95.1016	122.524	40.9471	45.4026
TraesCS1A02G171800	0	0	0	0	0	0	1	0	0	0	0	0	0	0	0	0	0	0	0	0	0	0	0	0	0	0	0	0	0	0	0	0	0	0	0	0
TraesCS1A02G172100	36.5128	33.312	53.9539	32.6632	51.5198	15.0036	46.2284	62.9359	28.3306	57.4025	24.6488	46.7225	80.1893	65.6128	69.6518	11.3207	41.4723	60.034	68.4153	222.598	80.517	38.6433	18.2604	33.4699	71.7808	125.493	182.003	203.274	62.9707	65.3394	104.274	119.553	115.106	56.0556	55.6982	59.4422
TraesCS1A02G172200	87	128	72	83	84	96.8437	59	71.8617	161	67	147	99	72	85	119	52	37	51	75	139	142	59	55	112	96	52	97	147	97	91	139	74	84	116	44	48
TraesCS1A02G172300	81.1501	88.8961	109.5848	91.5613	91.52767	93.52961	76.5667	117.944	69.9657	126.452	114.6353	79.6999	102.7044	180.41935	103.63312	86.8045	76.86414	88.06527	178.5234	311.5109	233.96551	101.179	82.32187	101.20135	107.061	217.4775	204.6063	169.6021	108.1977	106.37596	171.5538	200.1275	215.732	126.06783	102.7956	105.074
TraesCS1A02G172600	0	0	0	0	0	3	0	0	0	0	4	0	2	2	1	0	0	0	0	0	0	0	1	0	0	0	0	8	0	0	0	0	0	2	0	0
TraesCS1A02G172700	5194.85	3605.84	4457.33	2811.65	3816.53	2362.98	3296.08	4243.9	4013.05	2487.97	3796.95	3284.29	3776.7	1891.84	3258.08	1672.91	2692.31	3128.26	3097.34	4412.77	2867.32	1037.32	1342.68	1558.63	3663.92	3068.6	3288.62	1452.32	2671.67	1713.42	5437.84	3737.28	3851	2783.1	2557.42	2924.3
TraesCS1A02G172800	16	37	24	3	17	1	43	44	63	14	18	13	26	21	51	15	10	20	15	34	10	21	14	18	17	18	24	13	13	21	31	17	6	20	12	5
TraesCS1A02G173000	1	0	0	0	0	0	0	0	0	1	0	0	0	0	0	0	0	0	0	0	0	0	0	0	0	0	0	1	0	0	0	0	1	0	1	0
TraesCS1A02G173100	13226.9523	5573.86	7772.4207	2466.2628	5578.8015	2553.01138	11939.7694	13621.9596	10681.35	4325.9274	7392.178	7334.959	11623.94469	6953.88	9398.66	4446.9751	8228.1632	8555.6115	5138.04	6732.7182	3237.725	3013.52	4706.7383	4079.98999	4450.96	5446.3985	2835.82	1185.9421	3302.877	2065.3819	5545.6669	5292.8422	4936.72437	1689.1507	2485.94572	2398.137
TraesCS1A02G173200	266.858	243.113	289.734	170.2136	171.14957	264.587	200.834	195.064	262.6201	294.32433	291.048	203.976	283.854	344.665	279.58582	245.697	147.763	212.927	343.186	620.53587	1154.52	260.3882	176.303	414.8702	281.167	369.131	401.0242	923.9243	291.03295	279.7286	447.1954	292.258	443.9211	361.912	249.086	263.227
TraesCS1A02G173300	0	0	0	0	0	0	0	6	0	0	1	0	0	0	3	0	0	1	0	0	0	0	0	0	0	0	0	1	0	0	0	0	0	0	0	0
TraesCS1A02G173400	325.95	351.031	368.204	169	209	193.247	488.366	432.032	423.511	431.974	329.495	239.723	802.653	875.259	763.828	497.574	461.144	499.782	736.342	1159.46	1216.5	550.414	544.637	662.336	446.241	539.434	608.991	1027.86	501.184	416.382	413.26	441.441	547.132	358.657	252	312.038
TraesCS1A02G173500	104.42476	133.66234	137.7656	89.35825	100.142	90.0472	111.15392	113.1949	62.1722	112.349	71.12202	90.81397	165.3452	181.6094	90.99967	109.796	111.54077	117.5295	163.79664	207.05732	127.71	156.2206	168.4771	169.29377	85.2482	149.95608	138.814	219.364	158.91837	94.13713	121.8166	157.00781	136.2763	134.33182	125.87153	76.32778
TraesCS1A02G173600	14.2864	8.71847	17.1987	7.43885	30.9904	19.2126	4.67909	7.95883	4.83209	15.6679	17.3165	6.0643	13.439	9.04268	14.1286	1.66548	2.89131	0	14.1139	35.0618	41.6164	19.932	16.5498	25.4662	13.2511	15.8841	25.1428	48.7349	28.592	12.8235	29.7084	20.6485	18.2357	27.5777	24.7192	12.6497
TraesCS1A02G173700	747.4162	616.6714327	729.82572	438.0616	624.66125	557.9182	454.396	496.49775	271.7249	454.69927	542.9455946	466.67087	412.287	457.193	338.774	281.53891	361.4734368	341.23611	710.09182	967.4437	441.312	253.937	325.71442	329.94014	698.10522	776.0360219	776.66468	449.3449	477.267	352.49173	933.4942	715.1599245	695.677	626.9645	560.31647	410.6071
TraesCS1A02G173800	111.378	54.1226	105.89	145.913	43.5282	126.842	179.449	123.663	70.795	37.0572	136.047	126.634	143.622	125.583	203.644	89.4417	56.5428	205.809	122.176	65.5927	660.629	88.0212	50.5431	176.439	42.2317	95.8679	168.79	1142.26	41.7587	79.7109	175.602	323.881	294.551	49.5453	154.557	36.8733
TraesCS1A02G173900	303	459	296	204	220	160	400	414	684	140	223	134	381	446	357	198	160	224	532	358	473	244	313	267	424	475	612	151	254	334	583	304	465	449	292	348
TraesCS1A02G174000	1470.334	958.12	1216.519	711.556	1004.545	747.91	1027.097	1197.372	872.213	1068.354	1065.898	926.57	1120.303	1316.231	1017.691	748.301	1043.752	1224.599	1164.295	2219.329	1527.789	725.101	677.046	1242.654	1091.748	1383.308	1101.457	2742.67	1197.246	724.469	1549.225	1426.14	1368.994	940.999	874.059	745.632
TraesCS1A02G174100	0	1	0	3	5	0	4	5	0	10	4	2	3	2.04533	9	2	3	11	1	18	13	7	8	9	2	3	8	47.5659	6	13	7	4.16642	3.23923	9	13	12
TraesCS1A02G174200	4.02652	5.02133	8.41958	6	4	0	5	13.4768	0	4	3.98787	3	9	6.16214	5.38851	6	8.78838	0	9	15.446	0	3	9	8	4.3105	16.108	3.10541	6	12.2601	9	3.03538	6.06734	14.5156	11.7018	2.03175	3
TraesCS1A02G174400	19	15	29	11	3	36	14	13	2	18	18	9	33	37	12	15	32	19	30	41	55	19	32	29	8	17	25	53	25	4	20	14	34	45	31	10
TraesCS1A02G174500	6.46154	4.5	14	6	5	5	6.3	16	8	4.44444	4	2	39.3964	22	31.5	3	24.4706	2.63579	36	53.9024	70.693	15	7	13.9085	36	28.1096	34.6199	49.9159	15	18.6207	30	21	9	19	17.0909	28
TraesCS1A02G174600	271.332	265.488	273.05	148.257	214.3	223.649	292.509	289.782	181.464	181.038	267.863	194.487	391.148	408.915	385.848	292.198	249.469	256.966	307.225	501.954	394.658	233.135	268.942	234.426	231.924	253.358	318.278	427.999	268.888	197.714	268.562	271.104	254.581	204.408	162.982	158.892
TraesCS1A02G174700	359.239	633.965	305.5	213.483	184.542	305.964	1452.23	869.843	1488.55	527.711	464.851	290.231	2443.06	3424.15	2522.06	2227.01	1086.41	1140.06	2218.29	1852.36	5131.65	2582.32	3442.57	2433.51	850.364	1261.33	1720.25	893.769	1327.61	1591.35	646.237	383.211	761.469	1104.86	825.268	885.759
TraesCS1A02G174800	0	3	0	0	0	0	4	1	0	4	0	0	0	9	8	0	1	0	4	0	0	0	3	0	1	0	1	4	2	8	2	1	0	0	2	1
TraesCS1A02G174900	0	0	0	0	0	0	0	0	0	0	0	0	0	4.32062	0	0	0	0	2.05251	6.61377	0	2.10952	0	0	0	0	0	1.0915	0	4.33827	8.49931	1	0	0	0	0
TraesCS1A02G175000	210.252	47.1427	120.143	80.7321	110.705	74.8463	59.0633	84.9602	16.1851	227.659	94.4952	104.502	48.3389	58.0125	29.4627	43.28966	58.2136	43.6701	25.26202924	51.7527	94.5074	11.4579	16.8129	18.46709429	72.677	104.467	30.3503	108.618	46.2313	12	134.022	213.823	183.072	37.8736	22.1626	20.377
TraesCS1A02G175100	0	0	0	0	0	0	0	1	0	0	0	0	0	0	0	0	0	0	0	0	4	0	0	0	0	0	0	0	0	0	0	0	0	0	0	0
TraesCS1A02G175200	559.877	336	414	348	449	165	278	402	740.865	248	331	295	464	343	507	299	266	255	221	384	781	142	157	116	432	463	385	139	151	110	592.802	452	831	395	204	264
TraesCS1A02G175300	0	1	0	0	0	0	0	0	0	0	0	0	0	0	0	0	0	0	0	0	0	0	0	0	0	0	0	0	0	0	0	0	0	0	0	0
TraesCS1A02G175500	4	0	0.00641124	100	121.967	59	0	7	0	27	31	92.95	45	168	46	86	69	54	64	66	207	351.225	352	233.983	11	19	18	350.696	116	140	3	14	40	315	214.936	276.872
TraesCS1A02G175600	16.5199	2	10.6644	11	25	7	16	20	17	11	18	12.004	35.4943	18.623	16.8922	1.125	14	15.3125	2	38.7451	20	1.5	4	8.07692	12	24	14.5185	33.3078	17	2	40	19	41.5152	14.7473	20	17.1429
TraesCS1A02G175700	348.314	420.028	382.216	242.449	302.365	271.23	502.538	385.979	259	271	311.426	261.102	348.46	387.408	351.391	283.458	271.544	328.366	392.343	601.728	408.294	268.276	246.247	265.302	318.376	419.983	488.055	403.694	326.239	224.166	436.785	352.584	379.62	291.341	232.389	265.099
TraesCS1A02G175800	151.476	186.975	148.179	127.263	140.99	96.7117	173.307	176.979	225.666	148.268	140.91	145.668	276.709	248.546	260.448	148.364	140.691	177.651	247.435	513.852	380.582	176.761	199.657	211.204	203.094	229.667	344.278	349.164	176.168	173.126	336.793	219.241	226.706	198.739	182.092	198.295
TraesCS1A02G175900	261.441	230.93	262.821	198.34	194.677	123.738	221.308	290.51	202.581	241.934	254.25	177.691	292.661	287.815	274.973	187.579	237.424	240.184	246.868	547.026	282.119	187.874	201.071	264.808	264.448	334.5	369.568	440.676	286.318	152.473	306.999	320.015	273.035	255.808	216.098	204.484
TraesCS1A02G176000	0	1	2	1	0	0	0	0	0	2	2	0	1	1	0	0	0	0	3	0	1	3	0	0	2	0	0	2	3	0	1	6	4	0	0	0
TraesCS1A02G176100	95	226	70	84	52	88	115	132	245	39	90	64	136	147	151	164	90	89	163	139	229	145	157	242	125	76	164	127	87	99	109	61	82	162	54	94
TraesCS1A02G176200	78.7368	74.9712	75.8911	23.5644	28.8043	43.05	72.1859	85.3585	51	53.561	49.2994	25.728	64.4621	119.626	79.6	47.1233	60.6209	35.2692	63.5867	121.205	157.986	56.4194	47.3181	51.6637	47.3272	70.4496	79.1857	55.2336	42.6846	36.6667	77.8995	93.5247	94.246	26.6509	31.8713	20.6557
TraesCS1A02G176400	0	0	0	0	0	0	0	0	0	0	0	0	0	0	0	0	0	0	0	1	0	0	0	0	0	0	0	0	1	0	0	0	0	1	0	1
TraesCS1A02G176500	745.081	944.941	993.607	471.123	724.893	452.7443	921.364	867.977	1037.837	521.395	733.505	590.554	1116.737	1023.305	1116.29171	480.608	536.034	499.337	1210.854	2014.2	1444.067	779.014	610.391	658.954	797.089	906.035	1118.838	958.08	620.319	659.855	1144.99	1011.9	888.954	802.833	542.231	531.855
TraesCS1A02G176700	185.849	158.909	132.276	91.9836	95.2737	124.718	148.059	202.683	89.0599	199.869	133.928	81.5879	191.07	145.733	111.736	83.428	80.1194	96.4393	143.847	217.468	181.9801	70.5506	78.7133	64.6054	97.1855	111.068	104.22	109.2028044	115.014	86.6529	165.942	233.149	175.35053	106.204	62.21081	65.2957
TraesCS1A02G176800	149.463	46.9035	73.5436	76.6818	151.037	76.6593	54.8392	66.4268	38.8219	74.4864	60.505	47.1	17.8004	78.5131	6.71248	24.5661	28.9448	40.3565	169.119	155.601	81.3104	41.8613	61.2605	39.0197	147.741	255.952	210.591	110.012	158.396	90.5817	243.114	169.133	214.773	129.392	186.704	112.64
TraesCS1A02G176900	80.2998	131.567	79.778	73.3516	56.9664	64.504	154.3593	98.2572	155.0439	119.6885	74.1102	48.88748	235.2387	418.8337	211.1587	119.75816	127.939	98.4518	244.692	348.472	430.2375	457.9201	397.1453	274.38	137.81472	255.95	236.055	265.5738	120.6731941	172.9016	149.224	131.666	120.887129	132.00042	109.795	108.5543
TraesCS1A02G177000	712.652	269.837	742.052	328.495	520.244	429.729	127.897	259.619	205.586	377.093	393.998	396.053	80.8516	144.989	58.6744	26	102	163.841	120	210	519.965	8.65221	12	30	309.707	491.494	173.211	331.422	78.9678	30.1	740.695	1156.79	1146.49	262.647	140.222	169.128
TraesCS1A02G177100	12	46	47	7	24	33	54	33.0334	36	12	17	14	28.0124	36.0193	35.0261	23	18.0447	21	38	48.0208	82.0484	24.0228	27	45	43	21.0107	24	15	18	15	23.01	20.0083	20.0195	49	7.00417	12
TraesCS1A02G177300	928.129	833.284	821.737	749.959	889.452	725.729	800.378	842.698	478.688	653.668	705.905	606.981	640.475	1080.1	661.701	347.463	391.181	568.869	1545.92	2672.91	1503.58	487.119	499.013	844.08	930.026	1884.44	2018.34	2480.33	923.333	767.303	1239.34	1366.5	1930.33	716.549	931.982	654.377
TraesCS1A02G177400	111.385	129.633	137	65.8625	87.7395	91	124.473	139.635	99	91.0848	72.7271	63.8086	172.552	144.323	161.121	98.1815	88.4213	83.875	167.79	225.013	195.695	74.5219	89.4507	84.4142	127.193	127.017	218.916	116.811	102.044	91.0989	144.907	123.987	143.141	94.4539	72.2439	45.2824
TraesCS1A02G177500	477.287	866.76	474.222	327.943	354.753	221	670.643	713.219	989.245	182.753	285.339	259.011	783.097	559.281	732.276	328.408	411.06	368.926	415.488	902.996	380.618	320.713	285.32	437.259	553.916	553.475	603.365	298.885	400.327	350.103	930.678	405.723	515.044	408.575	401.786	481.701
TraesCS1A02G177600	405.356	253.13467	247.519	187.616795	226.808001	229.8220231	184.26491	269.0460233	161.1771	263.0500173	251.77375	209.9995	157.525	192.2406463	147.77684	125.199845	184.734166	244.613	220.5812	300.1733	197.2259	89.21056	139.140088	84.28798	219.0131	393.45303	261.601646	205.392006	209.3132	104.4456726	322.6282005	403.982611	347.1041484	188.72171	183.4592077	126.6723
TraesCS1A02G177700	135.803	95.5827	108.028	51.0337	88.0418	48.86	88.579	114.276	64.5947	151.646	106.729	97.7076	111.143	101.685	75.1527	77.3969	93.3945	115.697	142.097	178.109	165.547	70.9307	51.7412	85.8034	107.975	140.333	105.379	190.513	84.3776	110.922	138.852	148.781	160.475	80.3938	112.731	63.6968
TraesCS1A02G177800	146.095	143.104	101.78	62.8463	99.8132	103.78	111.745	125.478	40.4152	193.77	170.159	58.3084	150.562	142.272	106.93	124.562	57.0343	89.1071	76.2735	176.205	648.437	42.0789	39.1822	102.591	111.538	156.889	93.3214	173.936	76.6298	32.5382	160.334	211.016	282.903	39.1055	60.1284	41.4583
TraesCS1A02G178000	0	0	0	0	0	0	0	1	0	0	0	0	0	0	0	2.66667	0	0	0	2	0	0	1	0	0	1	1	0	0	0	0	0	0	0	0	0
TraesCS1A02G178100	96.693	92.1119	183.354	161.994	174.531	179.105	74.0986	104.618	96.172	180.53	174.074	153.654	124.73	118.28	95.1839	85.8874	94.2075	77.8584	190.492	313.039	259.192	81.8499	54.0309	89.5823	138.808	215.17	287.56	405.119	185.129	131.304	256.928	284.666	281.276	206.872	122.338	95.4922
TraesCS1A02G178200	104.425	136.98421	85.0868	61.8659	108.88	130.9452	148.643	116.6023	126.304	128.43772	120.347	80.7167	170.35933	174.5245	177.548	153.0125	117.299	111.817	179.209	416.829	284.2001	149.0639	118.443	124.729	158.248	188.459	238.211	436.357	204.5165	111.47941	187.162	150.744	245.7445	133.485	130.642	91.7624
TraesCS1A02G178300	495.04	639.425	573.045	407.782	423.687	380.242	509.349	525.083	551.57	390.699	506.608	309.889	502.054	440.125	517.675	483.973	356.044	562.724	387.889	838.203	684.926	254.657	241.605	314.53	445.058	395.778	489.26	651.454	397.187	233.341	570.235	462.164	424.956	338.442	274.878	242.825
TraesCS1A02G178400	12.3667	10.5305	11.3043	8.11876	11.2121	11.9633	9.46154	3.30741	7.125	11.8618	4.21667	2.82932	11.4767	29.5798	11.216	26.6508	2.07143	6.23028	22.2565	21.3927	17.4658	11.9355	22.1353	21.0005	8.17391	27.7714	11	43.5856	20.8293	14.3333	1.13526	8.54335	10.2943	22.1482	15.9343	9.30682
TraesCS1A02G178500	5	2	12	6	9	9	4	11	10	4	7	2	3	5	8	6	6	4	14	9	15	4	4	5	8	5	3	4	14	7	6	3	18	18	10	1
TraesCS1A02G178600	29.988	47	61.8289	9	33.8834	12.4	43.8968	44.4231	19.1768	23.6011	26	22	43.5064	23.5856	32.0985	29	28.3422	40.6742	65	93	30.8081	27	19	27.6585	57.9033	57	43	47	33	29.8507	51	34.5924	52.0434	25	41	12.3668
TraesCS1A02G178700	2742.47	2288.41	3099.95	1649.25	2483.01	1296.8	2321.23	2640.93	2871.62	1176.06	2160.27	1975.93	1193.37	813.674	1255.77	880.092	1218.6	1293.92	1284.81	2414.93	838.623	635.454	491	757.385	1437.81	1936.1	2038.5	1529.02	1255.55	870.268	2661.92	2248.42	2337.12	1754.58	1470.82	1457.35
TraesCS1A02G178800	0	0	0	0	0	0	0	0	0	4	0	0	0	0	0	0	0	0	0	0	0	0	0	0	3	0	0	0	0	0	0	0	0	0	0	0
TraesCS1A02G178900	6	6	4	2	7	6	13	8	9	4	5	1	13	8	13	8	7	11	12	18	6	11	7	16	5	12	24	17	15	8	9	7	29	15	2	4
TraesCS1A02G179000	854.951	564.017	828.776	618.4768	762.772	669.478	341.047	420.401	373.676	1157.38	814.806	708.568	375.359	401.915	307.604	309.3679	328.915	473.422	345.725	780.046	1238.796	207.1488	198.1516	408.6572	432.513	541.657	381.031	978.732	422.636	236.5257	660.263	739.584	1175.681	369.1358	353.5743	292.4251
TraesCS1A02G179100	0	0	0	0	0	0	0	0	0	0	2	0	0	0	0	0	0	0	0	0	0	0	0	0	0	0	0	0	0	3	0	0	0	0	0	0
TraesCS1A02G179200	0	0	0	3	1	0	3	3	0	0	0	0	0	0	1	0	2	0	0	0	0	1	0	0	0	3	0	3	2	0	0	2	0	0	3	1
TraesCS1A02G179300	5	1	1	0	0	0	0	1	0	4	4	1	1	0	8	2	2	0	4	3	0	9	0	2	0	4	2	2	5	3	6	0	2	2	1	4
TraesCS1A02G179400	120.385	520.578	78.327	54	23	83.2345	1090.79	329.899	862.554	191.525	108.538	77.5315	683.084	701.32	778.139	614.113	345.66	459.558	209.411	695.482	423.821	199.113	237.994	291.878	236.495	259.574	127.53	428.232	112.903	235.862	208.862	177.893	174.454	137.247	100.716	79.1995
TraesCS1A02G179500	707.775	707.298	694.126	456.481	514.078	638.098	541.238	601.311	628.878	547.391	535.207	425.839	463.969	670.682	445.406	361.718	353.002	462.204	713.822	1035.03	673.744	281.286	399.713	474.023	733.632	895.443	824.232	518.008	484.862	333.792	896.127	789.909	889.272	540.214	539.086	484.594
TraesCS1A02G179600	491.945	981.821	468.877	356.328	208.181	434.318	684.353	696.689	865.073	244.755	422.086	234.946	752.655	549.72	926.058	753.608	433.632	653.524	457.266	970.791	868.281	450.945	364.608	582.486	279.268	224.421	268.856	717.141	316.132	280.032	323.61	192.438	275.76	235.117	182.917	115.288
TraesCS1A02G179700	449.548	415.214	470.171	302.99	358.759	369.54	474.959	475.765	310.04	271.826	465.919	268.93	495.836	512.179	376.721	247.592	304.575	327.538	810.096	1129.04	755.488	373.609	406.036	371.621	678.859	843.963	950.201	670.794	595.469	511.331	768.17	617.776	661.338	750.082	528.674	485.698
TraesCS1A02G179800	0	1	0	0	2	0	0	0	0	0	5	0	0	4	6	0	0	0	2	0	0	4	0	0	0	0	2	0	0	0	0	0	3	1	0	0
TraesCS1A02G179900	0	0	0	0	0	0	0	0	0	0	0	0	0	0	0	0	0	0	0	0	0	0	1	0	0	0	0	0	0	1	0	0	0	0	0	0
TraesCS1A02G180000	164.075	476.071	345.455	158.589	181.512	190.708	331.125	268.835	295.738	118.318	178.706	119.834	269.008	298.025	273.168	216.54	129.019	208.668	396.316	354.351	258.147	165.832	214.33	200.127	249.725	455.017	549.729	42.609	142.826	148.206	300.188	119.026	399.321	261.339	170.196	150.062
TraesCS1A02G180100	158.811	184.166	140.944	68.2996	84.099	97.8133	208.698	179.501	200.234	118.324	198.236	86.2197	206.972	206.238	207.467	161.953	117.935	96.6206	190.39	363.933	440.239	205.077	125.369	176.275	205.763	176.32	257.964	302.626	153.011	149.834	247.431	173.768	205.136	150.5	119.88	114.474
TraesCS1A02G180200	90.3296	50.4144	113.758	55.885	66.4815	67.0044	68.0214	90.3543	31.0429	78.4455	73.9414	61.8977	83.8227	69.4152	80.7327	51.1019	59.7789	55.0542	114.815	216.386	101.762	54.0586	49.7524	64.9886	110.188	166.774	177.296	245.407	103.537	94.6694	125.727	149.276	134.991	117.462	76.2284	64.9722
TraesCS1A02G180300	251.0898	236.3893	375.092006	187.29	264.72621	149.1343	214.7539911	241.967	170.281	178.898	277.7499	269.922	273.544637	240.57403	251.9380213	200.994	193.9041234	231.769	332.582	499.0766173	226.34	216.698	104.747	225.625	260.3663	247.076	332.215	495.163	222.5350004	204.829	329.219	292.821	270.7623655	255.89	200.904	171.743
TraesCS1A02G180400	509.952	539.757	359.239	329.768	350.713	367.801	406.204	380.981	343.706	250.291	272.525	287.722	327.714	359.222	303.229	271.091	237.582	312.873	455.579	613.634	395.78	206.048	290.642	340.33	446.615	423.929	469.442	370.467	367.673	265.591	562.271	365.807	396.063	442.312	331.834	277.301
TraesCS1A02G180500	313.648	360.684	326.75	157.5385	223.4245	266.0898	360.058	342.3366	199.04655	291.8391	254.0321	228.193	365.074	402.678	274.027	250.058	255.26	287.859	438.694	810.9926	437.4845	333.726	272.5640232	313.296	344.5453	409.4158	470.3377	525.1431	385.9194	261.5623	355.286	284.213	369.4794	425.583	309.079	291.798
TraesCS1A02G180700	15	11	15	29	32	33	1	1	6	22	29	24	6	7	5	15	15	21	13	15	6	20	23	22	8	17	13	45	35	8	9	9	6	35	36	28
TraesCS1A02G180800	1147.26	1148.27	1300.54953	784.28207	968.19622	923.72256	916.783	1072.94907	1142.86042	775.284	915.207	821.96924	1055.89751	901.492	982.16877	536.14457	641.76657	725.87834	1429.18879	1953.84102	1352.13	640.28132	575.25053	812.86045	1505.65	1581.33081	1739.61408	1006.35	1068.3	730.717	1700.5	1215.71756	1568.08991	1254.19352	1106.64331	1106.28916
TraesCS1A02G180900	0	0	1	2	1	0	4	0	5	0	3	6	13	5	1	2	3	0	4	17	2	6	1	2	9	1	5	12	10	3	0	3	12	3	7	2
TraesCS1A02G181000	64.3913	74.5563	52.8846	59.9016	65.0909	57.4	64.7727	42.3672	62	139.924	78.0454	37.8783	68.2725	102.892	46.5932	39.0182	24	36.2517	95.4774	72.8111	1300.77	53.2418	52.5275	47.9471	57.1587	78	141.191	622.707	48.1905	53.9448	83.9857	132.1	122.547	84.1455	47.0881	52.251
TraesCS1A02G181100	309.733	234.135	529.359	229.344	402.598	184.539	217.112	236.64	214	254.334	279.584	246.272	185.506	138.454	203.448	61.7613	110.181	252.037	44	201.562	65	36	23	140.576	46	132.307	46	120.143	136.673	34	297.892	98.9704	143.862	39.0931	50	30
TraesCS1A02G181300	16.5803	14.5166	43.0961	18.9465	44.6298	22.7388	15.9496	47.4449	0	0	9.04155	11.2294	7.13E-05	44.2865	0	0	9.67354	10.8876	135.375	99.3498	0.00390583	46.8851	43.8503	22.8451	50.0823	135.341	102.714	38.5409	40.1567	80.5574	40.1684	11.0576	24.0696	97.7828	20.6456	83.106
TraesCS1A02G181400	431.926	533.678	389.647	263.558	347.043	325.623	375.881	427.214	411.04	417.651	309.903	295.577	437.768	531.111	421.717	384.726	300.867	307.253	451.504	794.223	655.442	375.411	262.609	358.747	507.208	550.467	541.037	574.749	366.348	295.176	645.512	565.933	570.553	392.486	345.099	306.325
TraesCS1A02G181500	376.14	327.584	334.527	226.057	327.107	268.185	335.678	394.223	468.018	318.042	325.708	272.007	433.167	389.216	462.617	319.92	306.473	280.872	557.351	852.088	1152.44	367.481	269.698	424.176	399.077	497.614	451.552	855.869	374.994	344.767	480.365	441.787	537.183	357.921	316.289	270.339
TraesCS1A02G181600	10.5114	6.4333	26.7134	9.83666	9.30965	15.2855	9.32435	5.16516	4	12.1317	12.5915	17.0663	18.732	43.9389	21.3711	11.3887	11.3516	17.2059	71.8775	119.625	76.5012	43.3255	28.3751	52.2477	31.5663	58.7722	83.4228	94.2704	27.1047	20.9623	36.8618	33.4111	35.0088	12.6149	28.8214	11.5809
TraesCS1A02G181700	9	5	0	0	2	4	0	9.09476	15	1	0	0	9	4.0658	1.77174	5	10	0	0.153406	0.167189	0	0	0	0	0	1.11469	0	0	1	1	3.22205	9.55518	0	0	0	8
TraesCS1A02G181800	0	0	0	0	0	0	0	0	0	0	0	0	0	0	0	0	1	0	0	0	0	1	0	0	0	0	0	0	1	0	0	0	0	0	0	0
TraesCS1A02G181900	283.3763	377.347	284.164	167.25829	235.4445	231.7845385	363.658	346.273	209.924	266.8831	286.029	198.291	418.716	350.719	345.046	306.492	259.8057	293.9957	343.83687	624.003	445.056	309.688	255.915	280.319	342.54975	346.81	566.0662	437.605	285.162	232.858	360.015	313.61941	269.8162	346.188	235.883	238.0156
TraesCS1A02G182000	75.3908	77.2851	51.8268	48.32	61.2713	51.6267	94.9216	109.256	52.2112	71.3419	58.3526	34.8394	85.57	98.2692	90.3214	55.5729	57.487	78.3075	139.415	198.639	147.658	98.2479	67.046	65.0764	74.8563	106.869	134.387	130.896	84.6292	92.2717	107.006	81.0743	78.5276	77.5041	76.746	52.576
TraesCS1A02G182100	115.825	88.1487	98.0966	75.7833	83.8061	86.828	171.065	122.155	83.92	56.6666	63.3593	67.5004	161.854	184.41	140.429	81.6115	103.471	126.229	259.196	442.245	188.644	101.666	123.511	216.495	189.892	266.584	240.975	293.228	213.302	126.74	212.145	180.519	218.136	126.931	114.98	127.797
TraesCS1A02G182200	51.8069	25.0043	45.1812	30.2234	20.2081	54.0942	41.0592	40.9362	26.6911	31.637	12.3309	10	11.1944	48.7704	15.4538	14.3811	9	23.2818	95.7566	120.78	68.5351	6	9	49.3968	60.327	98.9983	52.0519	30.4191	53.5148	20.1428	76.2781	34.5338	42.084	13.1731	30.999	34.302
TraesCS1A02G182300	764.026	1230.23	920.686	661.811	998.017	706.496	1197.95	1055.14	937.833	815.402	1048.85	814.419	966.698	860.013	851.543	741.288	1048.67	962.552	736.759	1433.41	701.336	713.237	665.882	1133.25	653.526	730.225	754.263	1019.35	897.759	634.06	768.111	603.971	805.586	1040.65	1016.88	1058.18
TraesCS1A02G182400	158.71051	139.838	113.7081	88.0844	80.6045	68.9635	125.069	110.009	132.589	182.946	89.7082	87.1422	167.236	104.587	92.6284	114.356	110.9880028	102.957	80.6908	163.9198	131.948	40.4798	68.6996	67.9025	110.755	119.39	105.978	204.371	96.2317	82.4777	133.48998	179.784	125.8657616	54.7641	88.1045	40.7691
TraesCS1A02G182500	156.339	121.007	203.519	91.887	99.7489	97.7156	134.919	199.747	120.316	137.381	105.829	125.365	196.075	165.454	218.974	85.7851	86.7464	139.366	180.594	272.615	304.119	87.8882	100.074	111.889	115.205	160.789	114.019	225.678	118.332	86.7548	168.127	222.333	214.549	80.3421	79.927	124.298
TraesCS1A02G182600	134.011	134.147	134.382	529.881	548.131	484.98	84.5791	87.4754	112.133	383.555	356.156	404.893	38	53	56	192.205	159.763	160.785	84.6967	132.702	105.335	431.245	205.97	371.9	78.1061	131.224	142.52	1108.48	481.726	311.84	209.078	191.463	265.289	668.7	604.827	701.871
TraesCS1A02G182700	221.496	306.298	245.042	136.074	188.246	147.568	229.992	239.099	189.617	210.472	250.721	237.435	306.875	243.993	275.139	187.832	223.34	200.314	354.18	501.52	446.8	251.546	183.186	264.042	188.154	307.883	335.434	499.811	176.951	136.216	279.764	252.977	212.801	196.369	176.836	144.532
TraesCS1A02G182800	30	21	41	25	34	23	22.1606	55	20	22	40	26	50.2941	12	53	28	34	29	27	77.7824	33.1299	11.2157	13	33.3367	37	39	59	49.3101	23	21	31.5541	28	29.8227	31	19	20
TraesCS1A02G182900	245.971	208.8509	318.332	151.70517	246.254	96.8187	178.295	263.089	180.131	213.3	264.1909	254.48	353.6681	182.8054	312.481	219.702	191.7024	197.2096	227.655	441.35	260.679	107.767	109.101	191.108	237.04545	224.978	300.299	373.0675	209.167	132.018	290.6556	271.347	263.8261	260.901	233.501	180.214
TraesCS1A02G183000	36.8298	8.41944	46.9548	7.20551	28.6877	24.4874	61.9845	76.0109	69.7612	45.1102	55.3226	41.8037	52.2828	83.5602	49.9969	55.3838	67.0393	81.3437	47.9928	61.3384	103.239	40.4119	52.3539	57.7316	23.8354	65.4812	39.941	59.0972	36.7393	31.1737	55.0564	37.3436	59.2188	15.7683	26.0405	21
TraesCS1A02G183100	0	0	0	0	0	0	0	0	0	0	0	0	0	1	0	0	0	0	0	0	0	0	0	0	0	0	0	0	0	0	0	0	0	0	1	0
TraesCS1A02G183200	84	85	84	49	57	56.0914	114	95	194	31	72	49	122.22	118	147	120	53	69	144	158.717	165.85	116.886	104	106	126	151.956	189	127.762	73.2292	131	74	85.8909	71	106	88	94.2153
TraesCS1A02G183400	1012.47	985.14	1231.57	1005.47	896.335	978.594	778.569	762.345	615.9	1154.05	1037.5	950.437	599.372	614.328	443.818	573.741	534.427	656.423	1041.82	1397.55	1100.41	458.526	458.411	666.379	732.531	1200.28	1138.9	1046.94	790.635	630.545	1212.89	1131.35	1388.82	1218.79	927.546	991.716
TraesCS1A02G183500	0	0	0	0	0	0	0	0	0	0	0	0	0	0	0	0	0	0	0	0	0	0	0	0.5	0	0	0	0	0	0	0	0	0	0	0	0
TraesCS1A02G183600	8	1	1	17	4	28	5	16	3	4	2	5	1	2	4	6	2	10	9	17	9	17	7	14	17	22	25	85	6	18	22	10	24	27	21	16
TraesCS1A02G183700	6	2	4	6	4	4	5	3	5	0	0	7	21	12	12	2	6	0	20	45	13	1	8	7	9	19	16	9	6	6	13	6	4	6	11	8
TraesCS1A02G183800	614.985	853.145	706.1146	541.92	576.091	706.866	859.734	788.581	525.3957	691.916	610.02152	456.035	1018.9	1116.19	764.907	785.694	648.648	629.533	1334.56	2271.8399	1599.62	833.194	864.045	883.707	1183.96	1522.45	1455.16	1869.63	1127.21	744.248	1256.49	1350.11	1122.47	1044.19	849.483	641.878
TraesCS1A02G183900	149.4318	237.5964	180.2099	85.24870062	146.027	101.836	262.976415	240.0881	181.66567	106.7531212	157.836	120.1044	291.1036	362.2269	285.7186	235.3108	161.3540689	222.34441	494.7836	613.484	486.699	314.2612	249.514	234.603	321.517706	334.6229	495.7751	391.229	266.608	248.783	321.1691	206.402	222.7804	355.255	187.8035	192.6982
TraesCS1A02G184000	14	1	18	0	8	8	16	9	1	5	4	0	16	17	3	0	9.48413	10	2	5	57	4	30	1	0	4	9	1	6	3	0	0	5	14	0	0
TraesCS1A02G184100	93.8747	73.1942	69.4079	60	96.5479	83.1328	112.3878	128.7515	82.1792	109	109.7455	65.9499	146.8919	130.6613	98.2309	70.9591	91.2212	78.22695	158.0521	255.548	278.9229	76.44139	86.4529	92.412	139.0848	203.3397	186.1115	188.6543	95.7917	102.4815	147.586	133	141.167	153.7416	122.2927	121.2798
TraesCS1A02G184300	120.687	108.80499	136.465	76.03006	110.661	80.0639	220.56682	145.287	184.57093	118.49942	129.99813	95.6963	213.174	250.30475	286.161	212.7736	190.11233	172.4485	194.885	356.62614	349.3881	210.5073	155.104	178.85559	127.555	168.91377	172.22834	269.0888	142.448	121.30273	147.528	144.971	217.04734	138.22633	102.04035	114.763
TraesCS1A02G184400	13	33	8	2	10	7	56	28	36	7	14	15	66	54	45	24	27	35	58	63	47	20	41	30	25	30	49	11	31	31	38	13	12	21	21	9
TraesCS1A02G184500	359.504	392.83242	414.244	275.8156	382.409	279.332	429.353	446.527	204.956	338.592	446.287	286.275	568.948	658.587	459.33866	335.538	366.401	438.989	488.2	951.36053	705.808	477.256	373.448	410.481	405.667	570.072	536.288	884.614	441.2374	326.10972	560.5346	484.1	560.7041	431.103	337.186	276.2575
TraesCS1A02G184600	213.407	196.291	214.18	129.23	177.296	165.992	232.536	180.1	258.656	167.383	204.748	156.054	248.198	337.056	236.164	259.873	169.159	222.611	299.557	595.221	638.566	235.999	200.977	290.74	232.122	350.727	307.309	670.376	215.473	234.486	270.886	205.89	234.76	275.415	172.195	202.635
TraesCS1A02G184800	27.8606	15	28.0946	17.9623	21.2121	15.4	32.1031	19.875	36.9487	13.3939	19.9043	8.42105	38.3099	28.3464	36.1582	15.8824	15.3089	25.3482	36.3755	35.6452	23.8243	15.5426	11.875	17.1984	22.6882	28.2949	26.8034	70.183	17.3647	16.141	42.7044	40.2418	24.3197	26.1628	6.4	18.7147
TraesCS1A02G184900	161.921	176.202	144.688	88.6165	120.27	96.7673	134.585	148.42	238.681	128.954	124.151	100.236	268.195	168.405	299.035	170.303	185.268	206.592	202.658	311.611	641.233	140.792	134.818	154.355	173.461	122.113	173.174	528.018	147.543	131	224.965	148.8	163.618	143	106.39	100.391
TraesCS1A02G185100	4	4	0	2	0	0	0	0	0	4	0	0	2	0	1	1	3	0	0	0	20	2	0	0	5	1.16765	0	7	0	2	4	1	8	1	2	4
TraesCS1A02G185200	1139.03	843.35	1113.6	707.312	768.455	650.008	940.138	842.178	1484.72	566.355	717.264	583.731	1020.15	970.184	1027.05	515.478	627.407	686.286	1516.8	2192.9	1500.81	699.773	528.889	812.897	1643.88	1520.06	1383.46	1022.4	945.586	728.005	1797.12	1009.09	1150.41	927.961	775.861	880.454
TraesCS1A02G185300	46.7589	59.4455	56.96737	21.39619	40.5334	30.6963	64.7448	68.9978	52.426	44.1786	36.2233	26.0985	126.749	124.747	91.7257	59.4418	77.2106	65.0913	83.4407	144.761	110.775	77.5054	47.6925	102.395	53.6889	102.395	128.21	180.325	69.2351	62.054	82.1636	45.1739	65.2404	47.0496	39.3129	51.5317
TraesCS1A02G185400	2	8	4	20	30	23	6	0	2	33	9	7	1	3	3	1	3	1	7	6	7	1	1	13	12	18	11	35	14	10	16	24	21	29	25	40
TraesCS1A02G185500	22	23	61	25	23	13	19	19	30	20	26	27	19	19	24	16	16	17	24	45	36	19	18	26	27	13	31	12	19	25	24	14	16	13	14	12
TraesCS1A02G185700	5427.04	3734.15	5814.91	3258	4520.76	4370.07	2130.49	2303.8	2281.83	6026.26	3652.36	4133.21	990.774	1497.57	1115.75	1353.37	1259.75	1667.8	1394.56	3525.87	2495.82	817.788	691.566	2002.43	2167.63	3511.6	3066.82	2683.77	1760.38	1084.86	4651.81	6583.81	7136.08	2377.29	2629.31	2126.28
TraesCS1A02G185800	20.8938	48.1862	62.54	31.1202	66.594	5	43.8488	31.6213	13.1979	50.0185	29.9374	37.6138	17.537	13.5615	22.9081	4	11.4154	35.7755	5	20.9609	3	0	3	2.56982	9.22797	9.33201	8.55447	9.22797	6.74784	1	29.708	26.4375	23.2366	3.99715	15.4452	9
TraesCS1A02G185900	112.4324448	141.912316	154.0345001	76.69266	151.92	104.535282	163.349673	158.975	64.17020075	127.8133	141.6324	108.2693	201.1766	189.1218	161.2046992	111.457	126.1372	166.1027214	164.2646045	387.0392	195.1170238	128.5076008	119.3033886	150.5801	134.7360088	170.698	206.4431	206.4036	101.14718	130.8973	225.811927	161.717	197.3212	135.7889	111.4677267	76.3969
TraesCS1A02G186000	10.6236	6.76508	3.3729	3.59724	10.7177	6.03616	10.3472	6.45991	22.9394	8.62892	9.37596	11.2271	11.3074	10.0794	9.4473	1.47574	11.3396	11.5705	16.5081	10.0255	11.5207	10.7991	12.8908	23.5252	17.3139	11.4164	23.1123	18.0807	9.82869	21.6415	11.3006	21.448	21.8292	13.6043	14.0483	12.5034
TraesCS1A02G186100	616.858	554.18	758.97	555.282	670.369	456.972	324.251	630.882	588.94	387.826	706.094	662.022	242.776	417.818	425.417	420.813	379.626	460.03	317.687	854.66	945.156	282.301	252.218	581.674	255.62	457.339	547.445	1784.42	341.302	267.501	515.791	626.198	790.124	240.951	346.951	342.736
TraesCS1A02G186200	1	1	2	6	2	0	0	0	0	1	3	1	0	0	0	0	0	0	0	0	6	0	0	0	0	0	0	0	3	0	0	1	0	0	0	0
TraesCS1A02G186300	15	51	51	18	18	26	13	43	45	39	46	19	29	79	23	66	24	27	84.5965	155	120	43	32	94	4	62	95	338.472	47	52	35	52	57	31	36	15.5525
TraesCS1A02G186400	30	39	63	44	45.6818	6	42	48	62	40	72	34	47	49	25	11	12	26	58	131	140	55	19	38	31	29	96.589	159	28	44	48	77	112	12	43	37
TraesCS1A02G186500	165	234	283	271	263	289	229	265.556	171	242	429.026	186	358.09	290	252	212	171.582	321	221	582	155	153.984	178	281	138	271	428	1168.66	226.964	199	180.388	296	296	112	168	116
TraesCS1A02G186600	285	61	310	788	3	260.391	494	355	216	70	540	229	218.45	303	504	20	10	340.402	378	51	333	355	47	541	39	441.432	268	528.438	97	260	299.736	536	619	17	551.9	68
TraesCS1A02G186700	189	43	254.462	371	60.2144	290	248.331	280	190	126.869	381	218	208.342	243	333	66	29.1296	288	232.286	222	498	169	43	323	83	300.687	388.896	1596.13	112	238	251.267	377	413.106	21	262.286	52
TraesCS1A02G186800	32	23	38	17	19	38	56	68	26	60	57	36	74	111	80	50	44	58	67	116	165	169	165	163	25	26	44	203	61	46	32	47	56	32	22	22
TraesCS1A02G187000	9	5	11	8	16	7	7	10	1	62	11	7	5	16	6	3	10	10	7	64	76	10	2	16	4	16	12	92	10.2174	5	11.3929	15	40	3	5	4
TraesCS1A02G187100	0	0	0	0	0	0	0	0	0	0	0	3	3	1	0	2	0	2	8	0	0	0	0	0	0	0	0	0	2	0	8	0	2	1	0	0
TraesCS1A02G187300	1.125	3.7882	11	10.1099	8.12698	3	8.67084	11.0526	16	14.4548	4.09091	11	24.905	20.3142	9.60257	19.2691	8.5472	13.197	31.5622	30.0843	42.6393	16.5965	13	12.4977	42.6999	57.9265	58.4714	10.43	26.3736	21.4749	43.001	31.412	43.2356	57.0349	38.516	33.6159
TraesCS1A02G187400	137.373	226.542	136.239	109.144	121.614	139.943	274.479	223.664	100.212	114.446	150.717	115.423	335.481	368.429	255.405	204.664	212.547	204.029	310.449	511.475	209.107	220.354	241.052	247.852	210.757	246.784	350.072	343.604	239.266	177.74	238.83	227.546	208.547	175.771	130.688	90.114
TraesCS1A02G187500	0	0	0	0	0	0	0	0	0	0	0.333333	0	0	0	0	0	1	0	0	0	10	0	0	2	0	7	0	2	2	0	3	0	2	0	0	0
TraesCS1A02G187600	39.7412	23.8811	50.8663	10	45.7658	19	32	33.8029	9	53.8116	29	23.6692	19.9408	34.7276	37.9768	6	22.9204	51.9831	29.9065	59.2951	257.697	21	3	36.3773	29	40.8023	46.8973	84.6413	22.6679	18.9114	34	46.5026	78.2862	11	15.8108	18
TraesCS1A02G187700	172.878	80.174	70.2793	54.2558	62.5875	85.4369	33.4938	56	97.5945	249.898	87.3993	93.6113	45.69	155.525	83.7521	94.991	51.6541	70.2157	35.0277	78.2366	1132.39	30	37.339	97.9236	46.4118	71.3839	88.8177	164.045	52.2577	70.3633	56.444	123.615	179.172	35.6306	71	48.2469
TraesCS1A02G187800	0	0	0	0	0	0	0	2	6	1	0	0	0	0	3	0	0	0	0	3	5	1	1	0	0	0	0	0	1	1	0	5	3	0	0	0
TraesCS1A02G187900	0	0	0	0	0	0	0	0	0	0	0	0	0	0	0	2	0	4	0	0	0	1	0	0	0	0	0	2	2	0	0	0	0	0	0	0
TraesCS1A02G188000	274.688	674.669	340.059	550.392	308.451	769.691	776.443	536.276	136.104	523.029	396.253	225.785	565.024	1360.43	479.89	1040.35	297.449	706.805	772.3	589.496	1898.82	585.921	1477.64	533.519	444.868	1202.83	943.337	534.606	655.097	909.279	712.188	370.525	954.692	734.42	677.43	333.351
TraesCS1A02G188200	226.37099	158.689	224.583	122.719	145.71661	144.40058	257.9432	239.857	309.158	196.646	221.09	143.783	400.1995	455.121	445.858	237.0243	278.432	203.35	531.917	818.967	1000.2902	368.209	325.648	442.952	362.3	480.31147	483.29529	750.62563	404.179	399.867	320.809	293.8704	356.705	341.37112	279.55855	269.627
TraesCS1A02G188400	0	0	0	0	0	0	0	0	0	0	0	0	0	0	0	0	0	0	0	0	2	0	0	0	0	0	0	0	0	0	0	0	0	0	0	0
TraesCS1A02G188500	286.4	206.413	228.392	167.618	181.087	260.6	187.951	189.463	145.545	239.764	162.357	132	59.7421	118.463	86.7673	122.895	94.7075	152.467	171.5	223.296	363.495	114.212	106.349	102.529	224.819	286.078	184.976	214.933	126.117	110.433	326.116	431.524	395.41	208.088	134.164	172.925
TraesCS1A02G188600	124.202	149.933	115.949	82.5851	125.33494	120.16	83.8603	104.016	98.7586	73.9101	88.6045	115.758	119.585	145.8303	92.892	77.22061	79.8749	79.4029	195.80306	263.136	117.71	53.171	72.6131	81.8319	164.4514	182.694	235.387	103.331	128.89822	82.4856	206.70372	193.569	183.8284	139.045	141.06888	109.821
TraesCS1A02G188700	118	151.803	119.281	68	119.769	110.936	263	221.623	242.385	310.557	307.314	259.21	358.38	465.642	377.39	945.816	680.467	756.535	247.583	441.237	511.513	1204.09	1218.19	1020.46	139	149.463	137	468.666	329.734	427.137	201.158	167.256	202.833	266.864	176.475	210.735
TraesCS1A02G188800	118	79.1866	129.311	73.2227	89	71	79.5205	108.28	99	87.4947	94.6974	93.844	117.586	108.518	154.069	81	93.6805	96	137.158	219.602	163.917	64	76	112	93.904	142.36	148.218	260.375	107.256	117.976	133.88	99.0763	157.397	109.259	79.4983	84
TraesCS1A02G188900	86.289	32.402	121.014	235.099	154.343	134.289	46.7634	46.9845	48.8063	273.994	113.359	143.478	46.3875	64.1559	47.5246	108.315	42.718	89.0009	67.0479	122.33	241.224	152.52	147.467	169.37	123.654	134.263	69.5629	391.446	122.682	90.5703	172.233	300.012	425.482	232.395	203.347	263.386
TraesCS1A02G189000	322.299	374.236	212.406	172.862	271.151	186.654	243.563	258.674	227.266	179.654	158.088	180.696	247.433	229.453	214.444	197.01	221.194	228.074	293.188	449.106	213.082	191.006	193.128	194.576	267.995	349.577	281.32	234.802	216.745	169.562	344.237	271.919	308.548	252.406	242.595	203.721
TraesCS1A02G189100	728.4309	969.6681118	588.6573	444.575	570.6557678	688.006	996.807	843.501	770.009	618.3424	655.129979	515.747	1020.31	1034.17	787.895	1010.89	941.543	945.158	409.3890013	641.9866	519.589	351.6109	649.685	721.2609	375.584	494.852	391.681836	442.5532	398.534	300.0779	514.9163064	373.982	462.521	480.723	421.4511	291.1387
TraesCS1A02G189200	55	49	64.6661	28	39	28	17	47	20	66	39	25.5428	12	6	16	13	16	13	5	0	154.616	1	10.8329	7	2	1	0	27.4962	0	0	15	28	52	6	8	5
TraesCS1A02G189300	52.9032	25.22	19.7333	31.0013	28.8796	30.417	11.0622	18.3133	5.34545	47.17	11.9369	28.1981	8.89227	1	13.0365	9.7123	6.47417	30.9776	5	0	113.175	0	1.45644	13.1154	0	11	0	32.2792	1.41176	1.83333	0	14.4301	23.635	0	0	0
TraesCS1A02G189400	1	0	1	0	0	0	0	2	0	0	0	0	2	4	0	0	0	3	2	7	2	0	0	0	0	6	4	4	0	0	0	2	0	1	0	0
TraesCS1A02G189500	31.1806	13.1995	57	10	26	39	30	28.1912	22	43	39.2837	38	44.2002	54	59.0871	27.1738	37	30	52	164.4	58	47	36.5107	33	43.1561	49	79	94	51	53.2471	51	45	59	43	48	27
TraesCS1A02G189600	148.106	66.5299	195.623	64.787	165.759	42.1993	76.3077	138.181	98.0725	111.1	127.385	135.412	120.348	96.2502	127.728	70.6057	78.8373	126.28	128.028	235.205	147.316	69.7265	61.6161	60.1694	110.737	86.0084	169.711	227.306	117.654	85.6855	141.9	161.879	135.157	91.6875	64.1964	73.3505
TraesCS1A02G189700	18.3949	9.70089	14	14.7439	7	2	23.6718	9	62.2509	9	15.664	12.5694	17.4064	23	29	16	15	19.3872	21.4412	19.9081	19.5623	34.7199	31.8266	32.8804	15.7812	19.4771	17.4941	18.6119	13.5087	14.971	11.64	10.613	23.812	15.4861	10	21.7313
TraesCS1A02G189800	5.43102	4	9.9091	6.7648	5.84203	1	3.12686	11.9068	7.01538	4.11765	4.31473	3.82547	3.42041	11.3653	5.15537	6.70477	3.73701	10.4346	10.4707	22.714	7.25477	0	3	3.08962	8.78617	5.19996	4.17206	8.04798	4.17569	8.12706	9.85253	21.3688	8.37241	4.37757	2.71779	2.23806
TraesCS1A02G189900	161.768	152.298	128.275	105.887	179.35	97.6186	207.638	180.862	177.196	112.157	110.045	91.3962	195.395	181.876	116.789	104.443	120.828	105.614	156.21	325.428	261.146	100.743	106.516	101.057	150.62	183.724	225.172	122.669	127.293	121.629	202.627	181.054	248.881	98.7633	105.131	72.6025
TraesCS1A02G190000	31.00003	8.43906	26.5701	21.06155	36.0877	5.1303	9.39078	7.35962	13.7	40.7342	8.24157	31.77302	6.419	11.3506	19.4188	15.5005	10.1722	10	20.81178	57.31938	59.702007	9	8.27244	10.2052	31.3181	24.9481	34.810323	84.4644	21.4357	13.5667	37.1985	100.828	73.0767	15.7624	13.2375	13.6232
TraesCS1A02G190100	154.692	9	83.3769	47.7781	65.6197	128.494	15	8	11	139.027	58.4832	48.3317	46	57	16.1678	23	20.6346	25	28	69.6914	655.914	12.4266	2	55.7488	52.9365	117.231	76.9295	237.653	55.0836	10	127.074	294.783	368.35	48	64.3545	33.6813
TraesCS1A02G190200	21.97996667	15.71700641	20.23500027	13.7297	23.0508	13.6226	21.15130009	15.60173	11.9268	47.47635	22.588	21.068	29.4666	20.6527	17.6309	15.46730013	28.4523	23.22160046	24.5119	72.47182	43.8534	16.4466	7.633340152	24.2243	28.0982	27.0861	42.8436	91.1975	17.1527	11.9158	29.1632	44.5264	78.0317	33.9931	24.5509	8.68972
TraesCS1A02G190300	2	4.00171	0	0	1	0	2	0	0	2	0	0	4	0	0	0	0	0	0	4	1	0	2	3	0	0	0	0	0	0	2	0	0	1	0	0
TraesCS1A02G190400	0	1.0826	0	0	0	0	0	0	0	0	0	0	0	0	0	0	0	0	0	0	7.28518	0	0	0	0	0	2.15929	0	0	0	0	0	0	0	0	0
TraesCS1A02G190500	95.7824	60.2929	105.285	55.3939	56.8806	90.2721	83.5888	81.9885	100.875	147.288	72.3932	77.1712	106.983	109.433	76.7751	91.7376	81.9387	115.179	103.44	212.922	127.113	71.4284	78.6534	99.75	80.635	117.857	155.088	359.465	118.516	105.222	102.893	136.783	142.24	87.3012	59.6479	59.2495
TraesCS1A02G190600	0	0	0	0	0	0	0	0	0	0	0	0	0	0	1	0	0	0	0	0	0	0	0	0	0	0	0	2	0	0	0	0	0	0	0	0
TraesCS1A02G190700	434.548	650.913	475.068	341.262	327.384	472.982	633.76	463.398	248.096	417.424	538.343	401.684	769.103	726.81	589.723	449.419	429.442	420.953	628.852	1169.67	515.366	543.496	516.045	471.83	559.547	652.273	805.744	1029.33	513.961	316.469	668.883	532.985	576.413	556.982	468.052	291.063
TraesCS1A02G190800	518.665	509.9901	515.6794	358.5254	377.5573	439.3899	506.2942	437.21978	481.794	540.1035	432.0032	370.0141	576.2009	722.41	655.47	474.71	394.2999	458.971	768.161	1208.4043	1089.0603	500.9285	412.0418	621.768	601.1947	670.6104	734.9581	1162.498	593.7682	532.8192	728.653	549.8911	620.1204	650.952	493.9063	361.0862
TraesCS1A02G190900	23.3612	5.41075	18.7191	17.912	37.2707	12	12.6144	15.6326	22.3722	29.8176	19.5783	12.3384	29.9069	27.9831	28.9034	16.6879	7.63686	38.7699	21.999	36.5552	30.1505	4.68231	17.4142	18.7378	17.5527	25.4008	35.7842	47.7756	18.2814	18.3996	44.4479	54.5795	38.5091	23.9549	5.24812	18
TraesCS1A02G191000	15	12	9	12	3	14	6	15	21	10	13	4	12	20	18	21	21	6	9	27	32	8	5	16	7	17	18	14	7	31	25	16	12	23	8	4
TraesCS1A02G191100	0	0	0	0	0	0	0	2	0	0	0	0	1	2	0	0	3	2	1	2	0	0	0	0	1	1	0	3	5	1	1	0	1	5	0	1
TraesCS1A02G191300	736.458	1000.1	851.283	540.639	834.798	662.987	886.419	1062.71	539.41	535.489	760.336	607.171	1000.47	975.493	757.085	487.036	669.078	749.065	1349.54	1722.08	927.169	537.56	659.894	765.671	1248.4	1419.86	1579.14	854.946	997.504	765.216	1408.18	832.345	1017.93	935.577	1021.8	737.022
TraesCS1A02G191400	387.516	422.215	415.763	278.246	363.78	221.306	446.322	456.785	358.479	300.781	358.863	320.16	501.936	652.487	502.721	324.861	355.385	438.692	573.742	911.081	783.691	341.59	321.938	426.264	425.541	550.698	516.694	574.649	446.337	275.01	509.363	515.481	472.605	360.345	333.071	331.835
TraesCS1A02G191500	0	2	0	2	1	4	1	2	3	8	0	0	0	5	3	0	6	0	2	0	3	6	4	3	3	0	5	3	3	0	6	1	0	0	0	0
TraesCS1A02G191600	11.62584	5	23	7	6.99999557	16.99997	13	34	30.00001	13	19	10	48	36	21.00000055	23.99998	16	10	31	57	33	19	17	22.99995	22	26	31	25.00001	17	15	26.00002	9	16	38	14	17
TraesCS1A02G191700	282.095	443.672	543.793	156.538	244.414	281.173	339.053	326	283.625	105	286.948	155.866	283.947	240.755	176.281	187.234	172.816	169.494	405.078	595.687	242.529	118.937	144.374	159.466	335.48	458.833	450.549	162.585	169	142.204	470.499	319.301	244.17	292.573	184.231	223.338
TraesCS1A02G191800	5426.61	4507.55	4013.34	4163.3	4541.82	5957.66	2325.65	2421.31	1963.7	3898.86	3163.97	2307.49	1161.45	3001.97	918.111	1190.78	1388.82	1988.01	6612.18	6190.18	4240.42	1115.47	2253.41	2492.04	7532.18	12829.6	8458.69	1361.81	4049.56	2581.36	8772.86	7905.48	9302.66	5109.71	7236.94	5435.25
TraesCS1A02G191900	114.645	151.998	160.689	124.742	103.819	117.74	109.689	131.959	131.288	111.485	122.589	88.5204	123.539	156.576	111.613	79.3601	86.3697	103.382	250.179	402.889	215.079	134.821	71.2894	153.327	211.901	246.142	228.634	340.455	109.036	132.775	279.807	184.722	224.664	187.397	165.459	155.69
TraesCS1A02G192200	537.0241	516.33742	563.4773	340.29464	362.46588	337.93715	447.4168	584.147	709.1668	373.813	460.87777	359.97479	645.0032	571.5468	655.0721	329.23359	390.78322	453.82998	672.335	1115.2614	1102.9051	529.4102	369.81552	575.1208	606.80071	703.2928	642.8188	612.9019	479.7847	415.44267	832.9735	600.8097	610.0751	538.70399	480.8869	512.21889
TraesCS1A02G192300	581.27	324.014	662.158	233.059	460.384	191.679	390.714	574.096	316.172	346.602	481.667	463.534	598.083	540.31	427.921	303.068	424.034	451.57	489.219	683.079	510.392	278.547	239.458	299.239	407.868	385.397	491.499	634.428	325.968	304.636	405.578	519.481	484.703	284.535	210.952	230.922
TraesCS1A02G192400	123.165	63.4878	104.688	67.7229	76.7879	75.3974	107.236	108.995	99.0989	85.6308	63.4743	83.2815	162.729	134.336	192.489	93.518	71.6414	105.693	209.564	332.547	282.582	200.1	104.614	100.655	140.675	175.911	165.833	363.356	143.563	135.907	147.438	119.704	78.5418	121.311	71.3154	66.6475
TraesCS1A02G192500	137.687	124.2	120.427	104.438	73.6344	90.7898	138.067	138.404	194.399	73.5045	117.152	107.333	218.852	206.177	211.087	111.927	110.96	84.1554	214.031	345.955	318.386	116.888	100.549	139.63	179.774	160.152	193.004	268.005	153.019	122.362	195.906	166.535	157.515	138.375	83.8163	91.8537
TraesCS1A02G192600	350	210	253	193	173	180	239	294	318	228	219	196	467	626	565	243	224	293	491	724	519	295	291	288	337	484	479	467	293	298	528	464	553	270	202	171
TraesCS1A02G192700	8.39669	3.71691	0	4.61976	8.5951	1	1.86313	0	9	2	1.33385	3.3993	0	3.76789	1.56028	3	5.71429	1	0	0	0	0	0	1.27206	1.09232	11.7446	1	0	0	0	3.58039	5.31445	0	3	0	2.42646
TraesCS1A02G192800	277.72	290.661	279.421	201.412	257.57	263.037	360.387	405.658	226.515	178.795	271.904	266.734	374.821	379.998	383.66	290.213	245.274	364.227	327.838	506.689	426.192	340.781	248.774	404.734	316.593	427.883	416.384	1097.14	304.332	221.651	582.134	404.071	482.584	297.526	256.46	182.547
TraesCS1A02G192900	0	0	0	0	0	0	0	0	1.09669	1	1.05335	0	0	0	1	1.02556	0	0	0	0	1.01738	0	0	0	0	0	0	1.05539	0	0	0	0	0	0	0	0
TraesCS1A02G193000	209.549	232.187	217.821	164.998	154.674	204.546	223.579	227.413	201.454	147.236	194.075	127.863	269.121	306.859	267.38	183.704	179.334	165.439	253.839	432.392	427.959	236.076	193.129	220.333	276.049	353.232	238.763	272.658	226.992	218.098	294.374	226.726	290.266	244.178	248.48	189.747
TraesCS1A02G193100	2	2	11	1	2	14	11	6	0	8	14	6	11	5	11	0	9	3	5	9	6	1	1	10	10	3	10	8	3	7	1	3	11	4	4	1
TraesCS1A02G193200	415.384	348.302	471.576	447.507	396.168	368.776	398.657	382.878	304.908	323.988	365.134	446.671	424.126	406.19	453.466	365.404	327.204	331.872	678.961	1059.57	720.853	497.1	452.13	512.671	452.5	598.701	782.357	1390.82	643.972	448.496	630.745	565.621	758.048	900.454	484.613	459.873
TraesCS1A02G193300	1088.09	1532.71	790.594	661.151	829.208	999.192	1191.4	1052.65	570.047	959.269	845.637	613.386	1437.05	1520.57	932.153	898.132	933.243	902.565	1539.31	2669.56	1048.93	930.868	978.108	1093.34	1347.35	1773.83	1744.52	1879.61	1314	768.589	1606.29	1286.3	1273.2	1232.6	909.16	668.544
TraesCS1A02G193400	7	11	26	12	15.7887	8	10	17.8968	20	25.962	18	17	34	33.7533	21	10	20.953	17	41.6392	90.9785	35.3639	24	38	12.1521	30	45.8739	54	109.435	17	34	14	45	46.9167	27.9647	26.8681	12
TraesCS1A02G193500	14454.3	15376.8	15010.7	9140.08	10903.6	10223.6	12999.5	12781.8	11659.5	11956.6	11962.6	9646.96	11550.7	15113.2	11992.5	10778.4	10273.2	10719.1	13267.8	21388.6	14152	6553.46	7848.79	11198.6	11739.7	12287.4	12468.3	12721.1	11021.8	6900.79	14893.8	12986	14223.9	9410.39	8163.6	8144.14
TraesCS1A02G193600	115.755	103.794	113.283	55.8208	70.7557	82.8024	160.83	135.581	47.3173	102.872	117.998	85.7269	127.616	147.343	120.245	88.0135	92.0312	84.5819	133.869	326.149	152.348	129.236	65.8974	97.9162	109.296	160.799	213.538	210.59	133.008	100.126	139.343	144.962	191.199	89.4477	92.6416	72.1199
TraesCS1A02G193700	0	0	2.47085	0	0	0	5.16436	2.49757	2.80134	0	0	0	0	2.21834	1.14197	1.06154	0	0	8.82955	7	7.09476	1	0	1	11.3644	4.60643	6.3345	4	3.12414	1.10205	2.2351	0	3.17551	0	1	0
TraesCS1A02G193800	15	28.3003	9	7.14842	29	12	39	19.4187	8	14	25	23	18	27.4593	31	13	17	19	38	39	51	12	14	18	14	40.4407	50.2038	9.24664	25	16.316	39	26	22	18.3163	14.4603	12.4078
TraesCS1A02G193900	21.0765	68.9565	44.6602	43.4483	17.0323	10.7692	51.7093	36.2829	114.641	41.4247	33.1915	20.5405	74.4608	80.3741	70.446	55.4537	35.7895	44.2128	82.6333	142.899	211.722	77.1435	47.5032	92.4	47.2222	77.7613	80.8511	128.14	41.6	60.5792	50.6505	58.5437	45.7275	61.195	15.6735	30.0423
TraesCS1A02G194000	1304.6	929.692	1409.66	713.517	831.084	563.985	1314.01	1322.38	1697.94	1023.18	994.903	892.501	1427.18	1216.28	1513.89	731.057	940.701	950.717	1481.31	2650.82	3018.74	1013.4	666.106	1236.48	1242.58	1374.05	1291.78	1736.99	1003.33	809.81	1557.48	1406.63	1458.69	897.006	749.193	888.897
TraesCS1A02G194100	164.348	222.432	185.277	93.8217	94.8739	96.6559	218.845	248.32	135.734	73.215	115.235	125.071	316.507	193.409	208.108	128.489	154.706	177.915	244.621	289.828	162.234	145.675	143.933	125.555	199.658	161.301	178.917	104.08	123.323	105.277	138.93	129.16	94.2651	100.689	92.6515	84.6141
TraesCS1A02G194200	0	0	0	0	0	0	0	0	0	0	0	0	0	1	0	0	0	0	0	0	5.50309	0.998409	0	0	0	0	0	0	0.998056	0	0	0	0	0	0	0
TraesCS1A02G194400	98.5504	98.6266	119.484	63.1419	69.9564	94.5	141.803	95.3719	161.263	150.123	131.719	109.862	162.815	187.66	183.712	96.8144	109.127	106.053	253.771	400.428	444.788	142.422	96.3747	180.435	119.796	164.943	171.376	492.021	122.266	129.617	178.391	161.692	176.787	135.924	100.633	94.439
TraesCS1A02G194500	28.061	31.36	21.2083	24.973	27.449	25.3563	24.9572	38.1818	43.9356	16.6562	32.2759	24.2177	51.5185	48.1204	46.6554	13.7887	26.18	14.2105	34.2222	63.8784	61.6597	22.3091	32.786	20.8983	23.1747	43.8591	37.3868	57.4129	14.8008	30.746	27.2152	37.1584	21.561	41.75	25.1701	23.371
TraesCS1A02G194600	59	75	52.2757	56	61.5944	40	63	69	115.634	43	58	52	63.7952	83.5978	78.5247	57	71	72	97	136.162	175.799	135	111.76	115	77	75.2334	87.2344	142.389	70.2599	99	66	73	79	118	74	100
TraesCS1A02G194700	0	0	0.99999972	0	3.99999551	0	5.0000018	0	0	0	4.00000336	2.00000258	3.00000014	0	0	0	2.00000314	2.999998	0.97898081	4.03140722	0	0	10.0000006	0	0	0	2.00000178	1.134056946	0.99999953	0	0	0	0	3.99999741	0	1
TraesCS1A02G194800	241.639	244.325	196.154	195.635	181.196	154.212	325.539	253.423	213.497	161.309	229.183	153.712	308.671	345.174	322.674	238.629	211.054	243.757	478.335	699.291	471.654	228.818	249.071	269.458	294.017	362.465	454.75	430.996	356.124	216.21	337.457	310.513	292.67	239.998	241.074	227.67
TraesCS1A02G194900	145.843	159.588	125.414	340.658	330.638	253.166	241.687	173.776	231.172	291.971	308.67	353.836	226.853	228.359	152.128	132.105	158.275	236.865	223.276	389.234	329.735	318.61	236.514	197.446	164.629	477.299	352.808	348.241	217.021	150.309	349.764	281.281	443.129	248.504	325.235	348.918
TraesCS1A02G195000	1670	1835	1557	1059	947	1089	1824	1960	2526	1185	1316	957	2159	2094	2342	1417	1200	1385	2653	3270	3386	1652	1359	1615	1924	2145	2773	1924	1510	1549	2293	1806	1714	1677	1225	1352
TraesCS1A02G195100	262.834	260.6	253.732	141.357	171.936	160.098	284.887	269.411	266.963	180.038	222.228	201.504	379.419	391.248	331.256	240.661	232.509	283.257	361.488	574.596	503.819	330.27	253.261	324.489	256.762	333.348	360.473	526.599	306.937	217.428	300.968	231.126	298.591	270.829	211.262	199.326
TraesCS1A02G195200	994.421	788.785	834.873	437.145	713.342	603.611	719.191	766.748	495.775	645.673	810.007	617.453	742.54	896.381	628.643	579.1723	583.725	656.27477	1072.43	1581.4	795.987	449.22	512.417	627.972	1051.2576	1180.36	1187.29	768.824	792.827	550.957	1345.63	1018.8749	1191.7654	888.108	664.247	644.836
TraesCS1A02G195300	214.969	147.421	250.32	127.401	238.013	81.7335	173.797	283.35	128.395	213.044	228.555	163.193	316.561	213.122	219.809	98.0412	231.779	221.58	266.854	505.831	329.145	147.688	144.911	161.203	194.919	153.398	239.402	376.663	240.267	165.848	236.321	195.729	173.004	175.829	115.01	110.522
TraesCS1A02G195312	3	3	3	1.1304	1.02481	0	0	0	7	0	0	5	7	1	1.03123	5	0	2	0	8.1145	4	2.15598	0	2	4	1	0	0	1.0203	0	6.17681	2	0	0	1	1.1671
TraesCS1A02G195400	1835.1601	2094.755	1876.822	999.1646	1238.7167	1423.508	2150.5571	1933.313	1831.53	1341.85339	1375.57958	1219.4	2250.67235	2540.008	2215.91085	1495.5794	1442.5004	1420.675	2167.150022	3541.061	3218.621	1873.9957	1604.325	1925.2841	1653.30471	2167.3061	2435.2729	2847.541	1477.8719	1401.765	2251.37545	2191.445	2040.2894	1623.23814	1291.47544	1139.1041
TraesCS1A02G195500	2188.90711	2008.49742	2424.3868	1560.44968	1929.9748	1248.60105	2242.7325	2371.40432	2100.7285	1318.1751	2018.15604	1553.83629	2422.16389	1537.94541	2039.8504	1094.98433	1918.35723	1826.00998	2055.2159	2229.4335	1473.3546	898.20318	937.58664	1285.34	1877.6161	2280.7526	1709.44823	1490.1824	1573.54431	933.32347	2427.2749	2159.64046	1950.44364	1326.81806	1378.43413	1472.02532
TraesCS1A02G195700	132.904	109.936	158.391	244.659	329.219	221.472	56	105.998	119.329	184.794	172.603	222.942	93.6411	118.974	73	127.965	161.761	197.677	188.173	191.631	132.89	633.324	488.863	414.107	152.461	188.434	189.939	1272.74	256.448	228.032	192.624	194.885	281.583	512.033	410.383	473.561
TraesCS1A02G195900	1153.04	595.78	863.615	558.524	803.16	618.102	636.703	715.223	825.21	752.947	655.665	526.68	754.316	1092.35	725.887	475.981	545.13	606.295	1978.7	2796.46	2321.81	600.077	490.171	807.53	1754.21	2026.76	1847.07	984.863	1186.53	888.33	1828.66	1255.82	1666.79	1017.88	980.457	958.555
TraesCS1A02G196000	114	108	93	47	62	40	96	113	85	75	73	60	102	133	116	82	54	80	158	175	156	83	70	82	122	120	162	65	76	85	163	101	105	84	59	67
TraesCS1A02G196100	7.26316	17.314	11.1475	18.9	17.7125	12.0243	12.4134	22.987	17.2787	5.2	16.45	5.08235	15.375	21.4401	18.0769	9.45	7.31818	7.78974	26.1509	45.6724	15.4894	24.3158	10	16.0227	20.4	23.0991	23.9286	44.4677	46.6685	7.79767	18.0556	12.1366	21.6	28.3827	22.973	18.2298
TraesCS1A02G196200	11.3315	4.49848	6.10758	0	11.5345	5.13525	7.91045	10.604	7	9.51004	9.19196	2.50244	8.85492	8.73414	10.7214	2.56953	5	13.9162	8.66492	19.9347	0	7.56391	2.16601	6.94192	16.3889	10.5255	13.6489	19.4888	9.09588	11.4178	17.8961	16.5261	13.463	9.53496	12	9
TraesCS1A02G196300	340.338	249.812	471.347	232.259	272.799	184.311	278.467	281.797	180.738	286.141	351.718	285.367	396.804	290.626	312.306	190.082	219.158	290.401	320.021	700.603	384.103	195.931	157.723	241.663	288.707	321.185	336.532	605.794	257.177	231.76	339.172	373.068	397.675	289.417	231.053	194.386
TraesCS1A02G196400	7.75676	6	9	6	7	3.25	9	15	16.6531	2	2	11	14	4	3.17143	3	3	3	0	0	0	0	9	0	9	10	4	0	3	1	18	31	15.8528	3	6	0
TraesCS1A02G196500	10836.8	7677.36	7673.71	5553.76	7718.32	5771.84	6768.08	8197.14	6600.21	5665.31	7382.82	6301.56	5561.47	5659.83	5249.26	4111.4	5410.38	6125.34	7742.47	8629.16	4606.51	2152.58	3615.68	3496.31	8514.59	8987.1	6153.57	2532.6	5860.74	3283.57	11483.5	8631.67	9162.72	4768.93	5155.19	5246.94
TraesCS1A02G196600	276.435	209.815	319.284	233.008	265.043	127.084	157.482	159.48	182.353	287.826	243.812	179.374	186.122	222.837	222.784	133.688	132.402	158.209	358.759	486.246	499.04	206.67	178.36	234.927	252.623	315.582	348.434	532.463	243.762	200.74	257.783	306.27	428.455	269.789	195.853	220.325
TraesCS1A02G196700	0	0	0	0	3.75	0	2	0	0	0	0	10	0	1	1	0	1	1	1	3	0	0	0	0	2	0	0	0	3	0	0	3	1	0	2	0
TraesCS1A02G196800	94.8467	120.693	111.806	62	81	62.831	120	144.917	156	65.836	98.7995	66.9564	215	217.985	155.844	129.941	146.314	128.352	297.836	447.637	313.883	125.476	139.493	161	142	164.858	244.326	165.585	219	153.777	145	74	115.891	164.759	146.93	59.7466
TraesCS1A02G197000	13.55566	7.8322132	8.4988297	19.0322948	17.2628	5.8319594	23.28041937	10.77888787	3.313798	22.823955	7.86417299	0	16.2159733	27.8320539	10.01283551	17.8585014	21.5115457	8.7486863	38.4622238	43.0661405	32.8372342	10.32814	13.54526	22.65688	29.61142	28.961855	37.3474606	17.677257	14.5499	19.6967209	19.4652083	10.1717853	11.3213409	18.2418777	8.7009051	12.2910774
TraesCS1A02G197100	11.5248	12.6111	10	1	7.29932	21.211	12.8063	4	11	14	8	10.3527	6.73726	65.1715	11	7.92275	8	12.3705	94.3307	76.9839	89.3982	53.4367	67.7531	29	40.8021	91.4245	277.812	51.7135	23	34.4032	58.438	50.728	35.7987	48	76.6227	47.3067
TraesCS1A02G197200	100.643	110.951	101.948	69.087	107.243	110.733	132.536	85.7897	51.2968	177.295	90.827	101.351	111.965	188.711	104.99	75.1603	112.443	102.787	181.958	366.943	440.179	80.056	73.5372	184.887	158.85	256.125	292.376	505.437	122.308	114.421	235.329	262.646	333.814	108.24	157.442	130.441
TraesCS1A02G197300	637.094	556.596	664.59	320.335	418.167	411.863	595.179	556.274	732.059	434.289	465.077	420.131	779.853	689.355	762.526	388.728	446.934	526.992	868.629	1341.14	1432.27	538.284	469.964	595.665	627.179	772.545	706.243	824.998	562.822	490.126	749.124	650.056	682.036	531.817	446.434	510.991
TraesCS1A02G197400	0	0	0	1	2.66442	0	0	0	0	0	0	0	0	0	0	0	0	0	0	0	0	0	0	4	0	0	0	0	0	3	3	0	0	0	0	0
TraesCS1A02G197500	230.82	101.068	210.008	138.947	172.265	88.5936	144.585	233.602	187.609	132.812	160.588	176.892	206.453	136.112	184.574	72.841	167.814	148.191	146.855	307.945	169.999	68.1502	67.328	106.663	125.158	118.296	148.48	217.735	105.137	90.5959	193.282	184.255	158.438	156.014	65.1869	103.141
TraesCS1A02G197600	1064.269	1034.6437	927.262	761.552	979.943	1047.418	1125.7911	1072.2002	723.884	935.048	751.823	613.6689	1149.686	1674.167	1011.9615	817.4787	757.114	820.5663	1823.94	2774.136	1968.7236	1131.6002	1083.3772	1260.22	1368.824	2007.633	1831.984	1755.49	1284.759	1119.2479	1762.534	1534.28	1740.226	1445.906	1243.977	994.625
TraesCS1A02G197700	26.013	10.3267	9.16103	11.6837	13.1246	2	41.2264	23.6384	56	23.8578	36.6559	18.7267	19.7649	32.2693	13.857	2.78499	7.33984	40.2372	11.1543	34.0144	34.6455	19.674	15.1596	26.7102	18.1796	17.6433	25.6445	45.9578	11.9547	15.8869	9.63928	21.1054	14.9434	20.3614	16.398	24.2607
TraesCS1A02G197800	177.216	121.951	192.033	113.642	122.357	95.5867	187.965	169.487	158.63	162.149	117.415	90.4409	258.003	260.603	198.945	137.358	132.62	127.44	305.143	452.425	486.625	216.046	153.541	214.356	204.448	255.626	299.308	316.664	164.124	150.191	205.992	236.636	223.806	181.473	109.295	140.785
TraesCS1A02G197900	817.119	739.159	1497.17	681.659	809.228	475.003	1343.22	1425.39	1697.13	462.779	1119.09	756.149	1754.81	741.945	1682.24	533.585	937.397	944.246	1503.63	2379.59	1384.28	636.98	609.713	958.939	1480.47	1164.37	1305.41	970.264	1063.84	911.552	1439.55	941.983	1240.12	897.85	796.376	850.067
TraesCS1A02G198000	143.43	193.279	134.343	91.0149	72.658	94.1256	186.215	208.329	155.839	109.869	98.6149	86.3326	193.258	186.211	213.319	144.876	115.499	167.606	167.274	223.809	195.43	119.833	139.481	124.891	101.898	154.867	148.306	148.036	123.926	93.3483	137.915	104.351	107.347	109.49	94.316	64.6265
TraesCS1A02G198100	205.931	331.59	210.763	137.541	132.672	183.105	264.546	305.845	224.052	168.371	190.606	141.688	343.727	376.402	257.3720004	237.627	263.688	198.198	369.653	504.5971846	319.285	273.52	299.382	256.034	249.651	264.239	324.818	371.227	280.304	203.032	284.222	248.313	296.0437	237.67	178.91	117.863
TraesCS1A02G198200	156.60671	76.94402	285.01358	81.00739	145.63727	43.43450043	82.91886	113.16855	89.4412	119.6035	151.59033	159.3193	127.11912	97.8864	93.3681	71.78978	81.134763	116.891	58.9226	173.3124	240.17129	56.58871	47.9159	78.23676	87.115	79.20321	126.72547	205.1282	84.0019	71.4473	135.2758	166.1241	141.2948	76.1173	58.5937	81.7203
TraesCS1A02G198300	25	36	41	18.902	18	21.4387	56.7903	49	48.6	35.6503	49.4112	2	74	62.6945	51.5985	36.759	29.3338	60.7632	103.948	198.613	337.797	122.722	78.7325	102.769	72.7802	167.678	177.62	260.443	51.7341	71.5827	94.3743	131.548	79	103.609	69.6413	57.4042
TraesCS1A02G198400	913.92	773.244	1126.43	647.623	864.664	480.826	1430.07	1435.31	968.017	474.032	1055.59	800.872	2206.52	735.194	1592.88	599.687	1230.5	1167.11	929.197	1758.23	907.02	679.009	535.27	771.271	974.234	1112.41	923.786	1447.26	951.385	573.562	967.18	1134.95	869.109	803.382	773.102	633.023
TraesCS1A02G198500	242.673	271.213	340.521	181.156	278.075	190.309	241.671	283.922	140.899	255.401	268.254	261.761	228.465	194.514	232.745	205.514	177.46	265.189	176.649	400.594	421.207	367.965	243.137	204.754	217.239	279.132	296.957	957.859	216.462	212.96	305.659	324.007	424.421	277.853	227.086	231.391
TraesCS1A02G198600	411.147	232.97	365.989	193.691	256.641	275.809	229	280.962	157.075	193.213	227.38	229.638	128.816	108.024	79.6811	75.6439	133.312	127.333	71.7898	96.83	265.649	30.9912	43.7419	45.8368	103.444	157.684	77.0254	69.2997	42.7199	38.9024	277.228	545.024	427.224	47.7455	45.3343	56.5692
TraesCS1A02G198700	139.4416	151.289	154.1562	103.4438	110.629156	113.2827	190.8853	167.7222	112.3809	139.2515	131.2293	79.135	229.18	223.5542949	198.55	164.4478	167.17757	161.0679	275.6543	440.01639	238.9175	163.588032	146.8442	157.2801	219.4206	321.7857	332.606	334.2954	192.0828	141.4076	321.3411	190.6802	203.6906	197.689	157.7718	107.91182
TraesCS1A02G198800	4	12	5	3	0	0	9	0	0	0	0	0	0	5	0	3	1	2	3	6	3	3	5	3	2	8	1	0	0	2	7	2	0	0	2	0
TraesCS1A02G198900	0	1	0	0	0	0	0	0	0	0.333333	0.5	0	0	0.5	0	0	0.333333	0	0	0	0	0	0	0	0	0	0	0	2	0	0	0	0	0	0	0
TraesCS1A02G199000	250.7029	128.184	362.8343	124.1373375	228.023	129.949	151.8941267	231.429	113.4903535	179.442	311.9281	272.744	238.248279	172.89311	198.8957019	123.4819	225.695	195.2816	176.928	424.070336	260.383	121.31648	109.125	168.21766	205.8547	187.8406715	255.8612	463.66	161.507	162.212	254.2503	254.692625	268.9564	217.1667606	132.96142	100.90084
TraesCS1A02G199200	6	8	4	6.52372	8.88889	18.62988	13	1	0	2	4.18182	8	22.00003	14.40581	13.6888	8	11	5	9	23.78526	29	9	5	20.00003	10	13.50502	35.5491	85.2174	6.11416	19.999965	11	13.00001	7	12	6.73469	8
TraesCS1A02G199400	0	0	0	0	0	0	0	0	0	0	0	0	0	0	0	0	0	0	0	0	0	0	0	0	0	0	0	0.499994	0	0	0	0	0	0	0	0
TraesCS1A02G199500	600.656	591.928	851.331	433.292	501.621	327.872	697.738	884.516	822.986	570.16	665.778	472.656	995.802	960.462	946.91	575.705	605.769	659.605	1051.2	1606	1599.85	844.455	599.451	921.547	800.837	826.725	859.473	1174.09	678.442	613.664	758.051	729.099	823.096	775.912	472.81	571.76
TraesCS1A02G199600	10	16	19.424239	8	12	23.2722	20	11	6.99999638	10	17	10	5	16	16.50228	8	17	9	22.99996	19.3846	21.99998	9	16.21944	32	20.00003	6.00000494	14.1536	27	14.6651	6.9999954	23.3002	8	11	13.7196	11	17.2896
TraesCS1A02G199700	0	0	4	5	0	0	0	4	2	0	5	0	0	0	1	1	1	0	0	2	28	0	0	2	1	0	0	3	2	0	0	7	7	0	0	0
TraesCS1A02G199800	0	0	0	0	0	0	0	0	0	0	0	0	0	0.2	0	0	0	0	0	0	0.106082	0.25	0	0	0	0	0.2	0	0	0	0	0	0	0.2	0.0848256	0
TraesCS1A02G199900	1	6.0349	9	2	1	0	3	2	8	3	2.40565	3	9	8.48277	7	7	2.75696	0	10	20	15.3168	7	3	7	10	12.1011	3	6.97658	3.53954	4	7	0	1.03173	12	3.57313	3.70519
TraesCS1A02G200000	11179.1332	6848.2186	10647.7681	7636.8921	9751.2479	8300.2667	6839.41103	7937.5651	7398.7537	6334.4001	7343.6249	6805.9986	8198.8002	9866.039	8286.9606	3910.66	5316.0342	6641.8116	23137.497	31937.644	24637.887	7891.5149	7400.148	9149.1994	22529.7138	24251.316	23757.8213	11839.9019	13765.0172	13359.6232	22305.1401	16332.4627	17777.1357	15655.6379	15534.1486	17062.0907
TraesCS1A02G200200	5.08556	4.02748	17.078	12.1836	2.07713	6.14434	2.0618	0	0	16.3808	8.19351	3.18831	2	2	0	0	1	3.15625	5.55341	9	0	0	0	4	1	6	0	0	1.0157	0	0	10.416	8.18482	0	5.13794	5
TraesCS1A02G200500	44.4609	58.6303	54.0217	21.4166	19.7692	28.533	96.8154	72.7142	67.7423	21.7963	56.4477	17.7886	49.5098	91.3611	82.4511	38.393	44.8667	53.5473	94.7893	162.034	77.1359	64.4394	57.4855	91.676	36.0309	109.939	106.959	26.0334	48.2932	47.5685	55.9587	40.0309	67.3713	54.7743	29.464	37.9957
TraesCS1A02G200600	2	1	2	3.82319	4.90954	0	0	19.545	0	5	0	5	11	7	0	0	0	1	2	9	13	0	3	3.15044	8.77153	1	8	19.1914	3	4.96603	7.28007	11	5	0	3.23916	6
TraesCS1A02G200800	219.692	266.775	197.358	133.539	144.538	143.852	273.121	248.616	151.54	123.811	182.295	153.577	302.613	370.198	252.685	232.135	221.258	275.983	378.995	609.695	481.063	261.3	194.323	236.617	246.55	298.568	326.373	368.851	202.942	165.032	277.71	217.094	241.074	244.106	179.597	168.223
TraesCS1A02G200900	95.8084	110.70658	102.2515	94.1658	106.4976	90.5768	165.5989	106.81	127.3186	98.78000001	118.27729	80.4291	186.35055	198.539	165.3474	157.0361	133.8933	144.22	164.929	284.5792	177.63696	84.042	121.6727	108.1169	131.8898	112.7251	204.11088	225.16	120.93031	120.17345	170.1756	110.98295	119.2299	121.72534	110.3906	108.18861
TraesCS1A02G201000	0	0	3.00000244	0	0	0	1.99999913	2.00000093	0	4.99999683	3.00000198	0	0	3.99999626	0	1.00000049	0	5.00000001	2.99999519	4.99999908	5.99999815	0	5.9999951	0	0	0.99999999	2.99999968	0	6.00000169	5.00000062	2.99999854	0	6.00000026	0	0	0.99999997
TraesCS1A02G201100	4	4.78689	5	0	6	1	3	5	8	0	1	0	0	1	0	0	0	4	0	0	5	0	2	1	3	3	0	0	0	0	0	2	1	2	1	0
TraesCS1A02G201200	41.2268	43.3429	59.5799	40.414	62.1487	40.4599	44.3419	55.7003	32	45.5363	63.5592	51.6162	31.424	42.3879	54.7969	33.9411	34.3931	33.9911	54.3776	114.929	52.615	35.7886	40.1344	31.8661	81.3412	46.9622	40.9045	79.868	47.6996	19.2613	89.7488	67.1093	82.9534	58.7501	47.7464	29.5404
TraesCS1A02G201300	115.415	136.276	162.143	124.843	99.0898	100.942	236.646	195.616	185.506	76.0339	117.135	121.336	223.046	312.605	260.507	145.298	149.384	130.669	457.333	657.649	834.541	298.909	239.784	277.677	225.321	287.421	524.703	335.975	230.498	241.535	204.348	170.274	252.373	270.146	200.746	211
TraesCS1A02G201400	648.153	813.434	580.168	2166.62	2631.94	2404.21	1033.39	874.414	639.238	1967.06	3077.5	2481.06	1042.6	1410.68	768.23	2561.14	2795.4	2710.26	1572.93	2389.76	1631.47	4306.34	3552.08	5222.49	935.349	1156.27	1437.36	5978.23	3498.71	2760.87	857.821	695.031	870.349	3415.48	2801.29	3283.26
TraesCS1A02G201500	78	84	29	21	69	26	72	98	58	31	44	32	96	68	93	51	43	73	91	115	77	47	44	45	76	54	123	56	56	44	83	62	50	66	35	49
TraesCS1A02G201600	2697.27	1044.58	2240.24	1068.59	1757.62	1287.64	2000.4911	2165.05	964.046	2878.6139	2915.99	1899.76	2790.46	3553.1427	1961.34	1898.77	2641.78798	2513.89	3772.07	6284.6265	2454.57	1488	1935.65	1985.5915	2753.34	4155.19	3064.39027	3859.96347	2936.24	1986.43	3528.63	3677	3767.0162	3076.23	1961.38	1395.13
TraesCS1A02G201700	104.281	84.7475	105.608	67.8173	76.7513	90.9684	170.544	116.575	70.5028	104.798	92.1289	82.5281	197.812	175.458	176.055	113.592	153.049	183.711	125.655	228.671	211.89	167.416	144.387	197.813	97.9843	168.107	120.588	302.224	100.831	83.3835	164.629	185.143	207.115	91.867	108.854	89.8228
TraesCS1A02G201800	4	3.33333	5.33333	1.33333	2.33333	0.333333	2.66667	7	2.33333	2.66667	1.33333	5	7.66667	3.33333	5.66667	0.666667	3.66667	4	7.66667	15.3333	8.66667	2.66667	1	1	5.33333	5.33333	10.6667	10	6.33333	4.33333	7.33333	8.66667	6	3	3.66667	2.33333
TraesCS1A02G201900	4	3.33333	5.33333	1.33333	2.33333	0.333333	2.66667	7	2.33333	2.66667	1.33333	5	7.66667	3.33333	5.66667	0.666667	3.66667	4	7.66667	15.3333	8.66667	2.66667	1	1	5.33333	5.33333	10.6667	10	6.33333	4.33333	7.33333	8.66667	6	3	3.66667	2.33333
TraesCS1A02G202000	55.8311	21	24	14.5186	30	23	27	22.5084	39.7304	33	21.2825	13.7034	13	58.6705	25.9696	15.0603	15	15	243.793	125.799	181.975	21.5529	51	47.2024	96.1597	67.8585	80.77	46.301	72.9421	59	65.4818	21	43.4904	82.4228	47.279	48.1442
TraesCS1A02G202100	2	5	0	0	0	0	0	1	2.09562	1	0	0	1	0	1	2	0	0	0	0	1	0	3	0	1	1	0	3	0	0	0	0	8	1	4.35792	0
TraesCS1A02G202200	9.01994	8.80982	0	6.37838	0	4.50126	4.852	15.0988	9.2037	4.61636	13.1873	6.87724	12.4558	19.5884	4.125	8.71863	10.7373	7.83677	16.4223	15.9026	11.1667	11.0906	16.3636	27.5778	13.7019	13.3269	9.38009	21.6323	6.38314	17.2051	24.4342	7.12584	1.78487	1.96885	11.4097	7.39016
TraesCS1A02G202300	185.436	152.704	250.246	174.63	199.389	163.11	160.016	175.138	181.619	222.589	260.626	210.513	249.821	243.908	176.006	181.252	165.64	207.97	225.566	426.636	461.159	235.664	213.011	235.063	173.608	213.598	277.107	818.165	208.947	185.328	236.077	308.583	363.371	227.017	180.283	156.911
TraesCS1A02G202700	114	145	121	64	83	38	122	126	94	83	111	71	122	155	123	94	72	110	182	219	146	105	65	73	122	147	125	103	101	103	139	121	118	119	77	104
TraesCS1A02G202800	0	0	1.00012	0	0	0	0	0	3.00258	0	1.00155	1.00052	2.01435	0	0	2.00082	1.379	0	0	0	0	2	1	0	1.00065	0	2.00235	0	1	3	0	1.00077	1.00021	1.00273	0	0
TraesCS1A02G202900	3	0	0	0	0	0	0	0	0	0	0	0	0	0	0	0	0	0	0	0	3	0	0	0	0	0	0	0	0	0	0	0	0	0	0	0
TraesCS1A02G203000	959.75	1238.17578	839.22565	516.493	754.244	772.96	1272.05	1044.4	789.248	905.7491	934.9687	714.709	1278.39	1590.2381	1218.98609	970.9597	900.797	969.94118	1482.37924	2367.48	1779.29	1224.9067	1089.43	1324.69	981.0367	1431.67943	1488.54	1846.66408	1063.02	770.71589	1118.3934	1275.9323	1283.4503	971.953	878.739	797.45
TraesCS1A02G203100	22.0657	16.4528	37.3304	13.1818	35.98076121	13.394	50.78260003	41.5889	18.3422	28.1998	42.7529	47.9143	58.56066	38.0098	42.3591	17	22.4686	17.85406	42.228	112.537	30.8012	25.9588	32.95690057	36.5106	52.83621	48.6892	51.4155	53.2235001	52.4426	21.1034	80.3335	58.135	35.3118	17.25	44.8328	27
TraesCS1A02G203200	9	56	6	10.9095	15	16	134	117	143	7	14	5	233	190.705	224	78	68	84	142	249.903	387.878	368	191	227	61	44	91	144	66	99	34.8952	21	24	144	97	90
TraesCS1A02G203300	9.81818	0	1	0	2	0	3	0	0	3	2	0.5	3	2	3	0	2	0	19	19.4286	17	4	2	0	6.46154	9	5.5	13	3	4	8	3	6.66667	1	0	0
TraesCS1A02G203400	252.296	389.835	272.852	170.18	256.557	238.274	386.53012	338.329	245.417	252.032	242.975	216.946	429.015	379.585	326.122	261.812	281.449	363.754	395.836	693.211	464.453	291.75	326.585	365.427	354.057	375.461	440.494	478.39466	362.003	277.669	402.518	293.115	363.56	340.988	273.089	244.733
TraesCS1A02G203600	34	8	118.437	23	124.398	124	40	640.61	22	16	409.955	94.2783	65	72.6857	151.328	63	39	62.7347	49	87.7565	1314.52	476.506	184.857	240.686	5	1	37.7708	3184.81	30	117.956	52.0737	19	7	220.638	131	239
TraesCS1A02G203700	0	1	0	0	2	0.00386964	44	31	21	0	1	0	147	173	183	41	33	26.5603	146	164	242	343	322	170	22	7	47	51.4964	43	144	7	0	3	55	14	18
TraesCS1A02G203800	0	0	0	0	0	0	0	0	0	0	0	0	0	0	0	0	0	0	0	0	1	0	0	0	0	0	0	0	0	0	0	0	0	0	0	0
TraesCS1A02G203900	4.21815	0	0	0	0	0	1.0839	0	0	7.32879	4.2273	3.82266	3.27966	4.64395	0	0	1.12361	0	0	0	11.2247	0	0	6.34574	0	0	0	0	0	0	2	0	3.11596	0	0	0
TraesCS1A02G204200	281.41404	255.104	209.855	224.82	197.426	216.62401	263.091	199.39772	263.571	233.676	169.878	105.032	271.324	316.693	268.561	284.67	189.072	210.521	368.509	502.801	457.107	169.45	173.168	181.879	354.6561	510.791	346.165	293.358	229.74681	168.672	398.292	410.889	460.757	331.73959	247.013	232.573
TraesCS1A02G204300	196.753	197.512	208.036	157.937	111.832	167.397	142.526	151.522	112.295	181.155	167.066	143.869	103.668	144.679	100.883	136.497	89.2017	114.308	104.737	253.014	266.865	65.3263	53.7087	107.288	166.742	234.921	236.079	210.642	132.37	84.9268	231.261	216.934	207.008	161.309	146.824	111.809
TraesCS1A02G204400	7	2	1	2	6	0	0	7	0	4	4	9	7	3	4	0	0	1	3	1	0	0	1	3	0	2	4	11	0	0	3	4	2	1	1	0
TraesCS1A02G204500	7	6	4	3	15	4	6	9	4	7	13	7	4	14	10	8	7	3	20	21	12	4	5	7	7	18	25	14	18	12	24	11	17	17	12	19
TraesCS1A02G204600	3	0	0	0	0	0	0	0	0	1	2	1	2	4	1	0	0	1	0	3	0	0	0	0	0	0	0	0	0	1	0	0	0	1	0	0
TraesCS1A02G204700	8.00076	0	0	1	1.1671	1	0	4.00045	0	0	1	0	6	3.05499	2.02857	1	2.00025	0	1.01786	6.41456	29.5577	10	0	2.26979	3	4.77531	14.0062	9.00062	8.42105	3.25714	2	2.00021	5.00144	5.00068	3.00058	3
TraesCS1A02G204900	0	0	0	0	0	0	0	0	0	0	0	0	0	0	0	0	3	0	0	0	0	0	0	0	0	0	0	0	0	0	0	0	0	0	0	0
TraesCS1A02G205000	4	3	5.36769	4.59816	1	0	4	2	2	7	0	0	8	6	0	6	2.33054	0	7.47725	1.08927	1.12733	2.10602	4	6.53249	4.12781	11	6	2.165	0	4.4099	2	2	2	0	2	3.50678
TraesCS1A02G205100	0	0	0	0	0	0	0	0	0	0	0	0	0	0	0	0	0	0	0	0	7	0	3	0	0	0	0	0	0	0	0	0	0	2	0	0
TraesCS1A02G205200	0	0	1	0	0	0	0	0	0	0	0	0	0	0	0	0	0	0	0	0	0	0	0	0	0	0	2	0	0	0	0	0	0	0	0	0
TraesCS1A02G205300	119.40676	148.8102	104.4123	97.885	99.5828	79.6624	178.93721	153.4883	105.985	141.8018	128.8714498	94.1333	218.8552	252.651	190.1123	146.3262	118.9372	108.8472	213.9971	345.267	271.065	214.6329	169.2612	228.6422	197.8792	240.5351	277.7368	345.853	153.7219561	132.888	173.7063	221.0231	248.0863	122.0072	141.4969	120.3317
TraesCS1A02G205400	169.639	148.71	206.859	89.6447	167.588	126.438	150.954	153.188	100.506	146.909	157.096	110.987	148.448	160.551	159.563	91.3821	99.0075	121.444	148.718	326.162	204.032	117.894	100.836	107.646	196.154	197.913	222.613	282.962	124.161	101.027	220.253	180.861	184.348	174.747	104.627	97.8951
TraesCS1A02G205500	0	0	0	0	0	0	0	0	0	0	1	0	1	0	0	0	2	2	0	0	0	1	0	1	0	0	0	2	0	0	0	0	0	0	0	0
TraesCS1A02G205600	378.208	540.227	347.724	296.339	276.39	309.285	386.762	407.523	462.772	307.88	326.477	296.917	392.607	590.944	405.898	367.25	317.991	331.438	611.772	967.185	671.026	290.239	363.547	481.222	497.947	625.057	540.952	489.406	484.979	334.988	541.595	529.245	428.343	381.624	331.937	357.937
TraesCS1A02G205700	522.098	483.246	393.196	390.735	450.733	447.891	498.951	503.79	412.12	439.205	373.28	295.27	473.86	419.979	477.537	421.482	366.685	404.65	544.126	907.546	779.037	356.082	329.504	324.703	533.237	755.22	707.641	565.64	425.309	363.177	798.078	584.996	657.063	533.465	512.575	418.461
TraesCS1A02G205900	7	0	5	4	5	0	3	0	3	0	2	0	1.06974	1	7	5	2	0	7.5686	6	7	1.94136	0	4	0	5	5	2	0	2	1	0	6	4	3	0
TraesCS1A02G206000	6	0	3	3	3.7052	0	2	2	3	6	0	1	8	3	3	4	4.86373	7	1	10	3	4	2	3	8	6	4.5534	8	3	7	3	1.45936	1	8	2	2
TraesCS1A02G206100	0	2	4	7	6	6	40.99996	11	11	9	4	4	9	16.9426	12	21.9114	12	19	23.6765	14	68.2864	21.05358	4.79129	18.6599	22.7869	30.7239	46.7561	47.7749	29.02045	12	9	29.00001	32	52.88725	31.71852	35.77929
TraesCS1A02G206200	78.3331	45.5007	121.809	51.936	89.581	65.9492	42.5917	74.7836	54.0739	113.413	80.0659	72.5408	65.0822	79.3997	57.7802	24.88	53.4452	53.2059	144.978	189.574	177.325	87.0256	66.4811	168.446	94.54	93.9361	90.3519	270.28	118.43	103.822	136.836	147.067	137.2	84.5644	79.5478	72.6301
TraesCS1A02G206300	2	2	3	1	4	7	9	5.05208	2.04605	3	4	7	13	7	9	10.66889	8	6	9.11483	21.12886	15.0809	20.34489	6	6	7	12.1126	10	7	1.01924	4	9	3	3	6	10	7.9081
TraesCS1A02G206400	9	23	16	9	10	13	25	27	16	25	21	12	30	26	35	20	23	11	34	34	26	34	22	20	29	51.3931	31	33.28	28.4129	11	25	19.6333	23	15	14	19
TraesCS1A02G206500	9	23	16	10	11	4	26.9657	20	45	4.42061	2	10	12	8.68486	20	15.8443	12	17	20	22	15	31	32	12	11	6	7	27	25.9003	7	8	4	11	16	2	5
TraesCS1A02G206600	289.38	304.69	262.657	180.213	206.839	236.924	300.287	332.593	216.88	221.166	252.365	198.626	353.868	317.191	257.124	313.337	207.96	276.367	319.433	490.762	245.558	230.422	262.016	287.19	278.561	296.698	325.002	268.918	273.429	192.353	313.408	243.909	291.061	215.108	182.791	164
TraesCS1A02G206700	307.34823	352.65799	278.0633	227.643841	266.4294	275.006	226.74119	280.416	225.49946	302.8854	283.85072	247.88345	312.5752	329.785	294.8315	282.2504	198.5084	309.5767	273.9116	534.6923	422.3403	290.3038	238.514	259.35522	278.8778	381.0696	340.9633	574.6069	299.3955	196.6072	347.42931	368.4878	412.2472	271.52464	258.1143	190.01891
TraesCS1A02G206800	5	5.31559	19	27.2233	20	9	24.6451	18	16.7482	15.3453	33.6151	18.496	23	36.6393	28.8464	14.6326	14	6	35.6331	46.7645	79	66.6367	65.2352	98.9319	21.6327	47.6585	32.6774	104.754	45.6283	26.107	33.6427	12	49.2602	51.7151	36.5857	33.5963
TraesCS1A02G206900	2177.31	1942.91	2011.8494	1157.90618	1678.43	1189.83	1869.84	2014.6003	1630.16	1168.72	2028.2397	1458.9	1923.22	1437.73	1794.32	1038.7405	1517.0823	1727.4803	1765.6406	2584.4313	1743.86	807.7535	1027.07	1137.32	1831.81937	1502.44	1686.2086	1355.7254	1575.63	862.805	2336	1609.61	1750.26	1393.15	1225.4005	1255.363
TraesCS1A02G207000	1	0	0	0	2	0	2	1	3	0	4	1	12	11	12.3636	1	4	9	13	5	24.973	18	12.2927	12.2449	7	7	14.2295	11	3	12	2	0	4	2	1.02041	7
TraesCS1A02G207100	1	1	7.24655	3	3	0	10.1499	10.8283	0	4.6474	6.93866	5	9.59261	14.4329	25.7356	16	2.10798	9.16488	21.4699	26.0294	3	1.22887	5.36385	4.34159	14	1.2579	21.0669	23.2448	5.60091	14.9478	7	7.2553	10	10.6796	3	0
TraesCS1A02G207200	4	0	0	0	0	0	0	0	7	3	0	0	1	1	1	5	0	0	0	3	16.254	0	0	1	0	0	0	3	0	0	0	4	0	0	0	1
TraesCS1A02G207500	0	1	0	0	0	0	0	0	0	0	0	0	2	0	0	0	0	0	0	0	0	0	0	0	0	0	0	0	0	0	0	0	0	0	0	0
TraesCS1A02G207600	8.6591	3.30351	4	3.13413	1.05475	0	0	1.23056	9.42359	2.06281	1.04042	1	8.49821	2.15916	4.15038	1	5.59449	0	5.37764	2.22573	0	0	3.38708	6.69006	1.17092	0	7.61	5.16974	3.31021	2.28235	1.01858	1.13667	1.05667	0	1.19625	1.02088
TraesCS1A02G207700	86.7345	100.6169772	109.064	76.8988	70.5407	57.6988	132.523	164.584	115.976	78.81644279	95.8108	67.4267	167.525	124.6700003	158.3594803	118.968	110.7100155	118.693	184.021	202.032	141.549	126.07	123.458	103.52877	147.365	150.7716606	163.823	169.716	100.078	101.909	136.544	86.6727	91.3804	105.237	83.18350006	83.55885465
TraesCS1A02G207800	0	1	0	0	0	5	0	2	0	0	1	2	0	0	0	0	0	3	0	0	0	0	0	0	0	0	0	0	0	0	0	1	0	0	0	0
TraesCS1A02G207900	9	2	17	10	5	3	5	11	4	11	13	17	12	14	15	2	1	19.5826	18	27	46	10	14	18	10	14	35	262.786	15	6	24	13	20	22	15	0
TraesCS1A02G208000	45	45	23	24	39	40	49	60.7255	21	38.4726	42.4899	39	69	59.7675	52.782	33	56	44.4793	64.0619	79.937	62.6729	22	22	77.5696	58.7884	63.0279	65	65.4658	63.6788	29.4686	41.2182	49.2765	63.3691	57.621	31.4468	41
TraesCS1A02G208100	0	4	0	0	0	0	5	0	0	0	2	0	2	3	11	2	3	5	7	24	0	2	4	6	3	4	1	2	0	10	0	0	0	9	3	1
TraesCS1A02G208300	0	0	0	0	2	1	0	1	0	1	0	0	0	0	0	4	0	0	0	0	0	0	0	0	0	0	0	1	1	3	0	0	0	0	1	0
TraesCS1A02G208400	352.216	286.535	367.016	169.531	256.349	144.884	357.19	353.803	357.766	129.719	324.868	312.675	415.352	284.731	338.296	169.586	305.819	312.652	353.716	492.951	283.119	119.855	138.708	171.922	333.013	232.735	270.839	341.168	273.946	189.38	412.157	207.609	320.431	231.585	129.436	221.504
TraesCS1A02G208500	489.515	318.056	616.505	293.764	467.967	220.707	459.607	553.064	412.758	260.381	629.661	482.016	721.402	346.553	481.506	288.104	464.451	515.083	389.127	780.692	516.511	253.561	174.626	245.66	422.541	333.609	461.818	568.238	298.707	295.186	494.207	419.196	416.641	360.962	270.408	248.251
TraesCS1A02G208600	392.5541	534.628	371.858	372.8947	418.112	380.423	328.156	334.69	128.184	465.03	411.6204	304.8824	295.4439	401.659	328.73973	280.479	270.038	293.9182	295.721	669.329	408.842	207.0532	173.7529	252.8145	342.6998	424.382	418.0834	567.108	325.9781	168.7359	503.202	513.389	514.819	407.2324	291.1843	238.1201
TraesCS1A02G208700	2	0	0	0	0	2	0.481902	0	0	0	0	0	0	0	0	0	0	0	0	0	0	0	0	0	0	4	0	0	4	2	0	0	0	0	0	0
TraesCS1A02G208800	0	0	0	0	0	0	0	0	0	0	0	0	0	0	0	0	0	0	0	0	0	0	2	0	0	3	0	2	1	1	0	0	0	0	0	0
TraesCS1A02G208900	8	4	10	2	0	2	2	4	8	24	0	8	17	20	17	11	7	5	19	13	54.625	20	9.81719	13	11	16	24	35	15	23	21	21	46	13	13	9
TraesCS1A02G209000	2.999997	3.999998	11	1	0	0	2.999996	8	21	3.999999	8	4	4.999998	17	6.999998	1	1	2.000002	16	16	6	6	16	7	3	2.000003	13	13.00002	8	7	5.000004	2	3.000001	10	1	12
TraesCS1A02G209100	116.74503	294.19281	258.2475	201.5073	121.9098	249.9157	468.1626	338.1961	153.052	359.5647	230.4944	129.9791	384.6666	548.3628	310.5618	237.61509	194.81228	262.0418	810.8962	1073.2229	1449.3789	1086.2823	908.0437	909.845	395.3422	979.41536	1098.784	1827.338	533.0762	510.3138	472.8156	635.8313	1132.4683	929.936	728.586	483.9482
TraesCS1A02G209200	39	38	44	21	34	20	69	64	34	27	30	26	81	75	78	30	36	29	55	68	79	36	35	29	67	73	76	48	52	53	82	61	65	62	32	45
TraesCS1A02G209300	0	0	0	0	0	0	0	0	0	0	0	0	0	0	0	0	0	0	0	0	0	0	0	0	0	0	0	1.00156	0	0	0	0	0	0	0	0
TraesCS1A02G209400	1104.28	418.23	915.612	494.607	774.398	811.189	621.403	602.93	302.358	916.085	730.968	589.898	657.526	826.102	555.157	331.703	420.277	492.474	808.999	1787.67	890.731	374.485	322.385	546.24	612.525	1375.62	1334.72	787.562	721.133	550.53	1311.06	1244.19	1710.84	674.391	742.262	506.463
TraesCS1A02G209500	62	33	63	20	48	49	59	50	43	42	37	27	64	62	46	35	40	35	98	89	97	54	50	59	58	61	83	124	67	28	82	71	73	67	52	45
TraesCS1A02G209600	937.594	734.574	1054.66	530.59	728.734	569.179	817.876	924.669	1070.34	701.755	711.523	900.968	1108.24	949.08	1204.53	643.702	821.661	779.449	1173.78	1740.38	2192.82	602.534	534.719	832.704	928.607	929.339	973.847	1297.77	812.789	733.555	1112.95	1028.2	1008.65	743.187	722.708	767.771
TraesCS1A02G209700	0	0	0	0	0	0	0	0	0	0	2	0	0	0	0	0	0	0	0	0	0	0	0	0	0	0	0	1	0	0	0	0	0	0	0	0
TraesCS1A02G210200	1189.2225	1200.6563	1110.7055	678.223	765.6546	927.2456	1186.7527	1255.0558	872.8437	1293.4147	1150.9794	875.6957	1425.4703	1749.6648	1338.4733	1134.014	1121.46458	1155.0071	1765.5212	2939.68	1569.485	1145.82372	983.0825	1472.733	1153.1063	1618.2618	1598.232	1989.7857	1374.4581	896.7399	1345.4939	1364.2776	1349.3356	871.4307	1047.1565	746.1544
TraesCS1A02G210300	299.92	122.185	429.051	145.847	267.748	94.3333	222.421	264.35	180.834	160.588	226.384	278.685	243.861	179.709	209.882	127.734	167.944	183.938	172.211	383.785	290.497	120.632	89.1283	150.122	192.874	140.566	267.463	283.28	163.284	150.383	276.733	276.101	190.65	155.271	153.126	157.351
TraesCS1A02G210400	43.4887	34.7071	11.829	231.477	152.282	102.525	5.57258	6.78261	27.125	37.4639	26.0572	35.7593	6.98026	24.2918	16.0073	26.9167	3.76877	59.8476	19.1279	13.8667	15.4286	30.4345	21.7896	23.6953	15.6	27.6078	16.7917	124.369	41.0972	50.8929	31.9075	25.2182	21.9462	116.286	99.6813	118.401
TraesCS1A02G210500	6.21212	3.11222	8.26982	12.9703	16.1948	3	9	13.4964	9.08923	24.8474	20.3283	15	34.6346	23.3588	10.1409	7.3061	13.328	4.37994	27.3116	57.9557	27.7349	13.5915	8.84071	21.1268	18.8838	40.2535	40.4475	65.9168	24.7833	14.6369	30.2503	42.6651	58.2446	21.3793	17.4364	19.0572
TraesCS1A02G210600	213.767	249.536	169.18	172.249	200.762	196.276	260.436	166.946	246.233	169.158	189.93	174.467	141.161	235.201	207.565	196.481	148.14	134	264.425	433.943	349.412	176.898	165.542	169.542	192.673	373.819	310.381	348.794	193.938	186	283.252	278.967	310.707	183.491	197.353	180.722
TraesCS1A02G210700	266.545	175.695	232.589	295.522	378.54	330.1	121.714	122.431	133.415	265.588	223.819	217.138	80.3896	145.768	91.9367	64.5512	105.075	78.3904	387.758	642.495	335.011	189.638	149.492	270.248	306.804	625.62	493.361	415.638	302.961	361.186	361.195	361.626	399.853	488.896	452.074	433.923
TraesCS1A02G210800	62.3923	30.325	57.0192	86.0272	48.9357	45.1999	50.4175	53.0386	39.2079	55.1415	75.1776	48.869	53.3925	68.6871	55.6333	43.652	46.5795	52.8412	52.4255	98.6054	156.137	63.3057	26.2593	67.3866	49.7211	73.9969	54.9835	215.271	46.2067	29.8721	108.63	132.03	101.694	47.3116	74.8205	47.9214
TraesCS1A02G210900	0	3	1	7	1.00054	3	2	0	0	2	4	0	4.00227	11	5	5	0	1	9.00703	6	9	7	19	1	9	6	14	6	5.00596	17	0	5	7	3	21	3
TraesCS1A02G211000	1039.22	1253.95	1386.02	793.512	892.801	1111.64	1580.34	1362.91	586.576	998.773	996.102	410.2	2271.46	2251.66	1525.79	868.864	1003.71	1040.79	3258.16	6917.41	3412.03	2605.26	1939.1	2068.42	3498.1	3971.53	3548.48	2548.1	2188.03	1705.7	3434.7	2874.34	4100.04	2663.04	2035.63	2185.76
TraesCS1A02G211100	2	0	0	0	1	0	1	2	0	0	0	1	0	1	1	0	1	0	0	3	1	1	0	0	3	3	0	3	1	0	1	0	0	3	0	0
TraesCS1A02G211300	122.484	102	104.615	42.8924	50	35	87.2719	111.1	107	35.3784	46	42.5455	76.5938	96.262	88	24	46	97.2973	27	33	58	31.8367	38.4935	22.6286	45	96.7485	50.1188	17	33	26	132.889	95.3788	99.5601	52.6582	32.6746	46.575
TraesCS1A02G211400	21.7587	0	9.43184	1.91812	5.73412	1.91198	5.76182	9.60841	9.66053	5.74429	7.65052	0	19.2614	15.7421	9.31786	10	1.5	11	7.63112	13.1385	28.7601	15.308	3.81975	10.0686	7.66178	7.66156	15.2562	13.4405	3.69137	11.4381	16.4792	13.4868	40.2361	10.9834	5	0
TraesCS1A02G211500	6	1	8	20	18	14	11	18	16	11.5637	24.3743	70.8326	11	20	31.3069	18	18	37.5518	11	10	56	243.741	80.7309	74	4	16	28	331.705	30	25.5958	18	51	61	89.7934	49.0924	54
TraesCS1A02G211600	107	104	217	84	128	57	87	125.0004	196	42	76	63	107	93	146.509	72	86	98	146	164	156	85	77	86.99996	109	92	144	56	104	83	108	115	105.00003	93	75	96
TraesCS1A02G211700	0	0	0	0	0	0	0	0	0	0	1	2	0	0	0	0	2	2	0	0	0	0	1	0	0	0	0	0	2	0	0	0	0	4	0	0
TraesCS1A02G211800	0	0	0	0	0	0	0	0	0	8	0	0	1	0	0	0	0	0	0	1	0	0	0	2	0	3	0	0	0	0	0	2	0	0	0	0
TraesCS1A02G211900	43.372	40.0362	72.4036	15.6599	32.8215	31.5993	57.3753	68	31.9515	50.7903	27.1502	30.6386	75.9976	65.0275	73.7577	45.8102	44.0557	39.4817	49.2553	153.898	59.0966	43.9016	48.0127	55.9868	45.7859	61.1382	61.0152	54.1882	41.3635	41.948	49.4147	90.7461	84.5169	39.0866	27.2445	16.9284
TraesCS1A02G212000	3.45714	60.5607	4.15385	1	2.30444	3.50119	89.4486	22.3705	100.453	0	3	2.40197	151.948	502.143	59.0414	93.1546	14.6364	11.4459	3293.67	1219.86	906.377	750.659	1079.56	463.416	339.273	212.033	517.285	0	812.766	761.054	59.0085	0	3.15854	632.121	391.82	526.427
TraesCS1A02G212300	0	0	0	0	0	0	0	0	0	0	0	0	0	0	2	0	0	3	0	0	0	0	0	0	0	0	0	0	0	0	0	1	3	0	3	0
TraesCS1A02G212400	0	4.86848	0	0	3.43873	0	0	0	6.13937	0	0	0	0	7.94174	0	5.95636	0	0	99.3627	0	205.225	6.09685	28.9843	0	5.84283	29.8085	35.4759	0	4.46337	16.8427	1.04324	7.13775	4.50628	11.6447	9.70703	5.89203
TraesCS1A02G212600	0	0	0	7.12779	0	0	1.04903	0	0	1	1	0	3	0	0	0	3	1	0	0	3.01198	0	0	0	0	0	0	0	0	1	0	1.00948	0	7	3	1
TraesCS1A02G212700	949.341	728.176	1303.825	2066.226	2694.118	2174.44	799.193	1077.416	574.924	1395.788	1832.411	1858.538	704.873	776.556	578.019	549.763	919.331	972.714	1694.861	2765.39	724.039	1265.409	916.929	1262.365	1314.617	2742.29	2279.12	1873.925	1863.799	1484.06	2084.943	1885.522	2221.824	2522.92	2408.715	2433.623
TraesCS1A02G212800	1387.295	1503.86	1287.194	679.274	1073.472	913.955	1248.018	1228.168	920.629	849.592	1083.336	843.679	1355.863	1578.58	1085.643	845.385	889.918	1010.309	1482.362	2462.728	1303.662	825.823	863.798	881.778	1296.296	1530.101	1584.303	1650.212	1200.925	808.587	1489.991	1352.166	1175.6	1272.304	859.946	785.7259
TraesCS1A02G212900	405.032	492.041	496.219	408.908	625.821	599.639	413.993	375.234	252.554	452.22	406.213	314.89	344.587	353.002	233.745	221.681	262.428	284.878	735.252	1072.78	679.455	321.989	197.988	376.518	682.594	1349.04	1152.01	978.083	554.548	428.007	744.78	807.42	933.38	1159.12	1001.59	936.072
TraesCS1A02G213000	1790.63	1757.48	2878.78	1437.11	2401.16	2059.8	1020.52	1180.29	657.683	1708.95	1869.67	1385.4	756.536	889.441	521.364	536.126	814.172	954.272	1463.28	2307.54	1494.91	426.673	560.898	828.829	1787.6	2628.25	2507.44	1103.49	1184.19	926.107	2727.43	2574.55	2756.31	1841.94	1832.61	1502.93
TraesCS1A02G213100	256.494	226.536	290.426	180.128	177.893	164.803	250.439	237.212	302.682	186.852	202.25	192.991	241.766	268.266	257.597	175.569	178.865	206.304	253.012	439.647	448.349	180.608	149.07	224.87	262.176	264.256	296.046	291.839	220.515	200.566	329.916	254.89	307.924	206.977	134.613	170.914
TraesCS1A02G213200	0	0	0	0	0	3	0	0	0	0	1	0	1	0	1	0	0	0	1	0	0	0	0	0	0	0	3	0	0	0	0	2	1	1	1	0
TraesCS1A02G213300	40.4114	50.0922	58.4261	16.8768	30.3035	26.0463	34.5647	40.236	54.3002	58.8477	31.9744	14.9667	31.5453	43.7911	33.3333	24.1948	26.1807	26.8213	91.3643	107.634	96.9785	36.5827	20.1447	28.4068	43.7533	50.2423	91.6533	69.1129	41.2101	32.0946	59.1677	38.783	54.3148	40.8191	27.5384	39.663
TraesCS1A02G213400	1825.94	2266.45	1441.31	1235.73	1380.4	1488.61	1503.34	1620.52	1093.02	1170.77	1507.93	1137.58	1532.57	1933.67	1300.64	1409.12	1151.6	1488.38	2622.96	3962.52	2506.5	1439.93	1640.04	1810.97	1946.17	2208.27	2541.24	2672.71	2141.16	1731.33	2488.53	1806.04	1963.82	2082.15	1671.75	1414.25
TraesCS1A02G213600	3549.89	3492.9	3427.99	2459.65	2228.88	2985.02	2386.24	2397.89	3274.95	3143.97	2454.44	1820.84	1420.3	2498.82	1715.74	1525.01	1701.72	1883.02	1966.62	2765.34	2912.29	1130.56	1350.34	1988.29	1844.86	2921.5	1944.65	2254.39	1585.65	1010.42	3459.96	3754.39	3698.96	1499.43	1800.69	1542.88
TraesCS1A02G213800	0	0	1	0	7.19327	8	2.6443	1.40107	0	0	3.19546	5.37954	9.12108	4.23356	5.12667	1.1502	2.64698	0	3.22466	3.15527	1.1348	1.95055	0	4.61038	1.05046	1.08386	11.4227	1.1906	1.05416	0	6.60817	2.92696	1.20305	5.27867	5.57478	10.5097
TraesCS1A02G213900	59.6979	90.93821056	85.2237838	70.95885	57.5312	70.0213	96.08806	68.791	50.35095	86.3929	76.03785	55.3448	98.526	92.3946	105.8905	98.3737	66.8595	87.4168	152.093	179.68	114.8154	67.965	109.966219	71.01	103.1617	123.819	166.6176	186.1401	128.9355	88.1383	109.933	111.2020634	149.5	115.448	88.0868	80.08317988
TraesCS1A02G214100	18	5	43.5821	2	13	15	15	19	5	14	23.6411	18.9747	25	15	23	4	13	11	39	30	20.0604	7	7	13	26	15.4078	31	33	12	10	33.8508	31	12	7.30638	8	10
TraesCS1A02G214200	15.313	12.5807	26.5319	7.96889172	19.7228	9.706500635	31.9127	24.2171	18.8025	10.2306	18.7811	19.25487	26.9723	6.414121644	23.099	10.25090014	17.9923	33.81882	40.8567	54.3769	15.79639801	23.2311	12.43643713	36.8035	24.2389	19.449	45.3336	44.2381	21.5789	18.4667	18.4008	9.66526	11.1991	22.9997	6.512600757	10.20442862
TraesCS1A02G214300	788.792	796.556	810.572	609.69	768.049	579.07	643.897	639.463	751.039	588.425	680.675	467.636	599.395	790.611	565.399	568.946	509.008	536.241	1224.14	1941.92	1270.58	585.836	496.354	655.11	984.558	1204.67	1449.45	1034.79	852.768	625.793	1220.18	989.864	1082.18	1038.95	820.462	649.623
TraesCS1A02G214316	2	0	8	0	2	0	7	9	18	0	1	1	5	2	3	0	4	2	1.19263	2	0	9	0	4	3	3	1	6	4	1	2	1	0	0	0	3
TraesCS1A02G214400	10	0	16	1	12	0	13.7222	10.125	1	6	13.8947	6	21	4.36364	1.05556	3	7	7	11.3667	14	16	10.5	0	7	11.7391	2.28571	10	26.5074	7.93333	4	7	6.4	12.6316	5.9375	2.4	8
TraesCS1A02G214600	670.6	529.594	1044.17	496.34	670.218	369.582	1018.23	1172.5	1247.91	482.508	954.577	699.447	1496.92	472.565	1387.6	411.594	936.161	800.666	716.448	1463.71	1249.8	401.588	318.477	487	711.704	593.285	842.135	1012.5	669.344	399.379	948.936	892.402	818.997	540.032	446.679	515.501
TraesCS1A02G214700	3	3	1	3	3	6	4	4	6	4	0	6	2	0	10	0	4	0	1	10	0	7	0	0	0	4	4	14	0	1	3	0	4	1	2	0
TraesCS1A02G215000	0	0	0	0	0	0	0	0	0	0	0	0	0	0	0	0	0	0	0	0	0	0	0	0	0	0	0	0	2	0	0	0	0	0	0	0
TraesCS1A02G215100	23	20	18	10	6.20684	0	9.41907	29	28	16	21	16	8.61383	15.6107	8.22162	11	5	14	27	29.529	23	15	26	10.1602	13	13.3722	25.48	15.8861	20.5607	8	20	26	26	11	9.34536	12
TraesCS1A02G215200	1.05189	0	0	0	0	0	0	0	0	0	0	0	0	0	0	0	0	0	0	0	0	0	0	0	0	3.12183	0	0	0	0	0	0	2.06211	0	0	0
TraesCS1A02G215300	62	60	46.742	20.4006	40.7691	33	62.0464	36.8778	56.2255	37.6599	47.251	16	38.1206	94.2019	45.2617	15.2648	33.2209	33	245.544	310.206	169	102.259	70	114	155.91	254.616	134.179	67.8315	170.72	100.296	163.499	72.1828	135.472	119.942	86	129.821
TraesCS1A02G215400	1275.91	1231.28	917.75	609.713	934.775	1063.9	1137.55	1142.14	465.719	968.607	1050.01	689.529	1659.82	1990.41	1212.98	1077.7	1049.66	1068.65	2145.57	3907.49	1251.56	918.526	1191.8	1155.19	1879.04	2360.06	2373.03	2477.98	1781.52	1016.8	1945.25	1644.76	1561.09	1621.6	1246.97	788.026
TraesCS1A02G215500	1326.1	1120.38	1158.72	14111.1	19507.5	13889.4	141.494	195.699	182.424	8947.12	8151.45	10193.4	233.495	672.692	275.618	2473.31	2693.28	3400.93	3508.16	5826.73	3480.95	9425.29	4805.1	9201.31	4819.13	6258.47	5138.43	22094.1	13568	9615.96	12286.4	7867.91	10448.9	20559.5	15260.6	16923.1
TraesCS1A02G215600	131.802	111.835	172.213	105.782	135.888	96.3432	136.285	121.276	180.212	136.936	142.559	117.614	186.758	171.951	162.522	121.647	123.305	122.812	239.783	430.12	458.878	180.349	153.077	224.931	174.608	268.427	212.727	364	189.852	172.099	264.975	174.578	253.57	193.176	158.244	149.981
TraesCS1A02G215700	72.7049	83.8017	93.407	36.8263	68.3364	55.1512	204.399	183.081	171.466	100.693	73.2374	66.9323	428.736	474.838	369.387	236.112	205.429	199.969	289.614	507.214	588.111	476.538	484.145	425.502	121.925	134.462	194.444	354.037	204.738	194.983	126.357	123.372	161.302	154.544	124.111	160.537
TraesCS1A02G215800	63.895	66.8414	80.2923	34.1413	43.1151	25.4201	81.9418	81.9131	65.7091	74.3239	73.7343	43.3457	77.2903	99.0489	126.537	47.6452	58.1201	60.5981	82.3154	142.611	184.638	81.2325	67.8763	79.8554	66.8457	103.269	106.838	186.52	75.2032	80.0484	110.477	57.9366	119.003	70.858	51.9984	47.7982
TraesCS1A02G215900	0	0	0	0	0	0	3.07792	0	7.08805	0	1	2	0	0	3	2	2	1	0	0	2	0	0	5	0	0	0	0	0	0	0	0	0	0	0	0
TraesCS1A02G216100	3	1	2	0	4	3	6	0	3	0	5	2.47966	2	3	9	1	2	3	2	2	6.85E-06	1.39E-05	2	1	0	0	2	1	0	1	2	0	1	2	1	1
TraesCS1A02G216300	43.3914	80.4843	54.3235	314.284	234.637	229.012	60.0478	55	83	107.124	157.727	96.3232	59.0243	76.8941	71.6462	129.46	89.0687	100.74	114.518	153.471	95.9568	193.097	138.429	250.009	65.4007	126.213	117.236	419.833	302.938	201.241	161.714	74.1897	118.739	439.488	343.422	381.888
TraesCS1A02G216400	0	0	2	0	0	0	0	0	0	0	0	0	0	0	0	0	0	0	0	2	0	0	0	0	0	0	1	0	0	2	0	0	0	0	0	2
TraesCS1A02G216600	0	0	0	0	0	0	0	0	0	0	0	0	0	0	1.07102	0	0	0	0	0	0	0	0	0	0	0	0	0	0	0	1.04757	0	0	1.05054	0	0
TraesCS1A02G216700	451	649	552	362	290	343	587	511	999	315	441	305	635	697	762	368	331	379	941	999	1435	648	535	588	696	687	906	624	546	572	742	498	515	602	460	534
TraesCS1A02G216800	43.6175	60.3151	49.7457	16.0036	44.9635	35.2676	66.4763	41.7991	25.9944	27.3399	28.7715	27.0563	79.9436	95.6261	73.2387	45.1431	38.5278	48.9059	62.9541	92.471	64.1842	59.4452	52.2206	35.8174	44.8441	51.9084	74.5938	125.962	47.0205	31.7376	42.4795	67.7698	35.4592	38.2061	24.576	36.3619
TraesCS1A02G216900	337.464	237.574	345.349	190.063	292.648	160.949	283.542	323.029	205.154	206.668	254.885	263.778	427.094	371.071	323.891	194.281	272.399	267.571	313.156	610.946	381.574	227.34	275.438	318.548	239.165	351.609	407.548	482.877	218.441	247.149	310.833	275.886	340.334	226.041	243.098	209.547
TraesCS1A02G217000	4.58527	2.26423	2.42331	0	0	3	2.06321	1.10552	0	0	4.88161	3	2	0	2.15166	3	1	7	8	1	0	0	3.15907	3	1.12353	0	1	2	1	0	4.88147	0	0	3	0	2
TraesCS1A02G217100	1	1	9	9	9.44811	9.50078	12	5	12	32	23.5834	10	4	10	7	11	25	26	16	53.6213	13	78	28	63.6974	4	23	15	240.796	13.5652	25	27	20	9	20	28	13
TraesCS1A02G217200	518.809	184.08	765.752	281.334	408.679	121.876	300.776	409.782	405.128	397.145	472.722	482.558	408.446	204.353	369.483	119.168	333.533	382.17	220.725	323.254	654.787	112.262	64.1448	220.1	215.803	168.666	291.538	655.831	202.025	161.154	388.75	497.405	406.545	178.228	136.321	142.414
TraesCS1A02G217300	6819.73	6674.15	7185.46	3753.92	5483.6	3755.97	6058.03	7321.73	6683.54	3994.22	5214.16	5002.32	7080.26	4848.84	6851.59	3218.07	4364.02	4619.05	7121.11	11305.8	7691.6	3103.38	3232.7	4078.21	6737.39	6376.61	6837.24	6749.27	5455.99	3742.85	8616.17	7504.66	6024.43	4448.52	4726.68	5353.06
TraesCS1A02G217400	5	1	10	2	4	2	5.74709	3	0.5	1	0	15	12	6.92211	10.125	6.10703	3	7.07171	11.3903	57.5685	16	2.5958	5.9212	4.36193	7	11.5357	13.8633	39.6471	4.99578	0	10	11	7	11.1939	3.89448	4
TraesCS1A02G217500	7	11	14.7105	5.29748	21.1909	10	15.1454	15.396	12.0799	4.08615	8.30295	12.0089	31.3173	12.2391	18.3154	10.6932	18.6106	9.52427	19.6291	47.7226	42.337	14.2979	5.29408	25.7874	9.46711	19.1772	24.2881	80.3403	17.5549	6.10619	22.937	27.6492	17.5919	23.6053	11.7185	14.4219
TraesCS1A02G217600	21	15.35862	16	1	3	14	17.5523	9.0000044	43	11	8.55115	5.999995	20	12	27	7.0000018	23	18	30.999998	29.00003	14	5	9.11336	15	16	43.00005	28.99998	25	19	22.00001	20	19.00003	27	13.99999	8	10
TraesCS1A02G217700	0	0	0	0	0	0	0	0	0	0	0	0	0	0	0	0	0	0	0	0	3	0	0	0	0	0	0	0	0	0	0	0	0	0	0	0
TraesCS1A02G217800	10.5519	15.4688	6.47059	10.2703	12.0645	5.45455	23.2513	22.8333	17.6476	19.3377	24.129	23.3924	34.3771	22.6645	39.8666	13.6923	21.9231	10.25	28.8235	67.1564	39.7688	16.7111	18.0625	22.5833	18.5625	36	39.0168	98.6333	23.3217	14.1939	39.778	30.4286	24.5032	35.3488	12.4537	11.6111
TraesCS1A02G217900	348.1062	435.3372	292.3363	269.3466	229.7179	298.453	390.8318	381.182	264.486	320.415	315.7705	231.5036	580.737	497.3091	396.2221	385.774	309.6372	373.8342	563.8516	764.895	494.512	539.099	472.134	436.247	292.8964	424.2218	465.0365	795.063	417.756	368.303	425.8753	373.1995	440.804	417.3503	302.6863	281.8185
TraesCS1A02G218000	140.618	193.043	132.066	87.2954	100.937	83.3392	176.987	188.678	118.979	89.8801	165.488	95.8522	233.495	217.3	216.547	223.728	151.007	150.49	227.617	232.059	200.67	198.325	194.466	174.477	149.968	119.696	131.62	102.948	159.672	113.193	135.93	123.918	147.964	122.089	134.41	106.623
TraesCS1A02G218100	2	19	19	122	209	336	11	45.7638	16	77	430.48	383.319	9	21.8817	10	432.19	354.729	383.427	34	52.4742	45.475	1057.5	718.936	758.037	15.3943	22.4981	42.5563	547.464	415.556	500.151	29	10	19.4087	450.38	439.24	428.535
TraesCS1A02G218200	81.416	28	75.8121	41.3698	60.7213	72.5711	42.8404	41.5262	34.6945	118.239	69.4763	49.7849	57.5564	48.7185	41.6413	19	20	20	53.698	51	81.4383	32	41	38	51	83	59	91.9047	53.4824	29	77	97.9809	105.415	41.5006	27	14.7953
TraesCS1A02G218300	2	2	0	0	2	0	3.4493	7	2	1	2	1	4	1	3	8	0	1	7	5	29	6	1	3	5	0	2	7	2	5	0	2	2	2	2	6
TraesCS1A02G218400	28.987	23.3278856	22.9627	14.5283	16.784	27.7278	19.931	27.6	16.5189207	9.37729	27.3611813	22.3929	55.2993	49.4562	36.3643	27.7274	41.6221	27	39.4298	86.0092	93.4922	54.9677	24.4123	39.1001	30.64	62.1232	50.9504	83.3697	26.7373	42.5667	52.5977	21.6469	51.7447	28.9684	36.2338	40.2309
TraesCS1A02G218500	42.204	50.5897	8.64269	42.5878	91.883	106	35.2257	38.9396	21.5273	42.5842	45.4045	42.5478	45.7432	45.4892	24	47.0835	41.777	37.6331	110.977	141.387	68.3227	108.167	43.6032	104.388	81.4736	131.638	171.125	198.035	124.088	80.1924	70.1908	77.9368	103.872	145.856	133.127	103.868
TraesCS1A02G218600	0	0	0	0	0	0	0	0	0	0	0	0	0	0	0	0	0	0	0	0	87.3199	0	0	0	0	0	0	11	0	0	0	0	2	0	0	0
TraesCS1A02G218700	1423.94	1156.01	1500.38	976.2905	1203.51	660.852	1379.69	1539.66	1062.26	1078.83	1634.94	1399.55	1559.45	750.567	1329.96	543.901	1286.96	1034.76938	1173.05595	2287	1476.4	836.329	438.673	1004.11	1022.84	1231.18	1421.19	1955.3681	1203.0008	678.248	1212.97	1532.74	1387.5821	735.22	837.112	685.584
TraesCS1A02G218800	407.69	774.982	412.048	223.33	213.752	268.985	1233.09	953.091	1081.33	130.013	499.247	271.196	1029.86	901.173	951.347	576.304	637.962	657.066	762.486	1259.65	1266.11	632.421	570.997	791.705	466.834	479.577	777.242	583.306	407.144	322.75	433.189	198.999	314.488	394.52	347.778	325.199
TraesCS1A02G218900	373.471	649.05	338.646	212.675	200.111	303.709	688.95	543.049	689.743	246.623	339.945	230.669	627.116	799.366	660.714	508.146	443.581	477.463	597.911	809.721	1168.36	661.044	552.057	576.186	415.648	458.689	553.341	536.878	377.357	365.833	474.116	369.974	298.53	370.891	323.717	331.865
TraesCS1A02G219000	129.854	108.288	135	77	73.6219	57.4243	73	101	69	99	102.865	61.4664	119.986	119.983	79.9259	45.3041	55.0327	93	205	352.369	286.976	59.5262	38	84.3155	148	109.911	189.595	160.532	70.0499	71	133	190	126.612	135.453	93	67
TraesCS1A02G219200	28	14	32.85	6.55195	31	16	46	34	32	14	29.3052	7	46	99.6713	44	32.2302	39.5749	19.4258	78.3035	205	331.416	92.2329	25.2082	55.5027	70.3566	109.067	131.783	64.4967	70.4349	42	58	55.4842	83.3891	70.7976	50.3624	38.0207
TraesCS1A02G219400	645.446	985.204	622.685	737.296	729.785	719.736	841.136	679.781	702.33	640.597	678.188	675.814	651.404	814.833	600.069	765.763	664.067	798.677	856.908	1147.74	986.511	727.699	846.479	833.728	618.794	870.418	1009.55	889.384	868.376	700.631	757.89	640.407	683.509	1106.38	749.294	751.587
TraesCS1A02G219500	0	18.4271	2	0	0	0	9	6	2	4	3	1	11.3873	15	0	2	9.01094	14	13	14	11.3941	0	25.0267	19	5	3.07296	19	4	7	9.27788	1	0	4	15	9	3
TraesCS1A02G219600	0	0	0	0	0	0	0	0	0	0	0	0	0	0	0	0	0	0	0	0	0	0	0	0	0	0	0	0	1	2	0	0	0	0	0	0
TraesCS1A02G219800	21.84	20	49.6712	11.5789	22.1969	3	17.7391	29.6591	29	25	32.7619	47.8103	37	6	29.16	1	23.1994	40	16	27.0811	24	15	3	8	13.5909	6	24	33	19	8	29	42.7241	38	11	10	8.57143
TraesCS1A02G219900	4.21642	8.01259	2	2.61605	0	8.07993	1.10708	0	0	1.11337	0	0	9.13724	5.53778	3.37806	0	3.24426	4.2901	7.90031	27.4818	6.57819	4.2841	4.86763	3.17855	1.10263	6.29303	21.0453	10.4784	5.75939	4.34076	8.26258	3.49721	2.22895	3.98517	1.14698	3.10325
TraesCS1A02G220000	48	19	47	22	14.1562	26	19	22	16	17	31	20	1	1	8	8	2	12	0	2	11	2	0	0	7	10	0	0	0	0	26	103.642	49.2417	5	3	9
TraesCS1A02G220100	6	14	3.999995	9.89553	15	22.5556	6	13	12	3	15	6	2.59981	12	9	16	17.85	11	22	48	32	33	22.6154	24.5	15.4839	37	20.5405	114	19.62846	12	38	17	29.5472	61.604	35.8739	49
TraesCS1A02G220200	274.864	273.253	249.268	181.053	158.505	251.888	359.596	288.958	186.945	259.924	220.857	173.9246	319.98869	430.1031	329.3883	226.279	254.944	238.34813	329.6905	563.0877	484.945	278.694	225.712	288.0219	299.377	495.721	471.202	420.36357	313.6369	172.658	381.2667	330.732	417.6826	297.7791	272.653	155.242
TraesCS1A02G220300	555.427	542.318	519.039	867.444	907.308	842.596	299.375	304.981	217.851	845.047	787.332	929.286	82.781	59.4391	51.4459	271.45	268.232	332.574	17.7911	59.6523	61.4925	137.888	66.3286	226.988	59.705	41.5036	39	224.143	127.848	54.8941	391.353	451.303	501.605	200.306	162.328	287.609
TraesCS1A02G220400	5.25	2.5	4.33333	3.375	2.25	1.33333	1	10.9524	0	1.2	0	0	4	3	4.71429	1	0	4	1.2	0	0	0	0	6.66667	1	7.5	2.22222	11	5.83333	1.03886	4.5	1	3	0	3	0
TraesCS1A02G220500	13.8259	0	4.61434	3.57178	14.2806	1.75728	8.38537	4.29011	0	11.0359	17.0236	11.5175	6.88691	7.22499	0	3.42428	10.9402	8.07338	0	0	0	9.82926	15.5209	14.3509	9.26078	2.82435	10.1731	59.2515	9.62375	11.1816	24.2668	3.86303	22.6016	19.4797	24.8943	26.6022
TraesCS1A02G220600	0	0	0	0	0	4	0	0	0	0	0	0	0	0	0	0	0	0	0	0	0	1.18808	0	0	0	0	0	2.04806	0	0	0	0	0	0	0	0
TraesCS1A02G220700	0	0	0	0	2	0	0	0	0	1	0	3	0	0	0	0	0	0	0	0	0	0	0	0	0	0	0	7	0	0	0	0	0	0	2.02384	3
TraesCS1A02G220800	120.787	107.384	183.491	94.7391	132.359	44.214	126.053	159.084	255.742	91.6078	120.417	146.003	144.596	94.9896	169.392	84.5137	101.365	114.681	158.687	174.435	231.473	98.4546	97.5705	100.82	106.595	105.272	183.628	162.285	94.1155	103.004	147.101	153.673	153.052	108.554	101.084	148.301
TraesCS1A02G220900	0	3	8.32301	6.45087	0	0	5.74519	0	3.05086	3.1174	0	1	2.8255	9.26003	4	1	5	1.40081	5.09194	4.2179	3.63262	0	1.07195	2.12544	3.23595	18.589	10.6897	4.70702	2.16779	2.09278	5	2.78933	13	0	1.13118	3.24019
TraesCS1A02G221000	101.667	88.91469	126.3584	115.4763479	105.3377	151.9384	110.2570008	147.7075	116.6152	121.634	67.2919	97.8831	89.0097	76.9526	71.5034	67.548381	58.3865	63.6848	87.0007943	121.7362	125.0838	36.4016	9.52737	35.9597	106.2981	200.9108	253.4971	132.6532	59.4863	48.8739	213.7813009	162.2994	263.1447	217.5844	129.5406	183.520401
TraesCS1A02G221100	1660.17045	2080.6957	1269.1321	956.2619	1338.2798	1341.8046	1813.2956	1623.8028	784.83106	1059.5617	1338.1978	999.0709	1840.75449	2004.2008	1294.3384	1347.4947	1479.2869	1395.6417	2095.1066	3365.7384	1195.59424	1085.2078	1106.8569	1148.33801	1873.1824	2295.8576	2396.4208	1961.0313	1591.8335	966.2833	2053.0929	1666.7532	1613.1586	1731.2219	1376.8104	999.56591
TraesCS1A02G221200	19	23	30	29	26	22.2471	18	25	22	36	18	9	14	21	18	11	28	26	34.2784	51	26	14	9	31	11	37	39	69.512	29	14	41	21	38.2872	22.2933	17	8
TraesCS1A02G221300	16	14.08	7.25926	1.73333	8.19767	8	4.44444	5	9	14.5	13.3824	1.38462	4	3	0	3	2	1.09091	4.72727	10	0	0	5.30526	2	3	8	16.5818	6.18182	3	4	26.7027	7.21957	14.3448	4.53333	6.1875	2
TraesCS1A02G221400	282.511	1293.41	464	302.386	362.46	398.734	690.831	395	347	113.775	301.91	156.354	201	221.869	119.196	174.265	162	236.859	372.463	356	183	177	162	179	245	525	878.057	32	140.276	167.354	551.579	200.515	324.658	322	343	232.302
TraesCS1A02G221500	46	36	41	35	34	35	9	50	44	39	58	30	36	28	37	25	19	33	34	91	62	35.923	19	38	44	39	39.7025	43	36	31	40	31	45	18	33	24
TraesCS1A02G221600	0	0	0	0	0	0	0	0	0	8.0165	0	0	0	0	1	0	0	0	0	0	0	4.37096	0	0	0	0	0	0	0	0	0	0	2	0	0	0
TraesCS1A02G221700	19.1788	20.8886	21.0868	26.4388	25.8785	27.7934	46.6167	19.1779	22.0081	32.5787	42.875	61.1487	31.3499	41.3341	31.3482	42.5028	76.3021	77.883	20.6415	70.9997	88.5948	284.697	150.92	300.645	13.5723	25.7572	49.6189	709.89	181.313	93.4377	25.6194	32.7497	37.9205	130.428	107.196	164.678
TraesCS1A02G221800	156.474	276.561	181.241	146.12	160.443	235.596	166.963	157.7	138.643	155.622	220.53	128.6	184.507	228.882	231.659	228.533	160.426	203.044	212.627	311.451	276.87	199.656	206.557	192.06	136.428	156.586	251.322	360.44	193.001	171.646	149.675	195.051	240.951	180.128	181.154	162.718
TraesCS1A02G221900	431.6385	390.8449	526.6619	334.9934	421.04876	377.9377	341.8381	365.8962	383.8849	429.2033	638.1357	380.431	407.4037	458.4707	451.6153	538.9525	500.1148	546.9311	555.8244	1007.58	633.7369	508.5605	563.8531	650.2038	432.4301	436.516	589.8174	831.778	486.47089	401.5072	517.3108	551.264	694.525	467.2139	380.5835	342.828
TraesCS1A02G222000	259.297	258.918	313.9580156	183.4402763	181.0906	176.4338062	327.415	323.101	448.701	252.501	262.949	235.827	415.713	427.349	519.380001	297.086	289.716	303.191	388.56	707.794	1009.805	426.931	328.815	503.49289	339.47	357.864	384.951	618.426	304.516	354.2270008	364.236	311.0054	307.557	336.65	211.8638	283.89694
TraesCS1A02G222100	0	0	0	1	0	0	0	0	0	0	0	0	0	0	0	0	0	0	0	0	0	0	0	0	0	0	0	0	0	0	0	0	0	0	0	0
TraesCS1A02G222200	106	56.8159	102.916	48.3623	89	27	110	96.2958	95.75	63.898	83	54.359	132.569	115.152	161.473	74.0859	81.8579	83	145	221.818	157.873	147	93.9856	112.771	146	142.345	189.527	200.241	85	83	124.549	137	119.175	136.466	71	67
TraesCS1A02G222300	0	0	0	0	0	0	0	0	0	0	0	0	0	0	0	0	0	0	0	1	0	0	0	0	0	0	0	0	0	0	0	0	0	0	0	0
TraesCS1A02G222500	1	6	0	0	5	0.00811836	6	6	4	14	3	2	7	4	1	9	5	3	2	5	4	0	0	6	1	0	4	1	4	0	4	10.9091	4	4	2	0
TraesCS1A02G222600	0	0	0	0	0	0	1	0	0	0	0	0	0	0	0	0	0	0	0	0	0	0	0	1	0	0	0	0	0	0	0	0	2	0	0	0
TraesCS1A02G222700	225.301	74.7605	243	90	160.707	55.8359	222.502	179.685	231.121	131.681	144	130.824	231.934	206.538	201.865	80.4421	183.94	186.587	291.272	422.808	316.67	184.537	113.982	181.318	273.61	346.316	317.493	242.288	210.437	139.117	318	201.954	293.646	237.876	182.089	179.104
TraesCS1A02G222800	313.574	180.675	547.133	104.831	360.184	117.672	190.753	420.029	148.297	227.765	326.252	391.0347	423.892	269.717	321.2	95.4519	221.76	234.035	284.985	611.159	379.734	121.132	105.251	201.67	240.969	294.644	457.38	620.747	231.115	155.139	429.336	446.336	421.2532	254.698	198.019	162.362
TraesCS1A02G222900	1056.34	1092.35	1172.39	717.744	780.83	745.605	1127.49	1264.27	969.081	771.979	1121.26	798.708	1115.99	1243.45	1248.12	1056.72	1016	1158.17	1102.29	2282.05	1265.32	647.731	730.847	1035.63	1102.66	1095.75	1193.5	1228.78	1002.08	894.07	1243.22	885.795	955.571	1089.73	792.385	699.863
TraesCS1A02G223000	43.9564	52.0794	67.5306	17.2	54.0425	19.9379	42.4721	62.3333	46.021	52.7846	38.1906	54.8724	83.7084	68.8978	64.1904	44.1695	59.0846	47.1868	96.1624	193.263	201.614	53.479	57.4766	59.6188	55.3897	91.6192	119.833	140.529	84.7667	57.9537	73.6838	70.2102	84.051	66.8059	32.0675	68.4584
TraesCS1A02G223100	13	22.1192	17.3693	7	10	4	19	23	24	12.4845	14	13.4188	27	20	21	11	9	16	26.268	43.2575	39	17	10	7	17	16	11	27.5083	14	27.8774	28	19.5253	12.9161	26	8	17
TraesCS1A02G223200	230.006	190.544	322.658	145.821	235.893	187.012	221.06	253.252	292.605	220.059	165.936	182.22	344.61	227.885	264.106	172.802	127.789	154.126	269.95	667.708	290.854	231.652	148.17	242.901	280.542	366.995	358.935	358.091	224.52	137.923	334.06	313.527	338.591	286.097	213.572	185.405
TraesCS1A02G223300	2143.65	2073.19	2159.8705	1149.07	1430.3454	1340.73	1554.708	1589	1458.888	1545.53	1490.88	1257.23	1090.3822	1651.7327	1105.865	1083.04852	1071.1	1135.77968	1443.61	2068.013	1436.604	691.273	843.324	1216.63	1220.37	1593.65	1355.16	830.549	1066.38	635.2142	1720.48	1773.33	1524.7598	848.911	968.505	829.4340264
TraesCS1A02G223600	0	0	0	7	0	0	0	0	0	2	0	0	0	1	3	2	5	4	0	0	0	0	3	3	0	0	0	0	2	1	1	0	0	0	1	0
TraesCS1A02G223700	388.9119	495.0204	422.1632	253.928	316.824	410.2749	479.061	412.8664077	304.72	339.4527	347.86	251.487	488.271	510.453	448.504	406.6768	344.0476	422.543	467.4266	844.502	451.896	475.7061	411.1434	452.3501	381.015	485.323	520.723	599.359	467.850223	302.8705842	403.345	365.616	367.55	411.6881	312.153	256.08
TraesCS1A02G223800	887.261	600.749	1073.96	460.467	836.259	468.135	666.398	786.906	573.725	757.19	904.324	716.284	925.172	794.653	793.715	461.956	603.726	680.377	748.438	1427.05	1176.5	526.428	449.453	639.412	676.645	779.623	884.248	1176.69	600.74	524.047	929.66	853.063	1056.35	543.202	513.15	495.693
TraesCS1A02G223900	144.54	123.724	156.574	102.304	169.101	109.757	119.351	135.635	80.5272	101.199	131.091	95.0005	157.04	161.598	152.056	130.786	99.795	109.186	372.615	465.217	319.562	160.943	138.752	185.231	192.695	296.128	288.137	323.969	206.064	245.662	288.699	168.29	262.187	213.053	237.34	174.127
TraesCS1A02G224000	1295.75	777.743	1695.31	657.166	1179.17	579.174	994.056	1480.71	744.161	895.831	1316.7	1322.46	1395.42	929.293	1236.08	636.277	1000.78	1162.32	1101.07	1962.47	1440.25	707.77	547.657	696.752	941.744	946.141	1345.04	1748.8	854.167	690.77	1330.52	1386.83	1367.4381	774.947	735.854	707.05
TraesCS1A02G224200	0	0	0	0	0	0	0	0	0	0.75	0	0	0	0	0.25	0	0	0.5	0.4	0	0	3	0	1	0	0	0.5	0	0	0	0	0	0	0.8	0	0
TraesCS1A02G224500	0	0	0	0	0	0	0	0	0	0.75	0	0	0	0	0.25	0	0	0.5	0.4	0	0	3	0	1	0	0	0.5	0	0	0	0	0	0	0.8	0	0
TraesCS1A02G224600	0	0	0	0	0	0	0	0	0	0.75	0	0	0	0	0.25	1	0	0.5	0.4	0	0	0	0	1	0	0	0.5	2	0	0	0	0	0	6.4	0	0
TraesCS1A02G224700	2344.17	1984.99	2775.84	1473.47	2041.44	1408.29	1864.83	2106.61	1393.86	1738.59	2096.75	1759.03	2447.41	1724.24	1967.78	1168.95	1662.87	1677.53	1974.77	3585.15	1792	1058.8	1035	1480.26	1954.04	2072.93	2303.29	2180.92	1901.69	1054.75	2571.59	2068.96	2518.36	1948.6	1425.7	1562.53
TraesCS1A02G224800	215.048	164.42	303.204	107.767	239.91	139.416	215.76	252.698	205.658	199.634	250.098	221.015	284.417	213.062	256.773	159.933	212.857	189.106	231.669	461.328	314.459	197.26	176.754	167.059	181.957	183.251	232.908	272.334	171.592	165.203	247.607	216.821	293.74	187.965	117.58	108.778
TraesCS1A02G225000	268.618	537.899	320.21	178.963	192.863	182.75	606.699	553.5923	476.882	157.344	318.5337	251.918	897.9475	603.17669	635.627	662.5941	448.711	497.397	546.21	715.694	1028.09	511.2624	369.297	459.3619	457.608	360.005	489.754001	1202.626	413.3007	322.255	443.767	272.283	194.536	431.8031	243.293	202.4
TraesCS1A02G225100	20.3897	8.16667	23.2556	10.0923	4.74122	11.3333	9.29032	9.75245	12.8966	11.8405	7.02189	21.875	34.5986	14.3694	6.48738	0	15.7643	13.3153	13.5295	23.0923	3.09836	7.3374	3.33333	17.4291	5.051	17.6294	41.5004	40.7878	12.5642	13.0444	32.0068	16.937	14.8159	23.0878	14.0858	6.55265
TraesCS1A02G225200	235.4285	176.468029	194.5011	166.9201	230.9740833	201.7520272	227.881	196.849	105.3581741	226.098005	235.44286	227.7625429	196.22965	233.311862	159.805	128.5192	179.039	168.279009	289.5800001	466.64	284.531	274.1401324	256.4535	261.8570004	187.7657	343.659	268.796	531.14867	295.2732075	177.5433	308.595	336.1757065	280.4518	259.6400006	230.2708	252.53862
TraesCS1A02G225300	0	0	0	0	0	0	0	0	0	0	0	0	0	0	0	0	0	0	0	0	0	0	0.5	0	0	0	0	0	0	0	0	0	0	0	0	0
TraesCS1A02G225600	121.291	98.5438	164.287	54.1501	98.9132	71.9072	100.766	137.433	49.1335	138.764	100.9	87.4925	135.949	176.076	184.137	113	68.5839	84.4413	201.8	322.395	233.844	73.8394	102.69	93.4717	138.761	185.579	260.047	224.406	94.1615	82.0973	140.985	181.723	220.126	107.218	136.597	106.898
TraesCS1A02G225700	23.9447	11.4603	26.674	15.8074	14.582	0	28.0113	20.3191	17.1173	16.2682	17.4528	10.8062	5	5.04339	2	1	11	13.811	0	8.37634	6.34347	3	1.07521	4	4.45004	25.0192	4	0	3.63044	0	16.1299	7.63362	7.34863	1.15127	0	0
TraesCS1A02G225800	28	20	10	19	6	0	24	23.8088	54	10	12	10	15	11	17	11	20	18	21	24	24	6	20	16	22	14	27	2.99999	13	6	30.9679	15.6	54.982	9	14	11
TraesCS1A02G226000	10	2	20	7	31	5	29	14	24	44	31	3	28	27	30	4	14	45	1	30	0	0	0	1	0	10	1	1	6	2	4	0	15	0	3	0
TraesCS1A02G226100	58.6304	26	79.4877	32.4997	53.7413	18.5806	29	60	42	40.4472	49	54	61.604	38.5846	57	15	44	53	56.6222	97.6624	38	29	5	19	48	33	89	94.5091	38	31	71	47	55.7333	53.0959	29.4261	31.4621
TraesCS1A02G226200	2	4	2	1	5	0	4	5	3	4	7	5	8	3	6	3	5	6	5	7	11	6	7	9	7	3	3	6	2	3	6	0	8	3	4.29505	9
TraesCS1A02G226300	607.898	763.25682	724.7352	430.6182	524.3375	425.404	584.59657	570.7548	637.027	397.282	609.0278	505.19094	482.8757	513.96176	367.7334	422.014	438.787	481.262	482.993	727.3621	545.4189	303.1185	371.8507	424.5648	359.765	354.747	524.1055	380.9583	341.0557	324.5134	448.858	354.411	366.601	463.7675	283.2299	352.0412
TraesCS1A02G226400	28	22	22	25	33	12	22	27	20	15	23	30	18	21	12	26	8	31	34	53	43	23	21	28	18	27	34	36	31	25	41	36	19	33	32	29
TraesCS1A02G226500	102.634	119.066	101.839	63.9167	83.02096	120.361	186.156	107.761	71.2174	113.3637	120.88725	75.0551	173.847	234.182	140.349	97.205945	102.573	101.947	292.2494	462.118	255.35	159.75886	174.05453	165.23	181.41	250.9088093	283.933	311.411	148.333	128.178	210.73123	143.958	210.8245	226.679	182.75753	188.838
TraesCS1A02G226600	67.3678	65.3872	59	56.4582	62	42.4297	63.3512	52	33.0303	46	78	42	46	78.4555	55	47	43	52	107.047	181.569	112	52	53.4838	60.4413	91.3684	148	131.45	83	85	55.1301	66.4033	76	85	68	54	57.5189
TraesCS1A02G226700	17	8	2	1	2	2	7	8	3	6.66266	4	2	3	4	2	3	6	4	0	1	0	1	1.22161	0	4	0	0	0	0	0	1	0	2	0	0	0
TraesCS1A02G226800	0	0	0	0	0	0	4	0	0	0	0	0	0	0	0	0	0	0	0	0	0	0	0	0	0	0	0	0	0	0	0	0	0	0	0	0
TraesCS1A02G226900	18.6873	40.0359	27.2773	5.55777	8.56915	0	27.7714	33.4831	5.33446	34.9373	17.877	22.0642	27.4675	19.0615	26.7393	32.0132	15.6154	32.1351	38.0122	57.2351	71.9984	30.0093	18.2471	32.1765	43.8398	38.716	40.6625	28.4069	18.0655	25.5513	31.8529	29.4521	24.7554	18.184	13.1698	21.1437
TraesCS1A02G227000	278.572	263.7235	231.172	207.269	213.789	136.79814	322.777	254.979	288.049	202.478	273.8076	159.5766	309.066	308.559	334.091	264.065	287.6186	255.5809	329.8631	483.09	527.582	198.451	226.9472	312.546	256.568	304.908	313.816	410.63	208.6631	160.83286	347.0815	296.955	279.323	212.9802	171.576	187.975
TraesCS1A02G227200	427.1097	505.131	411.592	358.9981	284.4192	449.2055	451.2195	356.6315	401.1205	446.9306	438.1364	261.3213	445.02	565.886	365.2433	281.625	318.2524	309.7746	654.37	1035.795	761.3333	319.6339	288.4994	477.3211	451.6604	730.884	576.116	529.862	430.6634	351.4116	611.679	594.963	862.791	407.7584	379.2783	388.8313
TraesCS1A02G227300	416.443	149	249.547	280.057	435.95	264.596	77.3356	114.568	130	815.444	341	472.263	83.3886	102.765	85	119	161	196.488	277.788	610	328.948	247	135	221	322.285	564.363	308.484	1117.88	519.333	310.781	509.586	838.78	828.645	383	398.786	383.742
TraesCS1A02G227400	6	7	2	1	3	6	4	5	5	10	4	6	8	10.9171	0	8	2	1	2	5	6	6	3	3	1	0	4	0	2	1	4	1	4	5	1	0
TraesCS1A02G227500	1	0	0	0	0	0	0	0	0	0	0	0	0	0	0	0	0	0	0	0	0	0	0	0	2	0	0	4	2	3	0	0	0	0	0	0
TraesCS1A02G227600	507.283	886.378	436.681	335.542	345.451	398.198	939.988	671.133	381.43	387.697	521.237	319.063	893.272	1169.19	667.841	649.129	592.703	474.242	1050.79	1651.95	874.409	680.359	705.894	673.431	688.912	997.596	1214.08	934.434	763.408	559.596	702.387	664.744	612.996	882.022	592.225	393.927
TraesCS1A02G227700	24	9	17	17	30.1724	15	1	2	0	26	2	8	1	3	1	0	3	3	24	34	11.7333	0	4	3	10.6364	22	32.625	18	11.5385	4	34	32	76.9162	7	18	15.9375
TraesCS1A02G228000	57.2316	106.601	76.7942	49.6907	37.0581	44.1579	123.359	153.552	86.6889	52.6936	61.1987	36.657	126.426	177.648	95.4545	53.7773	55.1828	101.953	227.257	325.858	207.058	52.9652	138.192	96.3168	125.157	139.48	330.34	75.0343	94.9645	90.4384	122.771	89.4699	85.8774	162.962	108.845	92.7784
TraesCS1A02G228100	8.0258	39.7168	22	7	14	9	19.0591	19	15	21	24.6827	10	37.4088	25	28.2582	8	12	34	3	39	106.442	9	12	16	10.0205	3	12.0397	11	10	7	23	14.3699	23.1655	3	9.03744	10
TraesCS1A02G228200	448.333	812.21	571.508	632.507	814.441	775.333	613.767	651.52	563.357	552.031	916.762	828.757	478.151	361.341	387.848	774.339	681.832	769.432	392.48	624.633	428.0736	620.393	410.109	615.059	332.6836	409.721	601.884	591.223	545.432	518.789	503.601	369.017	382.104	809.588	634.232	741.189
TraesCS1A02G228300	219.488	307.364	198.359	124.4505	127.044	156.213	257.345	224.759	250.229	163.74	203.907	153.708	261.075	313.285	229.956	250.389	172.484	223.013	296.1658	506.959	307.741	229.139	251.999	258.637	228.806	209.576	350.756	378.994	271.664	186.04	231.10298	206.613	192.499	281.46358	156.842	180.044
TraesCS1A02G228400	0	0	2	0	0	0	0	0	1	0	0	0	0	1	0	1	1	0	0	6	14	0	0	0	1	0	4	0	0	0	0	1	0	0	0	0
TraesCS1A02G228500	20.3523	21	4	4	5	0	21	31	35	40	20	5	11	36	23.8857	21	18	18	8	34.1786	136.181	2	24	39.3818	27.5294	4	0	51.6756	7	8	18	6	5	0	0	7
TraesCS1A02G228600	23	3	7	6	9	4	13	10	23	7	2	14	22.0198	13.1601	26	10.4328	13	16.1976	17	30	29.7955	31.8647	13.5971	12	17	10	12	31.4465	13	21	14	20.4407	20	9	13	11.831
TraesCS1A02G228700	16.0263	12.4975	10.1107	15.9499	7.66073	6.22617	13.2362	17.5214	8.51004	7.25988	15.5138	11.2137	13.9502	37.912	21.2151	4.82366	21.2035	26.6946	52.9887	59.7966	65.3441	19.09	22.5684	22.5949	25.7984	37.7946	69.503	44.4059	19.3213	36.8477	22.3475	12.1147	14.2108	14.9943	19.4365	22.0616
TraesCS1A02G228800	1	0	0	0	0	0	0	2.00016	0	0	0	3.00383	0	0	0	3.00796	0	0	0	0	4.0028	0	1.00046	0	4.00146	1.00136	0	0	1.00041	0	0	0	0	1.14858	3.00066	0
TraesCS1A02G228900	107.903	41.4187	209.324	42.3667	102.631	47.524	52.2333	87.8884	98.1279	87.2734	87.2774	94.8608	106.169	79.641	103.469	34.9063	52.0137	63.037	90.1786	175.967	221.343	59.0325	43.9531	48.4804	94.4715	59.3675	79.1304	130.184	73.9302	46.3175	75.9815	77.0064	101.983	76.5537	41.2209	70.5652
TraesCS1A02G229000	12.6505	0	0	3.01395	6.85475	0	1.35205	5.51366	0	7.95563	1.1189	6.41957	8.30769	10.5457	3.43106	0	0	1.68433	4.66219	18.9257	16.4022	0	8.81291	7.19245	4.23485	4.56881	4.73822	12.3648	1.09411	0	7.01967	7.0541	7.25136	3.98909	5.12211	3.60502
TraesCS1A02G229100	0	0	0	0	0.741292	0	0	1.41681	0	0	0	0	0	0	0	0	0	1.64793	1.22204	1.64337	0	2.45494	0	0	0	6.55044	3.47275	0	0	0	0	0	0	0	1.29002	0
TraesCS1A02G229300	0	0	1	0	0	0	0	0	0	2	0	0	0	0	0	0	0	0	2	0	0	0	0	0	0	2	0	0	0	0	0	0	0	0	0	1
TraesCS1A02G229400	30.8105	6	77.6086	4.3071	54.3413	3.000002	20	43.741	20	22.6895	43.4344	40.6774	18.00005	13	32.99998	3	21.1608	29.1794	9	22.6722	21	5.000003	4.000003	7.31759	20	12.666639	20.442	45.4433	19	8.999996	30.7586	26.5899	36.9994	10.000001	10.714	12
TraesCS1A02G229500	4	11	36	5	7	0	30	19	3	0	5	1	14	16	20	2	8	4	30	55	15	3	8	4	23	24	31	5	3	3	33	31	21	13	6	5
TraesCS1A02G229600	4	6	6	4.42539	5	0	6	3	0	3	1	2	10	1	5	0	4	7	5	22	2	9	4	4	3	10	19	11	1	4	11	18	4	0	8	5
[truncated: 84,444 more rows]
