# Supplementary material for: Genome-wide circadian gating of a cold temperature response in bread wheat
Source: PLoS Genet. 2023 Sep 18;19(9):e1010947. doi: 10.1371/journal.pgen.1010947 (PMC10538658; doi:10.1371/journal.pgen.1010947)
Supplement: S3 Dataset — (CSV) [file pgen.1010947.s014.csv]

Gene	Control1_28	Control2_28	Control3_28	Cold1_28	Cold2_28	Cold3_28	Control1_32	Control2_32	Control3_32	Cold1_32	Cold2_32	Cold3_32	Control1_36	Control2_36	Control3_36	Cold1_36	Cold2_36	Cold3_36	Control1_40	Control2_40	Control3_40	Cold1_40	Cold2_40	Cold3_40	Control1_44	Control2_44	Control3_44	Cold1_44	Cold2_44	Cold3_44	Control1_48	Control2_48	Control3_48	Cold1_48	Cold2_48	Cold3_48
TraesCS1A02G000100	690.8104688	681.4188845	656.1228106	809.6123035	501.1605069	560.6823577	907.100931	707.2708319	845.7229478	781.6620825	663.2785473	747.191356	726.423975	763.2670134	527.3235524	735.8708741	476.5085432	750.6262209	670.2075854	734.9114414	623.7993938	888.9811325	658.2756868	898.0155563	796.3147621	652.9328437	650.4414818	738.8412477	531.3246712	550.022243	794.2991183	817.311864	595.9837735	738.406204	637.9479724	590.8469684
TraesCS1A02G000200	125.8560344	121.0582009	114.2779679	138.742405	88.16936338	101.5947698	162.7583442	126.6246186	142.2437741	144.5835098	119.0824699	132.096045	129.1954563	135.0933917	92.61248697	127.0886443	79.02717258	126.032653	125.7228089	136.9619214	106.1328916	153.0195204	117.0287546	158.7454461	140.9176289	115.4778459	111.1181547	132.0024649	95.86124457	95.98914902	133.8408361	143.9523666	103.9248302	140.5239624	113.9529594	108.0337492
TraesCS1A02G000300	0.02433442	0	0.044385525	0	0	0	0.005957702	0	0.01257518	0	0	0	9.96E-10	0.008385606	0.007105427	0.108329962	0.021326318	0	0	0	0	0	0.034675997	0	0	0.018648721	0	0.014271944	0	0	0.010622671	0.003921324	0.004049627	0	0	0
TraesCS1A02G000400	0.04319678	0.085108354	0.25368206	0.064571493	0.050489122	0	0	0	0	0	0	0.11045847	0	0	0	0	0	0	0.081822885	0.081615847	0	0	0.057513546	0.098295652	0	0	0.125613566	0	0	0.065236624	0.078954976	0	0	0.049572711	0.05726277	0.177133946
TraesCS1A02G000500	0.023416709	0.045437825	0.092201718	0.245783266	0.053861576	0.031803778	0.078626412	0.047124277	0.120438969	0.071230346	0.123089212	0.05925634	0.131153368	0.113912052	0.117214012	0.08332989	0.053373697	0.02546335	0.155896317	0.088923824	0.144240129	0.126110394	0.125081587	0.107646103	0.076914823	0.136274725	0.092049886	0.178099841	0.199699694	0.069520839	0.245536882	0.179129569	0.07254501	0.078976251	0.031159854	0
TraesCS1A02G000600	0.046085837	0.022375408	0.045289576	0.034679778	0	0	0.065284787	0	0	0	0.024271845	0.118034206	0	0.022409288	0.023178516	0	0.02651784	0.099984339	0	0	0.040788778	0.06246576	0.030762334	0	0.101229713	0.022385297	0.067920776	0.021976905	0	0	0.040339649	0.025013117	0	0.104541993	0.061718633	0
TraesCS1A02G000700	0.954586004	4.44E-10	2.033639899	0	0	0	2.807715544	0.949818757	0	3.48E-09	0	3.61E-09	0	1.55E-09	0.674911033	1.011510693	6.18E-10	8.98E-09	3.42E-09	1.17E-09	0.623281001	1.572202849	1.53E-08	7.411299768	0	0	0.950116016	2.21E-10	1.011260557	0	0.668406721	3.10E-09	1.74E-09	5.65E-10	1.056983936	1.077356688
TraesCS1A02G000800	0.090862844	0.022045879	0.089275535	0.034031264	0	0	0.085700127	0.043680475	0	0.031775166	0.04773903	0.116154201	0.042446458	0.044267995	0	0.054337948	0	0	0.086378425	0.021659785	0.020042935	0.030699927	0	0.078234187	0.074898595	0.066099708	0	0.021605162	0.027946233	0	0	0.07415539	0	0	0.060534782	0.061436794
TraesCS1A02G000900	0.025313117	0	0	0.076664026	0	6.47E-10	0	0	0	0	3.79E-10	1.76E-09	0	0	0	0	0	0	0	0	0.02265337	0	0	0	0.027915421	0	0.024999436	0	0	0	0.022236631	0	0	0	0	0
TraesCS1A02G001000	0.042838967	0.051047892	0	0	0	0	0.01536213	0	0.016229183	0.18976885	0.056734622	0	1.45E-09	0.017169735	0.018737055	0	0.024086772	0	0	0	0	0.032791047	0.05568611	0	0	0.047028667	0	0.028753879	0	0	0.0157283	0.008930356	0.019340139	0.051144962	0	0
TraesCS1A02G001100	0	0	0	0	0.078347654	0	0.042616793	0.065276704	0	0	0	0.057841023	0.063397755	0.022044062	0	0	0.006445586	0.024469909	0	0	0.019987719	0.058913042	0	0.181744126	0.099514869	0.050615367	0.022229112	0	0.027817809	0	0.052959174	0.011756463	0	0	0.0904385	0.091620472
TraesCS1A02G001200	0.038888174	0.306031414	0.038645365	0	0.044947085	0	0.037380016	0.113849671	0.164729806	0.107216492	0.041307658	0.099559267	0.145978038	0	0.277288032	0.13737475	0.089544085	0.332577614	0.037903458	0.227550577	0	0.428296988	0.160203198	0.447754356	0.261429698	0.037963434	0.115613438	0	0.19419741	0.235102297	0.308200872	0.437815155	0	0.135016759	0.106644695	0.325327331
TraesCS1A02G001300	4.147882843	3.515517854	3.670186488	6.774417952	3.651062486	1.800300247	6.138981726	0.533168471	4.710390514	3.893093417	3.134226134	1.778212897	2.961757061	5.637111642	4.355638774	4.67885845	1.747575856	3.99119427	3.694712692	3.289492447	2.425701155	1.602752759	3.553363863	4.834284764	3.414260981	4.060672404	5.046254384	2.844355821	5.697548586	2.7903227	3.632835898	3.517451228	2.768834988	2.705228445	2.703997912	2.234139624
TraesCS1A02G001400	0	0	0.045865183	0.03533403	0	0	0.044054323	0.067521016	0.07252657	0	0.024569009	0.059760661	0.065659053	0.045357531	0.11717338	0.027982987	0.026860752	0.050615109	0.111734271	0.066962495	0.062208135	0.063302998	0.031279018	0	0.077042645	0.022669301	0.045893665	0.022342013	0	0.069822827	0.023361531	0.050698132	0	0.052988835	0.06245048	0.095131736
TraesCS1A02G001500	17.42244467	15.44373315	14.49099022	21.21658889	11.10010392	11.47891953	20.52929687	15.75515611	18.33962021	16.0091613	14.77949737	17.80427202	20.76920226	20.09755135	12.160877	18.54025534	12.02616309	17.995623	16.84057787	17.24750971	15.17816522	19.07125221	13.1349865	21.96710501	18.99101082	18.2341879	15.80540887	19.51835252	12.44711836	14.11347949	17.37582543	18.61599224	12.64893135	18.12471013	12.60761124	13.58048007
TraesCS1A02G001600	0.026019966	0.101428865	0.076886745	0.039286216	0.091001175	0	0.07401056	0.099435672	0	0	0.027434416	0.03345122	0.024454541	0	0	0	0	0.028359933	0	0.024776454	0	0.035147277	0	0.119166484	0.085953605	0	0	0	0	0	0	0.028248356	0.053941051	0.059383895	0	0
TraesCS1A02G001700	0.027807229	0.02699405	0.027246105	0	0	0	0.079165168	0	0.20065942	0	0.116746564	0.035676151	0	0.026988758	0	0.033497455	0	0.030308354	0	0.07938898	0	0	0.074584206	0	0	0.053729162	0.081500555	0	0	0	0.144104562	0	0	0.031831857	0.037394944	0.038064557
TraesCS1A02G001800	23.92034738	32.16802019	29.19667322	29.31838347	26.74243365	22.39285134	42.68943216	39.19401418	55.06389009	13.83076807	29.4144823	23.2851783	50.88887436	25.18982951	51.86690237	30.57358934	38.64316694	33.82057342	34.98452647	33.71036078	31.01915826	28.19349794	25.95042665	26.05207318	36.87459219	27.22623926	36.82441868	29.67970427	37.45317212	36.50172016	34.81151439	28.46653359	24.38814579	37.82762278	35.18260842	38.62056809
TraesCS1A02G001900	37.38691021	47.24130838	32.27310264	38.280078	35.9424055	48.83524485	37.67470142	33.34491122	33.5766292	37.2184488	31.92191076	29.17941655	36.29179186	40.733406	36.47487037	35.47552787	34.13029276	29.12819251	48.530066	46.29523722	42.46725782	39.20318585	39.24814822	36.54430336	45.28104783	47.29974975	42.83763645	47.89836842	50.10813289	42.36418351	46.51509094	41.7548951	46.65070828	40.0312517	40.3885448	38.72005199
TraesCS1A02G002000	1.850288176	2.408921887	2.205204176	1.762711188	1.425817139	3.107186489	2.921502356	2.53833299	2.293433641	2.656421119	1.809675368	1.60221446	2.836131754	2.052893453	2.864481979	2.363048793	2.051329925	3.080495248	2.618829571	3.018876773	4.565332877	3.689463472	2.112202605	2.205666466	2.213528766	2.624836581	2.964522509	2.689345331	2.616632159	2.313334767	1.852556334	1.549028208	2.856730455	2.397830688	1.937973848	1.971698123
TraesCS1A02G002100	4.519107983	5.346749216	5.627822489	5.583529635	5.560301041	6.143272845	7.382546852	6.118610767	7.023876838	6.41293964	5.065838022	6.660001903	9.047294378	8.97760031	8.058779352	6.427083957	5.920397405	6.08620855	12.07317554	9.436622783	10.14977445	8.445045931	9.362414321	6.116337981	9.178892141	9.091496483	12.66085401	10.81326043	9.829215804	9.782691856	8.634883134	6.661774964	8.218330686	11.08727074	9.426509568	8.237572234
TraesCS1A02G002200	8.776540049	6.616777401	11.72858757	7.57373371	7.568471142	7.607837161	6.33207835	7.225061945	9.579749332	17.13881054	7.693347861	7.79182456	9.278305244	11.14322459	11.04682651	7.414818697	6.783628745	7.181209042	12.5810469	13.63291738	34.14242551	12.30402193	8.12660118	15.20931443	10.23895075	11.7391712	10.21052654	26.77788564	9.465699722	13.13201593	11.47202952	14.25486441	15.03261087	6.892269372	7.828355327	7.847421551
TraesCS1A02G002300	5.081121601	5.342032305	8.455516481	5.44866177	5.848366426	6.672802766	4.559858802	8.022933756	4.425844192	6.525602115	5.644715905	6.809804917	7.683699096	8.048522992	8.429384603	6.246485937	6.033189944	4.980375387	9.721977198	8.965414935	6.716583749	7.601522215	8.425965975	6.512114695	10.24102755	8.645356717	9.878485524	8.837203054	8.601027427	7.102071616	7.356470077	7.809897187	7.810730852	6.777059113	7.063875938	5.140882358
TraesCS1A02G002400	0.067511847	0	0	0	0	0	0	0	0.023139491	0	0	0.028719903	0.063117723	0.021935481	0.110090391	0	0	0.048686163	0	0.042985573	0.059585385	0.030367704	0	0.025817137	0.024723822	0	0.022100707	0	0	0.03355431	0	0	0.023234329	0	0	0
TraesCS1A02G002500	8.724758463	7.883355253	7.429850393	8.169718015	9.300812402	9.518345688	9.466118292	9.777023047	3.827456951	9.623568141	8.257178278	7.715171139	11.48050363	15.05219319	10.05338413	9.906305631	8.501950164	8.877629705	15.23871268	15.9261547	8.788665507	14.35408489	16.05252629	10.76729525	11.22461538	16.52894064	19.41186851	19.35572312	14.15177463	12.54931179	13.15027361	13.4097447	12.60841068	13.74412614	12.79426203	10.01035951
TraesCS1A02G002700	15.34976347	18.51500975	12.54704861	15.16387438	15.7251797	14.3754196	21.12271214	16.28901032	7.133419189	19.55865937	14.03850435	12.41592998	20.94957167	23.84474578	16.65698821	22.58553775	18.79559615	16.98599369	19.91547574	24.72444173	15.33161744	26.36624282	27.95556803	21.50345504	17.95092906	20.60128295	20.99591457	24.74582074	25.88827358	18.57774616	17.24363005	18.76218582	16.74419095	20.78334582	20.58836455	15.50239878
TraesCS1A02G002900	0.090015795	0.043675098	0.066263207	0.067518331	0.155879537	0.092257957	0.190597676	0.151423454	0	0.126020666	0.094638146	0.229759224	0.063117723	0.15354837	0.112865529	0.161777862	0	0.121715407	0.171462309	0.064478359	0.059585385	0.334044745	0.149937291	0.232354235	0.049447645	0.065438777	0.309409895	0.406626994	0.30445233	0.268434477	0.078664311	0.048918714	0.069702987	0.050865457	0	0.12166545
TraesCS1A02G003000	0.045007898	0.021837549	0	0	0	0	0.02117752	0.064895766	0.023139491	0.031505166	0	0	0.084156964	0	0	0.18874084	0	0.024343081	0.107163943	0.107463932	0.198617949	0.15183852	0.089962375	0.129085686	0.222514402	0.174503404	0.06630212	0.663444042	0	0.234880167	0.058998234	0.097837428	0.092937316	0.076298185	0.179962191	0.091249088
TraesCS1A02G003100	0.112519744	0.152862844	0.110438678	0	0.077939769	0.215268566	0.211775196	0.475902284	0.161976438	0.157525832	0.165616756	0.344638836	0.420784818	0.438709629	0.42888901	0.269629771	0.283398339	0.389489304	0.45008856	0.902697028	0.377374104	0.273309337	0.059974916	0.154902823	0.173066757	0.283568032	0.353611309	0.256817049	0.387484784	0.301988786	0.117996467	0.244593571	0.162640303	0.15259637	0.089981096	0.091249088
TraesCS1A02G003700	0	0.021837549	0	0	0	0	0	0	0	0	0	0	0	0	0	0	0	0	0	0	0	0	0	0	0	0	0	0	0	0	0	0	0.023234329	0	0	0
TraesCS1A02G003900	0	0	0	0	0	0	0	0	0	0	0	0	0	0	0	0	0	0	0	0	0	0	0	0	0	0	0.035337704	0	0	0	0	0	0	0	0	0
TraesCS1A02G004000	0	0	0	0	0	0	0.02117752	0	0	0.031505166	0.07097861	0	0	0	0	0	0	0	0	0	0	0	0	0	0.024723822	0	0	0	0	0	0	0	0	0.025432728	0	0
TraesCS1A02G004200	0	0	0	0	0	0	0	0	0	0	0	0	0	0	0	0	0	0	0	0	0	0	0	0	0	0	0.03145461	0	0	0	0.029856449	0	0	0	0	0
TraesCS1A02G005000	1.935339601	1.725166385	1.899545256	0.371350819	0.959565855	1.906664446	2.583657387	2.725622171	0.786742699	0.630103329	0.875402855	0.459518448	2.671983596	3.334193184	2.279883685	1.10548206	0.875958502	0.900694015	3.943633099	4.062136624	4.031944374	0.546618673	1.199498329	0.877782666	3.955341835	4.428023882	4.464342774	1.455296609	0.858002022	1.342172384	2.37959542	3.222813812	1.64963736	0.839280034	1.04977945	0.517078164
TraesCS1A02G005100	0.340486996	0.078367976	0.238724246	0.219212439	0.226571687	0.365264628	0.168122186	0.179761272	0.451803192	0.035868947	0.136251959	0.376345609	0.243165235	0.378215959	0.334704983	0.085476143	0.222558383	0.190991192	0.429476647	0.206053062	0	0.206860549	0	0.193917165	0.241769315	0.392580308	0.411351615	0.507393443	0.123018669	0.349874142	0.307516493	0.322677623	0.334362905	0.320788089	0.210395298	0.710681354
TraesCS1A02G005200	0.180031591	0.087350197	0.517093768	0.067518331	0.363718921	0.553547742	0.50826047	0.32447883	0.323952876	0.315051664	0.33473749	0.229759224	0.627638427	0.15354837	0.451462116	0	0.360688795	0.389489304	0.321491829	0.4728413	0.084447387	0.030367704	0.029987458	0.154902823	0.370857336	0.412820522	0.530416963	0.136404095	0.083032454	0.134217238	0.611616988	0.587024571	0.789967186	0.025432728	0.131027772	0.030416363
TraesCS1A02G005400	0.022503949	0	0	0	0	0	0.105887598	0	0	0	0.023659537	0	0	0	0	0	0.025763485	0.048686163	0.042865577	0	0.238341539	0	0	0	0	0	0	0.042802841	0.055354969	0	0.058998234	0.024459357	0.023234329	0	0	0
TraesCS1A02G005500	1.554689807	2.893366078	1.130163164	1.016225147	1.400746514	1.469423235	1.614222545	2.101216743	1.419897025	1.36601991	1.261363241	1.410035229	2.015485642	2.841390657	2.687869999	2.113398588	1.536521384	1.221543132	3.522114446	3.513447281	4.605930386	1.464118117	1.952048587	1.733527823	1.908686508	3.316589888	2.948190086	1.831978735	2.291623761	2.79448679	1.497139175	2.103306591	2.069177315	2.14677151	1.662247775	2.305243955
TraesCS1A02G005600	3.772240178	3.36937224	4.400259038	3.165693672	3.172174567	2.727947855	3.611758194	4.230561041	3.262798063	3.687106338	3.293830293	3.820427759	3.866823127	4.560978857	5.14830467	3.827906893	4.856324239	4.219074724	3.524772111	3.779358183	3.714042067	4.268575589	3.355608571	3.549745356	3.518608863	3.739918416	4.500225482	4.662819559	3.932591375	2.337278029	3.030179916	3.66339532	4.10139741	3.850122385	3.710685416	3.396291048
TraesCS1A02G005700	1.057685596	0.910809236	1.126474513	0.921807514	1.374452234	0.830321614	0.966436105	1.121208475	0.946414443	0.724618828	1.365697066	1.619397578	1.628182672	1.667096592	1.014889094	1.567721858	1.667021167	1.50234788	0.719307961	0.902697028	1.76769975	0.637721786	0.659724081	1.153184396	0.653945103	1.379442867	1.127136047	2.281883682	1.261298952	1.238996238	1.461097154	1.270127942	1.629641896	0.939449378	0.893236338	0.918458568
TraesCS1A02G005800	12.99429765	14.48250975	8.589876176	14.41205776	10.54590021	13.28388496	10.7370236	9.631396948	13.25990028	11.17595371	12.00340565	9.132211152	11.5549615	14.10113652	11.5778814	12.47099705	10.61406646	11.73003028	13.18590162	12.491414	14.75178611	11.94859832	12.06275495	11.05386548	14.72674483	14.66101257	13.4549103	16.11499159	13.21846218	13.39746408	11.73240839	10.90926462	12.84558671	12.28540657	13.34947538	9.607494789
TraesCS1A02G005900	5.983372422	7.288806139	7.402682479	9.173951907	6.548577309	10.21203327	8.120752829	6.664254368	7.699850793	10.5898631	6.315440108	8.028332961	6.38063371	8.56646358	5.786277073	5.998804029	6.999191827	7.872528213	8.98537512	10.04968302	14.48131414	11.66189682	8.560429738	11.80106506	7.963444307	10.39479697	9.659622225	18.39696087	9.532706912	8.923567313	9.357041179	11.6536607	14.39292332	8.801326258	11.67555706	9.680950305
TraesCS1A02G006000	0.38256713	0.065512648	0.154614149	0.067518331	0.155879537	0.615828014	0.105887598	0.497534206	0.185115929	0.252041332	0.21293583	0.28719903	0.147274686	0.15354837	0.112865529	0.026962977	0.051526971	0.17040157	0.128596731	0.042985573	0.19218392	0.303677041	0.149937291	0.258171372	0.148813923	0.152690479	0.320075696	0.51578066	0.415162269	0.335543096	0.216326856	0.1712155	0.162640303	0.30519274	0.179962191	0.273747263
TraesCS1A02G006200	0.157527642	0.043675098	0.176701884	0.033759165	0.285779152	0.092257957	0.211775196	0.10815961	0	0.157525832	0.143430262	0.258479127	0.252470891	0.131612889	0.147757004	0.242666794	0.103053941	0.146058489	0.064298366	0.451348514	0.456821284	0	0.059974916	0.154902823	0.173066757	0.414445585	0.464114843	0.666427401	0.193742392	0.301988786	0.297419928	0.551560949	0.351456401	0.406923653	0.228896611	0.12166545
TraesCS1A02G006300	0.20253554	0.043675098	0.331316033	0.168795827	0.233819306	0.033563445	0.317662793	0.346110752	0.046278982	0.094515499	0.283914439	0.402078642	0.147274686	0.131612889	0.248304164	0.053925954	0.051526971	0.024343081	0.128596731	0.537319659	0.933504362	0.060735408	0.059974916	0.025817137	0.024723822	0.349006808	0.663021204	1.583705134	0.221419877	0.201325858	0.373655479	0.611483928	0.070406987	0.101730913	0.20995589	0.030416363
TraesCS1A02G006400	0	0	0	0	0	0	0	0.064895766	0	0	0	0	0	0	0	0	0.052195275	0	0	0.107463932	0.03972359	0	0	0	0	0.021812926	0.06630212	0.021401421	0	0.03355431	0	0.024459357	0	0	0	0
TraesCS1A02G006500	0.045007898	0.021837549	0.113605396	0.067518331	0.188482262	0	0	0.111503472	0.023139491	0.157525832	0.124860129	0.061953426	0.168313927	0.109677407	0.135438635	0	0.219181048	0.17040157	0.176312977	0.429855727	0	0.292324986	0.209912208	0.361439921	0.321409691	0.246198128	0.295351636	0.44754651	0.138387423	0.034975335	0.039676115	0.477461327	0.168661015	0.050865457	0.089981096	0.364996351
TraesCS1A02G006700	0.211578301	0.035680153	0.459239362	0.444726365	0.165036161	0.290508928	0.174885015	0.138564791	0	0.190456607	0.6279312	0.309287507	0.50764322	0.055436446	0.213190795	0.312616845	0.40114262	0.32041581	0.47725462	0.311972093	0.178337865	0.674399899	0.888708312	0.653527267	0.218514087	0.247406564	0.424276109	0.96468616	0.344338353	0.525692013	0.171368629	0.290332569	0.422460511	0.411621078	0.466497993	0.358715372
TraesCS1A02G006800	1.080189544	0.567776279	1.104386777	0.911497465	0.493618535	1.445374661	1.503603889	1.362811085	0.578487279	0.630103329	1.017360074	1.206235925	1.893531682	1.206451481	1.534971194	0.485333587	0.334925309	0.852007852	1.650324721	2.751076655	3.058716422	1.330187432	0.191573078	0.955234078	1.829562859	2.203105478	2.497379869	5.158512846	0.996389444	1.375726694	2.180161725	2.053223612	2.364766772	0.839280034	0.899810957	0.486661802
TraesCS1A02G006900	0.022503949	0.021837549	0.044175471	0	0.026534334	0	0	0.064895766	0.023139491	0.031505166	0	0.086159709	0.147274686	0	0.090292423	0	0.051526971	0.073029244	0.064298366	0.042985573	0.456821284	0.030367704	0	0.103268549	0.123619112	0.065438777	0.088402827	0.064204262	0.110709938	0.167771548	0.117996467	0.048918714	0	0.178029098	0	0.060832725
TraesCS1A02G007000	0	0.021837549	0	0	0	0	0	0.021631922	0	0	0	0	0	0	0	0	0	0.024343081	0	0.022682627	0.105657599	0	0	0	0.024723822	0	0.030013865	0	0.083032454	0	0.078664311	0.049208313	0	0	0	0
TraesCS1A02G007100	0.112519744	0.240213041	0.182826372	0	0.025979923	0.430537133	0.529437989	0.778749192	0.370231858	0.189030999	0.094638146	0.229759224	0.441824059	0.241290296	0.175601607	0.080888931	0.025763485	0.048686163	0.321491829	0.171942291	0.178756155	0.030367704	0.029987458	0.154902823	0.593371738	0.39263266	0.353611309	0.108365666	0.027677485	0.03355431	0.393321557	0.317971643	0.371749264	0.025432728	0.239949589	0.334579989
TraesCS1A02G007500	94.29672156	62.59602446	78.16120713	78.3908075	77.55864326	51.40398099	75.65033539	98.59051295	110.4142471	72.48110097	87.3138637	88.15717821	105.3847162	44.18661453	103.9667592	56.90805942	88.44089249	91.39804693	52.97349458	57.05238649	69.5714981	31.44788331	35.67817818	50.18670758	75.13149329	49.56442003	50.09257801	52.80308331	72.84464841	43.49712262	76.07684556	82.01442575	68.89187661	46.16625141	55.35577021	68.8486534
TraesCS1A02G007600	0.022746091	0	0	0	0	0	0	0	0	0	0	0	0.021282244	0	0	0	0	0	0	0	0	0	0	0	0	0	0.022370998	0.042802841	0	0	0	0	0	0	0	0
TraesCS1A02G007800	0.067511847	0.240213041	0.110438678	0.067518331	0.103919692	0.184515914	0.232952715	0.21631922	0.20825542	0.094515499	0.07097861	0.114879612	0.147274686	0.421161244	0.180584846	0.350518702	0.103053941	0.365146222	0.321491829	0.322391796	0.397235899	0	0.089962375	0.154902823	0.099364053	0.130877553	0.376704337	0.214014207	0.470517238	0.301988786	0.058998234	0.220134214	0.185874632	0.45778911	0.119974794	0.122334002
TraesCS1A02G007900	7.861664513	9.0865387	9.397801367	9.068589552	8.267902627	8.530539742	9.009594503	8.606087109	13.38809306	15.14119396	7.358115887	9.151941725	7.252394657	8.158595238	8.476088359	5.608299232	7.754628744	7.868755036	17.97351507	14.08402947	27.46846517	6.210924309	6.343247039	7.76623377	18.4975975	20.88866825	20.75437595	8.639175708	14.31878058	12.84271067	16.71309827	18.79026516	18.55976789	17.25313053	17.32939924	17.42921451
TraesCS1A02G008100	3.995441093	3.576007866	4.444207005	2.555879402	2.91180378	4.052430764	3.71335099	3.627045992	1.630186407	4.202442647	3.076851758	3.254367087	3.531710098	2.65792229	3.023780386	2.176475777	2.763030749	2.875623874	1.985524961	3.028398078	1.328382666	1.797279162	2.231642651	2.23881567	4.076809974	4.89796155	2.8235421	2.588608844	2.929938516	3.129318534	4.497061689	7.006872033	6.830799792	2.762070593	2.652249784	2.456489318
TraesCS1A02G008200	0	0	0	0	0	0	0	0	0	0	0	0	0	0	0	0	0	0	0	0	0	0	0	0	0	0	0	0	0	0	0	0.025460723	0	0	0	0
TraesCS1A02G008300	0	0.021904372	0	0	0	0	0	0	0	0	0	0	0	0.021935481	0	0	0.025763485	0	0.042865577	0.021492786	0	0	0	0	0	0	0	0	0	0	0	0.097837428	0	0	0	0
TraesCS1A02G008400	0	0	0	0	0.025979923	0	0	0	0	0	0	0	0	0	0.022573106	0	0	0	0	0	0	0	0.119949833	0.025817137	0	0.065438777	0.022100707	0	0	0	0	0	0.069702987	0	0.089981096	0
TraesCS1A02G008500	0	0	0	0	0	0	0	0	0	0	0	0	0	0	0	0	0	0	0	0	0	0	0	0	0	0	0	0.107007104	0	0	0	0	0	0	0	0
TraesCS1A02G008600	0.045007898	0	0	0.101277496	0	0	0	0	0	0	0	0	0	0	0	0	0.051526971	0	0	0	0.099308975	0.030367704	0	0.025817137	0	0	0	0.085605683	0.027677485	0	0	0	0.023234329	0	0	0
TraesCS1A02G009000	1.557248506	1.43140549	3.480784156	2.078838764	2.054442942	1.712003233	1.465544498	2.227871646	0.910499639	1.898353255	1.934487941	2.645930198	2.255974686	1.344101014	2.464149527	1.18543268	1.712771964	0.955510983	2.513264268	3.22256391	2.052120659	1.805120103	1.800748966	2.497522851	2.789638331	2.462526602	1.791545175	2.564232626	1.998151089	2.544547448	1.721102369	2.495172398	2.456495903	2.667816902	1.368912403	2.632593974
TraesCS1A02G009100	5.400880211	3.474244886	6.234462146	5.149285491	4.813638057	3.641636834	2.994649509	3.06967789	5.204580626	4.549346034	4.177635358	4.485244689	2.594475033	2.426086187	3.400570668	1.639664473	2.346623265	2.764692452	3.974067658	4.504415182	4.057228439	3.035534442	1.797349288	3.097462674	4.528538934	3.023271478	2.844316764	5.685073401	3.392263219	4.029436377	3.743693579	6.154243303	4.548189607	3.275709974	3.268773258	4.121173802
TraesCS1A02G009200	0	0	0	0	0	0	0	0	0	0	0	0	0	0	0	0	0	0	0	0	0	0	0	0	0	0	0	0	0	0	0	0.025460723	0	0	0	0
TraesCS1A02G009300	0.453625599	0.398692503	0.598688072	0.305635903	0.852427251	0.812309785	0.578394061	0.571738188	0.145638106	0.296568843	0.206541603	0.392270795	0.634730755	0.706471665	0.475784637	0.269629771	0.71624808	0.413973575	1.056233541	0.832533826	0.255033392	0.4674774	0.4172305	0.351185354	0.910484429	0.540107668	0.863717723	0.625056314	0.351039072	0.445601232	0.777683249	0.686268412	1.15260627	0.844956619	1.051222147	0.697529319
TraesCS1A02G009320	0	0	0	0	0	0	0	0	0	0	0	0	0	0	0	0	0.025763485	0	0	0	0	0	0	0	0	0	0	0	0	0	0	0	0	0	0	0
TraesCS1A02G009400	0.20253554	0.218375492	0.552193389	0.270073323	0.129899615	0	0.148242637	0.129791532	1.01813761	0.189030999	0.189276293	0.201039321	0.126235445	0.219354815	0.248304164	0.053925954	0.113299564	0.146058489	0.192895097	0.171942291	0.139032565	0.334044745	0.179924749	0.232354235	0.148342935	0.065438777	0.06630212	0.062770153	0.138387423	0.469760334	0.117996467	0.269052928	0.162640303	0.279760011	0.149968493	0.456245439
TraesCS1A02G009600	0.080676432	0.065783215	0.132526413	0.337591654	0.077939769	0.123010609	0.06879369	0.129791532	0	0.031505166	0.189276293	0.258479127	0.210392409	0.065806444	0.431130519	0	0.094872231	0.024343081	0.172885017	0.221012472	0.11917077	0.091103112	0.059974916	0.129085686	0.222514402	0.436258511	0.410348243	0.535035518	0.055354969	0.268434477	0.157328623	0.146756143	0.139405974	0.178029098	0	0.273747263
TraesCS1A02G009700	0.090015795	0	0.110438678	0.067518331	0	0	0.042355039	0.064895766	0.231394911	0.189030999	0.094638146	0.028719903	0	0	0	0.026962977	0.051526971	0	0	0	0	0	0	0	0	0	0	0.021401421	0	0	0	0	0	0	0	0
TraesCS1A02G010100	0	0	0	0	0	0	0	0	0	0	0	0	0	0	0	0	0	0	0	0	0.019861795	0	0	0	0	0.024650787	0	0	0	0	0	0	0	0	0	0
TraesCS1A02G010300	0	0	0	0	0	0	0	0	0	0	0	0	0	0	0	0	0	0	0	0	0	0	0	0	0	0	0	0	0	0	0	0.025460723	0	0	0	0
TraesCS1A02G010400	0.229682053	0.196530736	0.361090301	0.075644162	0.58641882	0.552689743	0.188687252	0.355918665	0.332030872	0.208370445	0.302726137	0.390961167	0.220962524	0.206996803	0.160829316	0.42862775	0.117447485	0.353154821	0.657547237	0.553804626	1.455619311	0.398970896	0.174326091	0.487977456	0.443228909	0.584117426	0.649804981	0.30278516	0.401409326	0.388424688	0.337904516	0.460352006	0.54013077	1.106013402	0.513153191	0.640255308
TraesCS1A02G010500	0.022503949	0	0	0	0	0	0	0	0	0	0	0	0	0	0	0	0	0	0	0	0	0	0	0	0	0	0	0	0	0	0	0	0	0	0	0
TraesCS1A02G010700	0.135023693	0.283888139	0.132526413	0.101277496	0.129899615	0.246021219	0.127065117	0.086527688	0.069418473	0.157525832	0.07097861	0.143599515	0.168313927	0.241290296	0.090292423	0.107851908	0.051526971	0	0.085731154	0.408362941	0.07944718	0.242941633	0.059974916	0.129085686	0.123619112	0.130877553	0.154704948	0.042802841	0	0.03355431	0.393321557	0.122296786	0.116171645	0.228894555	0.059987397	0.304163626
TraesCS1A02G011100	0.270047386	0.458588533	0.883509422	0.371350819	0.545578381	0.430537133	0.529437989	1.146491866	0.671045243	0.661608495	0.473190732	0.488238351	0.862608878	1.009032148	1.309240136	0.64711145	0.515269707	0.852007852	1.20023616	1.268074396	1.489634621	0.759192602	0.899623747	1.161771175	0.766438495	0.719826542	1.303941701	1.412493768	0.470517238	0.939520669	0.511318024	1.076211713	1.022310476	0.635818208	0.869817259	0.669159977
TraesCS1A02G011200	0.901404673	0.999912988	1.231713737	0.715717599	1.356076634	0.649414831	1.387654852	1.07852004	1.347981801	0.542347578	1.11214491	1.443031526	1.498492583	1.3324445	1.537418118	1.108259247	1.305801644	0.986155272	0.838011317	0.683242783	2.041268169	1.227483856	0.803079125	1.25182135	1.252236882	1.3452751	1.973904738	1.655444836	0.861301178	1.457082473	1.006964151	1.162211057	1.349508612	1.882466968	0.845852293	1.303468886
TraesCS1A02G011400	0	0	0.110438678	0.135036661	0.077939769	0	0.042355039	0.064895766	0.138836947	0.094515499	0.094638146	0.114879612	0.042078482	0	0.158011741	0.053925954	0.077290456	0.026032248	0.046457498	0.042985573	0	0.030367704	0	0.103268549	0.024723822	0.065438777	0.06630212	0.149809945	0.221419877	0.067108619	0.019666078	0.122296786	0	0.127163642	0.029993699	0.12166545
TraesCS1A02G011500	1.260221135	1.812516582	2.968724183	1.495871993	1.298996146	1.137848137	1.588313967	2.703990249	3.771737056	3.081781823	2.129358295	1.608314567	2.167041814	2.751126151	2.911930647	1.723039391	1.545809121	1.509271053	3.587548749	2.708091083	4.825383358	2.30794551	2.578921408	2.4268109	2.778809297	2.704802766	3.347041542	1.797719341	1.632971589	2.415910291	2.149482643	2.225801498	3.0436971	2.119632246	2.009577804	2.585390821
TraesCS1A02G011600	0.697622414	1.201065205	0.819711206	0.95187005	0.441658689	0.492042438	0.95298838	0.995068412	0.833021681	1.207243322	0.567828879	0.258479127	0.547020264	1.316128888	1.060935972	0.512296565	0.541033192	0.827664771	1.654146187	1.912857987	0.99791815	1.002134235	0.809661372	1.445759685	1.260914943	1.156085053	1.812257958	0.97296637	0.941034475	0.939520669	1.337293294	1.222967856	1.463762728	1.046978953	0.845969269	1.186238141
TraesCS1A02G011700	0.180031591	0.087350197	0.044175471	0.202554992	0.129899615	0	0.02117752	0.064895766	0.138836947	0	0	0	0.105196205	0	0	0	0.077290456	0.073029244	0.021432789	0.064478359	0	0	0	0	0	0.021812926	0	0	0	0	0	0.048918714	0	0	0	0
TraesCS1A02G011800	0.607606619	0.458588533	1.03812357	0.742701638	0.80537761	0.369031828	0.254130235	0.302846908	0.671045243	0.661608495	1.206636367	1.464715052	0.063117723	0.065806444	0.293450375	0.242666794	0.309161824	0.438175467	0.278626252	0.623290805	0.417097694	0.091103112	0.179924749	0.077451412	0.494476448	0.588948989	0.353611309	0.620641201	0.387484784	0.301988786	0.629314491	0.733780713	0.975841818	0.203461826	0.359924383	0.456245439
TraesCS1A02G011900	0.067511847	0	0.088350942	0	0.025979923	0	0.02117752	0.129791532	0.20825542	0.126020666	0.21293583	0.086159709	0.441824059	0.614193481	0.406315904	0.377481679	0.051526971	0.121715407	0.985908275	2.149278637	0.258203334	0.273309337	0.269887124	0.28398851	0.689067765	0.741639468	0.419913429	0.856056829	1.162454352	0.570423263	0.255659012	0.269052928	0.139405974	0.279760011	0.269943287	0.334579989
TraesCS1A02G012000	0.067511847	0.152862844	0.088350942	0.067518331	0.311759075	0.030752652	0.169420157	0.497534206	0.271509533	0.283546498	0.283914439	0.315918933	0.589098746	0.15354837	0.654620068	0.134814885	0.051526971	0.097372326	0.514386926	0.386870155	0.575992053	0.485883265	0.149937291	0.28398851	0.445028804	0.349006808	0.221007068	0.428028414	0.276774846	0.234880167	0.412987635	0.489187142	0.746665367	0.15259637	0.20995589	0.395412714
TraesCS1A02G012100	0.045007898	0.021837549	0.022087736	0	0.103919692	0	0	0.021631922	0	0	0	0	0.063117723	0	0	0	0	0	0	0.064478359	0.019861795	0	0	0	0.148342935	0.065438777	0	0.042802841	0.027677485	0.100662929	0	0	0.023234329	0	0	0
TraesCS1A02G012300	0	0	0	0	0	0	0.024108276	0	0	0	0	0	0	0	0	0	0	0	0	0	0	0	0	0	0	0	0	0	0	0	0	0	0	0	0	0
TraesCS1A02G012400	0.405071079	0.021837549	0.331316033	0	0.363718921	0.061505305	0.127065117	0.302846908	0.046278982	0.126020666	0.331233513	0.172319418	0.441824059	0.263225778	0.248304164	0.296592748	0.103053941	0.097372326	0.15002952	0.558812446	0.595853848	0.091103112	0.059974916	0.154902823	0.247238224	0.239942181	0.309409895	0.470831256	0.249097361	0.671086192	0.039332156	0.415809071	0.46468658	0.178029098	0.479899177	0.152081813
TraesCS1A02G012500	4.152739195	4.771220607	4.087180848	3.99849361	3.826141966	2.890749321	4.043566547	4.823918604	3.703382999	4.341295367	3.424292053	2.984256399	5.984738314	5.325179005	4.877664418	5.04892531	3.839370426	4.740084829	5.796197612	7.193528134	6.687213517	7.187337099	5.452739479	5.878252342	5.650456548	6.345871492	7.207725611	6.572098086	6.557691184	6.690494455	4.369864054	5.204070658	4.346910615	6.016928018	4.90238005	4.227874402
TraesCS1A02G012600	0	0.021837549	0	0	0.077939769	0	0.169420157	0.389374596	0	0	0.094638146	0.258479127	0.315588614	0.15354837	0.338596587	0	0.154580912	0.194744652	0.642983657	0.816725882	0.198617949	0.060735408	0.179924749	0.258171372	0.296685869	0.218129255	0.06630212	0.296775641	0.498194722	0.067108619	0.82597527	0.073378071	0.185874632	0.474778172	0.149968493	0.304163626
TraesCS1A02G012700	0	0.196537943	0	0	0	0	0.148242637	0.064895766	0	0	0.07097861	0	0.021039241	0.307096741	0.045146212	0	0.128817427	0.097372326	0.085731154	0.214927864	0.03972359	0	0.179924749	0.051634274	0.024723822	0	0	0	0	0.03355431	0.058998234	0	0	0.025432728	0	0.030416363
TraesCS1A02G012800	0	0.131025295	0	0	0	0.061505305	0	0	0	0	0	0	0.063117723	0	0.022573106	0	0	0	0	0	0.019861795	0	0	0	0	0	0	0	0	0.03355431	0	0	0	0	0	0
TraesCS1A02G012900	0	0	0	0	0	0.061505305	0.190597676	0.173055376	0.138836947	0	0.047319073	0	0.273510132	0.065806444	0.022573106	0.053925954	0	0.024343081	0	0.171942291	0.099308975	0.091103112	0	0	0.074171467	0.130877553	0	0.064204262	0	0.234880167	0.039332156	0	0	0.025432728	0	0
TraesCS1A02G013000	0	0.021837549	0.044175471	0.033759165	0.051959846	0	0.402372872	0.194687298	0.231394911	0	0.14195722	0.028719903	0.126235445	0.350967704	0.180584846	0.053925954	0.463742736	0.438175467	0.042865577	0.021492786	0.03972359	0.242941633	0.449811873	0.129085686	0.024723822	0	0.044201414	0	0.027677485	0.03355431	0.019666078	0	0	0.15259637	0	0
TraesCS1A02G013600	0	0	0	0.033759165	0	0	0	0	0	0	0	0	0	0	0	0	0	0	0	0	0.03972359	0.030367704	0	0	0.123619112	0	0	0	0	0	0	0	0	0	0	0
TraesCS1A02G013700	1.134680606	3.093004953	1.700755637	1.755476598	1.143116608	0.894191797	2.512839761	2.081044975	3.288376226	1.19558011	1.948904644	1.121819515	2.886668011	2.754701635	3.065134316	2.349327334	2.167265609	2.401878297	2.535863246	1.501894419	4.025727632	2.31234579	2.867070894	2.967525022	1.471388844	2.106214645	2.154993509	1.821288725	1.618897589	1.853748099	1.773311873	1.492020784	1.795783613	1.220770959	2.30951479	2.281227195
TraesCS1A02G013800	20.09822945	43.643019	17.52392566	20.57198126	16.88977651	32.12422373	45.20966288	34.4668119	34.57403266	19.75200657	23.16940565	17.87192175	52.54114906	66.5748926	46.64145411	70.13410072	45.86073007	36.8348068	42.40299328	45.4342244	51.311114	60.13042276	60.41957049	52.43295342	31.0103982	35.712667	38.16950527	72.02289029	41.66570603	40.04955824	23.7559534	17.81075596	17.51454836	32.09020274	32.7494896	24.73960477
TraesCS1A02G014100	0	0.131025295	0	0	0.025979923	0.061505305	0.042355039	0	0.092557965	0	0.07097861	0	0	0	0.022573106	0	0	0	0	0	0	0.030367704	0	0	0	0	0.022100707	0.021401421	0.027677485	0	0.019666078	0.048918714	0	0	0	0
TraesCS1A02G014300	0.200067081	0.066432445	0.113314722	0	0.2565759	0	0.071846853	0.03016247	0.138472963	0.125685766	0.193409377	0.070364624	0.056141742	0	0	0.080888931	0.269967834	0.301907765	0	0	0	0	0	0.149390348	0.087529501	0	0	0.12667929	0	0.153406948	0	0.038732126	0.045394303	0.101194283	0.113028254	0
TraesCS1A02G014800	0	0	0	0	0	0	0	0	0	0	0	0	0	0	0	0	0	0.012171541	0	0	0	0	0	0	0	0	0	0	0	0	0	0	0	0	0	0
TraesCS1A02G014900	0	0.021837549	0.110438678	0	0	0	0	0.043263844	0	0	0	0.028719903	0.063117723	0	0	0.107851908	0.025763485	0	0.15002952	0.257913436	0.03972359	0.060735408	0	0.206537098	0.197790579	0.130877553	0.110503534	0.107007104	0.027677485	0.067108619	0.039332156	0.122296786	0.069702987	0.025432728	0	0
TraesCS1A02G015000	0	0	0	0	0	0	0	0	0	0	0	0.028719903	0	0	0.021825507	0	0	0	0	0	0	0	0	0	0	0	0	0.021401421	0	0	0	0	0	0	0	0
TraesCS1A02G015100	33.1001582	56.22339086	36.89910836	34.56904773	25.42156241	38.69175709	47.62167647	38.46415313	62.59463749	24.69979845	30.14201305	25.59661354	38.37178837	42.567776	40.73565244	46.76216078	29.65196819	32.85683082	64.62350114	52.95715098	62.8182892	40.63775792	35.82121835	42.79319582	52.39447724	47.82636613	60.62201776	26.48190399	43.19154499	54.63916667	41.40928685	32.34896735	28.06846351	50.95650579	44.08563797	48.42710755
TraesCS1A02G015200	2.340410905	2.451006775	1.464924001	2.377314685	1.844574527	1.137848137	2.37928797	1.601642647	2.253773479	2.961485646	1.689268201	1.9242335	3.202235585	3.256291515	2.9018425	3.254355837	1.964246768	1.557957216	2.400472321	3.224283333	4.20262075	2.982639975	3.072811846	2.368393172	2.634619965	2.246009322	2.736374702	3.491224463	2.262859658	2.944890627	2.181929705	2.470395069	2.077323271	2.263512311	1.965364093	1.424337428
TraesCS1A02G015300	8.148634868	6.336710833	7.47358411	8.102908627	6.376772078	8.536290488	4.1891675	4.89264322	6.116831925	11.65291043	6.669055542	6.614567016	5.955346494	6.460306391	6.311282367	5.282802173	4.446571463	5.198805857	7.251419658	8.862314039	17.57383534	12.07568716	8.138716113	8.184264856	6.363887167	8.698405752	10.39506745	15.24260547	6.782505981	9.205725503	6.70762717	10.54075995	10.21562331	6.517518121	7.079982554	7.217802845
TraesCS1A02G015378	0	0	0	0	0	0	0	0	0	0.063010333	0	0	0	0	0	0	0	0	0	0	0	0	0	0	0	0	0	0	0	0	0	0	0	0	0	0
TraesCS1A02G015400	0.561669308	0	0.640544331	0.878882735	0.207839383	0.153909337	0.127065117	0.208593595	0.277673894	4.810996441	0.473190732	0.284642671	0.266497753	0.307096741	0.22597259	0.242666794	0.142619183	0.316681582	0.360070848	0.445554059	3.997444436	0.223202625	0.311869566	0.254199406	0.296685869	0.261755106	0.334920741	2.281926485	0.186823021	0.277093502	0.448136816	1.460725037	4.308876018	0.276914089	0.324930735	0
TraesCS1A02G015500	0	0.021837549	0	0.067518331	0.025979923	0.184515914	0	0	0.092557965	0	0	0	0	0.087741926	0.225731058	0.161777862	0.051526971	0.17040157	0.064298366	0.386870155	0	0.273309337	0.029987458	0.335622784	0.049447645	0.065438777	0.088402827	0.29961989	0.083032454	0	0.078664311	0	0.185874632	0.050865457	0.029993699	0
TraesCS1A02G015600	0	0	0	0.033759165	0	0	0	0	0	0.031505166	0.07097861	0	0.042078482	0.087741926	0.045146212	0	0.051526971	0	0	0.021492786	0	0.121470816	0.029987458	0	0.024723822	0.043625851	0	0.042802841	0.027677485	0.03355431	0.157328623	0.073378071	0.162640303	0.050865457	0.059987397	0.060832725
TraesCS1A02G015800	0	0	0	0	0.051959846	0	0	0	0	0	0	0	0	0	0	0	0	0	0	0	0	0	0	0	0	0	0	0	0	0	0	0	0	0	0	0
TraesCS1A02G015900	1.665292214	1.07003991	1.590316959	3.295502203	2.462668069	3.013759931	0.931810861	1.736898402	0.647905752	2.74094948	2.294975052	2.556071366	1.3885899	2.588386814	0.970643549	1.914371373	1.581885729	1.777044949	4.865243007	4.706920215	8.91794593	19.61908559	6.281262963	6.170295798	3.906363943	4.864282393	5.555012655	5.478763705	4.871237284	3.849551724	3.441563625	3.980002131	3.833664287	6.409047534	6.418651494	7.664923375
TraesCS1A02G016000	0.090015795	0	0.022087736	0	0	0.246021219	0	0.237951142	0	0	0	0.057439806	0	0	0	0	0	0	0	0	0.11917077	0.121470816	0.089962375	0.103268549	0	0.087251702	0.088402827	0.085605683	0.027677485	0.03355431	0.039332156	0	0.046468658	0.076298185	0	0.12166545
TraesCS1A02G016100	0	0	0	0	0.103919692	0	0	0	0.046278982	0.031791233	0	0	0	0	0	0	0	0.048686163	0	0	0	0	0	0	0	0.021812926	0	0.085605683	0	0	0.039332156	0	0	0	0	0
TraesCS1A02G016200	0.866525802	1.228257321	1.678667901	0.684061968	0.713315155	0.472505278	0.656503106	0.886908802	0.370231858	1.37376703	0.702032868	0.86159709	1.290837379	1.061510594	1.336526506	1.204595268	0.860410238	0.705949363	1.414564046	1.901847232	0.780544707	0.576986378	0.659724081	0.593794156	1.049187545	1.20898576	0.986476099	1.669310817	0.84107724	1.0703355	0.670011473	1.492020784	1.521627824	0.813847306	0.917420258	0.973323603
TraesCS1A02G016300	0.022503949	0	0	0	0	0.092257957	0	0.043263844	0.115697456	0	0	0.086159709	0.23143165	0	0.112865529	0.080888931	0.025763485	0.048686163	0.021432789	0	0.278065129	0.091103112	0	0	0	0	0.022100707	0.021401421	0	0	0.019666078	0	0.069702987	0.076298185	0.029993699	0
TraesCS1A02G016800	0.292551335	0	0.110438678	0.742701638	0.051959846	0.215268566	0.360017833	0.021631922	0	0	0.686126562	0.028719903	0.084156964	0	0.383742798	0	0.051526971	0.048686163	0	0	0	0	0.089962375	0.180719961	0	0.065438777	0	0.363824152	0	0.03355431	0.137662545	0.024459357	0.139405974	0.15259637	0.869817259	0
TraesCS1A02G016900	3.952526063	4.448308767	4.667577182	4.703515631	4.523993092	3.833225858	4.855009893	4.294715265	4.857284632	4.754759719	4.57417771	3.818173246	4.648031181	5.881736132	5.165426371	5.155966172	4.598424022	5.876882392	4.694487981	4.465527639	8.478910884	5.899655342	8.166994286	5.661594926	4.054760775	5.948930115	6.01394665	5.659284689	5.3524801	4.655392023	5.046746265	5.216349255	5.874254084	4.769984493	5.420761143	5.443433917
TraesCS1A02G017000	1.777811959	1.829486541	1.855369785	1.168242669	0.857337456	2.387494467	1.64349623	1.982485612	1.517531794	1.94655301	1.524618173	1.952953403	1.289882198	1.579354666	1.478059879	1.159408014	1.700390033	1.866615318	1.393131258	2.106293064	1.708114365	1.686585843	1.409410537	1.626479646	1.508153168	1.526904787	2.121667853	1.883325024	1.024066929	1.509943932	1.639881468	1.883370498	2.110929405	1.754858253	2.0995589	2.073738936
TraesCS1A02G017200	0	0	0	0	0	0	0	0	0	0	0	0	0	0	0	0	0	0	0	0.021492786	0	0	0	0	0.049447645	0	0	0	0	0	0	0	0	0	0	0
TraesCS1A02G017300	0	0	0	0	0	0	0	0	0	0	0	0	0	0	0	0	0	0	0	0	0	0	0	0	0	0	0	0.107007104	0	0	0	0	0	0	0	0
TraesCS1A02G017400	0.007501309	0	0	0	0	0	0	0	0	0	0	0	0	0	0	0	0	0	0	0	0	0	0	0	0	0	0	0	0	0	0	0	0	0	0	0
TraesCS1A02G017800	0.080930726	0.024233347	0.238163217	0.101277496	0.078415201	0	0.077157116	0	0	0.181539385	0	0.057439806	0	0.175483852	0.144581194	0	0.077290456	0.053061588	0.134381441	0.450432921	0.144770836	0.15183852	0.031961233	0	0	0.098572829	0.102351909	0.289462776	0.153091363	0.204702428	0.098330389	0.031349558	0.308273077	0.060913419	0	0.104175129
TraesCS1A02G017900	1.237717186	0.85766756	1.367836034	0.731905457	0.291507725	1.014837528	1.585474062	2.003555104	2.383367588	0.693113662	1.727146173	0.890316993	3.413616838	6.981427624	4.693219571	6.439136408	2.086236871	2.395897201	5.722554551	6.207116704	6.342526565	7.665567702	5.288378221	5.805654552	3.359744953	2.042427106	1.702819678	11.11236669	4.839186757	5.972667109	1.6677601	2.970515544	2.252628607	1.726254064	1.206577508	0.826470363
TraesCS1A02G018000	0.090015795	0.021837549	0.095462089	0.135036661	0.051959846	0.215268566	0.105887598	0.237951142	0.156960953	0.126020666	0.21293583	0.120519339	0.189353168	0.395450666	0.316693902	0.350518702	0.052058214	0.316460059	0.15002952	0.903902773	1.787561545	0.850295714	0.059974916	0.206537098	1.013676719	0.488546274	0.353611309	4.408692669	0.411685976	0.201325858	0.078664311	0.744819221	0.348514935	0.330625468	0.029993699	0.212914538
TraesCS1A02G018100	0	0	0	0	0	0	0	0	0	0	0	0	0	0	0	0	0	0	0	0	0.03972359	0	0	0	0	0	0	0.107007104	0	0	0	0	0.046468658	0	0	0
TraesCS1A02G018300	0.78763821	2.009054524	2.009983934	1.080293291	1.039196916	1.076342832	1.795383518	1.254651476	1.61976438	0.567092996	0.615147952	0.930786208	1.220275973	1.074838592	0.993216655	1.10548206	0.814327092	0.796288973	1.390488595	1.074639318	1.151984107	0.789560306	0.449811873	0.258171372	1.186743476	1.286962606	1.326042408	0.59923978	0.66425963	0.570423263	1.002969971	2.041803538	1.440528399	0.610385479	0.800912735	0.638743615
TraesCS1A02G018400	0	0.06578256	0	0	0	0	0.02117752	0.064895766	0	0.031505166	0	0.028719903	0	0	0.022573106	0	0.025763485	0.024343081	0	0	0	0	0	0.025817137	0.09889529	0	0.088402827	0.064204262	0	0	0.039332156	0	0.069702987	0	0	0
TraesCS1A02G018500	1.080189544	0.873501967	1.612404694	0.708942472	0.937958353	0.492042438	1.334183733	1.29791532	1.272672013	0.44107233	1.111998221	0.976476702	1.704178514	1.052903111	1.696759415	0.782697476	1.133593355	1.170890048	1.500295201	0.732102334	0.973748331	0.971766531	1.259473246	1.342491136	0.917557915	0.741639468	1.238755667	1.264560727	1.411551713	1.342172384	0.571014404	1.129171113	0.628186553	0.941010948	0.659861369	1.094989054
TraesCS1A02G018600	1.282723959	0.939014615	0.90559782	0.94525663	0.649498073	0.891826918	1.757734124	1.968504685	2.568483517	1.669773821	1.656167563	2.153992724	2.882373901	2.215483629	3.002213589	3.316446181	2.370240652	1.752701868	2.379039532	2.966004519	2.601895138	3.401182857	2.159096992	4.412946502	1.384533808	1.635969415	0.928229244	5.949605662	1.79903622	2.24813975	1.042302913	1.503320273	1.231419438	0.839280034	0.659862268	1.581650855
TraesCS1A02G018800	0.247543437	0.109187746	0.176701884	0.43886915	0.233819306	0.215268566	0.211775196	0.129791532	0.254534403	0.257200303	0.165616756	0.258479127	0.210392409	0.416774148	0.248304164	0.134814885	0.077290456	0.292116978	0.278626252	0.107463932	0.258203334	0.455515561	0.185719826	0.567977613	0.222514402	0.458071436	0.291956525	0.492232677	0.332129815	0.369097406	0.452319791	0.342431	0.441452251	0.508654566	0.359924383	0.334579989
TraesCS1A02G018900	3.070348764	4.07868641	4.292464262	2.757138042	2.89821628	2.103841227	3.98844697	2.697760255	3.780113552	3.333404135	3.166379445	3.610264125	3.328807658	2.626050036	3.76282387	3.297895652	2.717532434	2.391252541	3.602766029	2.90361096	5.504299233	4.204104953	3.342162194	4.020089707	3.114632977	4.085430074	4.754480853	3.658166246	4.802431057	5.178705036	3.356881493	4.108487134	4.747052229	4.739948441	3.088751079	2.426407535
TraesCS1A02G019000	37.91352781	35.37617454	38.31338607	33.93876411	32.00778462	37.43551124	38.52000211	35.61393109	44.95077549	44.29279845	32.81719686	34.34498318	43.06080399	46.1897627	46.91436296	40.63428498	36.72043803	34.74804482	57.12974094	55.30115426	77.71185476	49.75049856	41.88888065	45.38652725	48.77219001	48.902834	44.56872735	68.74371752	44.66066587	51.90180609	46.87547319	52.564626	53.61995215	39.00821003	37.7401711	40.42882084
TraesCS1A02G019200	3.848175252	4.694963885	3.86535372	3.713508189	3.793068745	2.73698606	3.367225611	3.27823125	3.850365047	3.040330475	3.785525858	3.302788843	4.598757279	3.400438338	5.950406125	4.179261447	4.044867199	4.143168128	3.965065887	3.632280896	4.905863351	4.585310742	3.916721894	4.311461918	3.772805854	2.912200061	3.270904607	2.342192886	3.83302716	3.858745604	2.665205869	3.302013211	4.112476235	3.255389224	2.775844818	3.04163626
TraesCS1A02G019500	0	0	0.022087736	0	0	0	0	0	0	0	0	0	0	0	0	0	0	0	0	0	0.059585385	0	0	0	0	0	0	0	0	0.044251759	0	0	0	0	0	0
TraesCS1A02G019600	1.3597516	1.958210159	0.905597157	0.785612913	0.80537761	1.136218247	2.071858154	1.744913029	1.897438274	0.819134327	1.301274514	0.86159709	1.910205281	1.407108491	1.264093924	1.159408014	1.235109216	1.167467411	2.162932725	1.525987832	1.086056851	0.676209814	1.229485787	1.187588313	1.829562859	0.959768723	1.632859891	0.464858119	1.356196744	0.915210572	1.461199418	1.394183356	0.859670173	0.737549121	1.331114344	0.571337913
TraesCS1A02G020400	0.450078977	0.414913434	0.574281124	0.366989135	0.401085844	0.307526524	0.410274204	0.551414997	0.115697456	0.346556831	0.283914439	0.473051266	0.218059109	0.678655281	0.180584846	0.404444656	0.566796678	0.542896969	0.944675876	0.343884582	0.484703271	0.303677041	0.50978679	0.28398851	0.552854338	0.800246436	0.425376724	0.492232677	0.581227176	0.503314644	0.451773074	0.410320391	0.315605832	0.890145491	0.486968692	0.223406967
TraesCS1A02G020500	31.07187729	25.20053175	35.69731467	32.90502471	34.23842081	28.81278612	22.35901338	28.03944936	19.11321876	43.86086262	28.77188928	27.17453871	29.00238321	30.54988286	32.82945419	20.12279335	24.02674303	22.45573805	28.88618226	34.13955453	40.52417991	29.27792865	18.72200982	23.27043129	25.89325922	32.83390615	39.2296386	45.057293	22.93489223	31.09424184	30.11570988	40.8548531	42.69098847	30.62151354	24.56738859	24.04334381
TraesCS1A02G020600	1.102693493	1.248271435	0.963226268	0.979015795	1.013216994	0.861074266	1.142495414	1.280317751	1.012486946	1.239441602	1.036536129	0.919036896	1.014585834	1.227522705	1.424487127	1.188433659	0.927485472	1.363212564	1.058231076	1.450154834	1.151984107	0.87164421	1.06067439	1.471576822	0.741714673	1.116280827	1.789043375	1.313798976	0.636582145	0.897956946	0.884973503	0.715150021	1.087066875	0.875020647	0.928628903	1.375735122
TraesCS1A02G020700	0.351624201	0.196537943	0.265052826	0.101277496	0.168869499	0.153763262	0.381195352	0.475902284	0.300813385	0.283546498	0.15358257	0.373358739	0.51414645	0.223417266	0.436798626	0.053925954	0.341595476	0.292116978	0.15002952	0.021492786	0.218479744	0.051232443	0.119949833	0.101004644	0.475720957	0.087251702	0.546353783	0.391645999	0.415162269	0.335543096	0.419064453	0.554146303	0.210657994	0.228894555	0.295322455	0.152081813
TraesCS1A02G020900	0.157527642	0.196537943	0.419666975	0.337591654	0.155879537	0.276773871	0.296485274	0.194687298	0.231394911	0.409567164	0.425871659	0.140515859	0.189353168	0.394838667	0.5494926	0.323555725	0.206107883	0.316460059	0.726391497	0.644783591	0.68891033	1.305811275	0.389836957	0.552466083	0.420304981	0.598810613	1.215538874	0.849050004	0.470517238	0.704640502	0.334323324	0.366890357	0.139405974	0.912554268	0.619636819	0.66057648
TraesCS1A02G021000	0	0	0.265052826	0.033759165	0.129899615	0	0	0.735485348	0.023139491	0	0.331233513	0	0	0	0.045146212	0	0.025763485	0	0	0.021492786	1.668390775	0.060735408	0	0	0	0	0	0.149809945	0.027677485	0	0	0.097837428	0	0	0.029993699	0.152081813
TraesCS1A02G021100	0.157527642	0.458588533	0.176701884	0.067518331	0.077939769	0.369031828	0.338840313	0.389374596	0.300813385	0.283546498	0.402212122	0.086159709	0.23143165	0.570322518	0.854094089	0.107851908	0.72137759	0.267773896	0.471521349	0.666276377	0.880977859	0.364412449	0.420580099	0.490525607	0.582562483	0.654387766	0.847321208	0.963063933	0.60890466	0.469760334	0.393321557	0.489187142	0.371749264	0.584952751	0.362881762	0.334579989
TraesCS1A02G021200	0.045007898	0	0.265052826	0.067518331	0.103919692	0	0.02117752	0.021631922	0.069418473	0.189030999	0.047319073	0	0.021039241	0.021935481	0.112865529	0	0.128817427	0.048686163	0.128596731	0.128956718	0.11917077	0	0	0.077451412	0.271962047	0.087251702	0.154704948	0.256817049	0.055354969	0.067108619	0	0.073378071	0	0.203461826	0.059987397	0
TraesCS1A02G021400	0.112519744	0	0	0.033759165	0	0	0.02117752	0	0	0	0.047319073	0	0.084156964	0	0	0	0	0	0	0	1.64852898	0	0	0	0	0.087251702	0.022100707	0.192612787	0	0.03355431	0	0.024459357	0	0	0.029993699	0
TraesCS1A02G021700	0	0	0	0	0	0	0	0	0	0	0	0	0	0	0	0	0	0.048686163	0	0.042985573	0	0	0	0.051634274	0	0	0.088402827	0	0	0	0	0.097837428	0	0	0.029993699	0
TraesCS1A02G021800	0	0	0	0	0	0	0	0	0	0	0	0	0	0	0	0	0	0	0	0	0	0	0	0	0	0	0	0	0	0	0	0	0.046468658	0	0	0
TraesCS1A02G022100	0	0	0	0	0	0	0.042355039	0.032447883	0	0	0	0	0	0	0	0.053925954	0.025763485	0	0	0	0	0	0	0	0	0	0	0	0	0	0	0	0	0	0	0
TraesCS1A02G022500	0.742630312	0.152862844	0.265052826	0.708942472	0.545578381	2.521717493	0.127065117	0.021631922	0.439650332	0.661608495	0.638807489	0.143599515	1.009883564	1.359999851	0.677193174	0.053925954	1.056302899	0.048686163	1.478862412	2.342713714	2.562171548	0.971766531	0.479799332	0.645428431	0.988952897	0.959768723	1.324630173	3.659642944	1.411551713	1.543498242	0.82597527	0.733780713	0.952607489	1.983752808	0.869817259	0.82124179
TraesCS1A02G022600	0	0	0	0	0.071551306	0.190620931	0	0.026854733	0	0.039891212	0	0	0	0.028646423	0	0.111304518	0	0.06276255	0.058077928	0.056972863	0.264825257	0.11844923	0.246143954	0	0.064130134	0	0	0.319872055	0.072330124	0	0	0.030494214	0.057287956	0.131413196	0.120337118	0.039028452
TraesCS1A02G023000	0	0	0	0	0	0	0	0	0	0	0	0	0	0	0.090292423	0	0	0	0	0	0	0	0	0	0	0	0	0	0	0	0	0	0	0	0.059987397	0
TraesCS1A02G023100	0	0	0	0	0	0	0.105887598	0.043263844	0	0	0	0.057439806	0	0	0.045146212	0	0	0.024343081	0	0	0	0	0	0	0	0	0	0	0	0	0	0.024459357	0	0	0	0
TraesCS1A02G023200	0	0	0	0	0	0	0.084710078	0	0	0.031505166	0	0	0	0	0	0	0	0	0	0	0	0	0	0	0	0	0	0	0	0.03355431	0	0	0	0	0	0.060832725
TraesCS1A02G023205	0.07439918	0.021837549	0.116167353	0.157887903	0	0	0	0.225030395	0	0	0.048368847	0.086159709	0.063117723	0	0	0	0	0.048686163	0	0.150449505	0	0	0	0.051634274	0	0	0.023265414	0.021401421	0	0	0.020841126	0.115471891	0.023234329	0.050865457	0	0
TraesCS1A02G023400	2.482388093	2.669924275	2.790674947	1.454039976	2.314366875	2.235243405	2.543441277	2.358095816	1.372219687	2.113404371	2.376363857	1.855512516	3.332767243	2.849879689	2.193196187	3.204926768	2.674198252	2.968760504	2.144779437	3.55340237	3.059113657	3.241266527	2.974467977	2.231803477	3.422642357	2.811642475	3.875648457	4.854420059	3.375950109	2.781348264	2.134772417	2.604358968	3.279223494	2.798439394	2.222665036	3.53015346
TraesCS1A02G023600	0	0	0.022087736	0.067518331	0	0.123010609	0	0	0	0	0	0	0.042078482	0	0	0	0.025763485	0	0.064298366	0	0	0	0	0	0.074171467	0.239942181	0.022100707	0.042802841	0.083032454	0	0.039332156	0.073378071	0.116171645	0.101730913	0.029993699	0
TraesCS1A02G023700	0.135023693	0.087350197	0.39757924	0.270073323	0.191962793	0.215268566	0.317662793	0.475902284	0.578487279	0.157525832	0.260254903	0.516958254	0.294549373	0.329032222	0.338596587	0.889778244	0.206107883	0.340803141	0.385790194	0.494334086	0.695162823	0.425147857	0.239899666	0.46470847	0.123619112	0.065438777	0.198906361	0.278218469	0.166064907	0.03355431	0.137662545	0.122296786	0.325280606	0.330625468	0.239949589	0.12166545
TraesCS1A02G023800	2.944979265	3.028737046	2.823872813	3.425846341	3.077685588	2.846084169	2.649837135	3.920309959	3.930311989	3.711434628	3.044296236	2.590055627	3.732129907	4.984223972	3.873251503	3.789727317	3.716666159	4.462695416	6.641549659	5.222338725	5.51101252	4.318074946	5.560754304	4.484307651	5.036761827	6.44270931	5.003821027	3.768233753	4.618624882	4.1129195	3.460069404	5.0692996	4.277672314	3.811984483	4.582767198	3.250049177
TraesCS1A02G024300	2.025355396	1.157390106	2.478729858	0.94525663	1.688694989	1.260858747	1.503603889	2.271351809	1.388369468	1.449237656	1.656167563	1.407275246	2.230159537	2.23741911	2.356541952	0.835852289	0.853892077	1.314526401	2.87199367	3.460338605	3.779342066	1.312914281	1.379423078	1.265039724	1.310362588	1.396027234	1.635452303	1.931557406	1.466906682	1.845487028	1.809279163	2.011080139	1.789043334	1.322501872	1.079773149	0.851658153
TraesCS1A02G024400	0.38256713	0.218375492	0.331316033	0.033759165	0.18185946	0.153763262	0.296485274	0.605693816	0.161976438	0.53558783	0.402212122	0.373358739	0.378706336	0.329032661	0.293450375	0.134814885	0.154580912	0.17040157	0.535819714	0.214927864	1.022713614	0.516250969	0.089962375	0.232354235	0.91478143	1.068833351	1.03873322	0.198931456	0.553549691	0.134217238	0.700325355	1.785533803	1.208185109	0.254327283	0.239949589	0.577910889
TraesCS1A02G024500	2.481577951	2.503238262	3.268035087	2.75573366	2.1459832	2.466365794	2.023202803	2.29320005	4.715481202	2.59959525	1.747199996	2.026536666	3.092873611	2.931172583	3.080619467	1.851032643	1.995825072	2.073190707	3.467932356	3.589338309	4.978160285	3.455298106	1.959959279	3.184414792	3.566312489	2.792577978	3.309823952	4.884082428	3.734384605	4.009941323	2.535154096	3.50216413	3.171625316	3.339215496	2.834356525	2.129993999
TraesCS1A02G024600	5.130900336	4.324642726	6.118302745	14.11133112	10.5478487	9.318053664	2.701658526	2.682358327	4.165108405	10.86928242	6.246117666	9.937086433	1.472746864	2.851612592	2.076725733	2.696297708	2.009551857	3.57843298	5.529659453	5.811735405	5.481855405	4.585523316	2.398996658	5.395781681	5.439240933	6.347561329	7.744463376	11.00033025	10.11526261	7.516165351	6.450473536	6.70186385	8.22495247	12.86896053	10.4977945	15.78609219
TraesCS1A02G024700	20.9992223	16.64322606	28.85784736	22.12180715	24.8243879	18.31997006	20.79757369	21.78269649	15.13746173	17.68470056	22.64802044	25.03557023	19.75260718	11.57487099	17.41616691	10.42836279	17.05975556	18.52644823	14.96325848	17.45762319	9.888293922	13.12716891	9.152532101	11.08050876	22.15306409	17.51383785	19.53278148	12.58564049	19.79136657	13.48920156	23.49938975	20.10625195	21.23064695	21.45812696	19.4495938	22.06323861
TraesCS1A02G025100	9.168783877	3.48819908	12.94429389	6.143796743	9.228068618	2.904341994	5.427607667	9.371078398	7.462948683	7.763975692	9.726861373	13.50131255	10.43112941	2.690540351	8.562678793	2.149518192	6.551971472	6.361699203	4.233340102	4.978288136	6.736564516	3.099844129	2.688066759	3.642049366	4.630178568	3.548810293	7.012001751	7.686063436	5.939532833	3.57756049	5.808454759	8.213916847	8.146215046	4.218806405	2.434756478	3.871455465
TraesCS1A02G025200	3.891315322	5.923216839	4.848898496	7.475190707	6.70983469	7.821260568	4.18131064	5.102948766	5.293760225	5.474337721	5.215673868	6.457641466	4.645275041	4.753791739	4.343742747	6.720872556	4.995591335	4.897146391	5.686183108	5.921778472	5.302781462	8.721331302	4.785158684	5.769458925	4.969018554	5.957458969	4.891903048	10.53127531	6.045703664	7.776848782	6.299025071	5.160043815	5.903471252	9.269593651	6.768647963	11.9192296
TraesCS1A02G025400	0.022503949	0	0	0	0	0	0	0	0	0	0	0.028719903	0	0	0	0	0	0	0	0	0	0	0	0	0	0	0	0	0	0	0.019666078	0	0	0	0	0
TraesCS1A02G025500	0.045559469	0	0	0.135467766	0.025979923	0.061505305	0	0.109197942	0.254534403	0	0.165616756	0.086159709	0.021039241	0	0.135438635	0.026962977	0.051526971	0.073029244	0.021432789	0.085971145	0	2.066434196	0.029987458	0.490525607	0.049447645	0	0.198906361	3.084864987	0.110709938	0.134217238	0.019795087	0.048918714	0.116171645	0.15259637	0	0
TraesCS1A02G025600	1.192709289	0.655126475	0.993948099	1.485403276	1.844574527	2.152685665	1.517057967	1.354054483	0.485929314	1.85880482	1.656167563	2.297592239	1.715686979	1.667096592	1.569853414	2.392114882	2.138369284	3.09157135	2.164711647	2.622119937	3.356643346	8.320750918	3.658469904	7.507804227	1.421837359	2.094040851	2.379362094	41.14701353	4.206977654	3.758082676	2.045272097	1.736614355	2.439604546	4.984814749	3.479269034	4.379956215
TraesCS1A02G025700	0	0.021837549	0.022973454	0	0	0	0.221410967	0.10815961	0	0	0.052448224	0.086159709	0.147274686	0.048027517	0.135438635	0.058087959	0.264364276	0.151377939	0.242914939	0.042985573	0	0.303677041	0.169612962	0.08938874	0.026787767	0.021812926	0.176805654	0.111293808	0	0	0.075156276	0.08839734	0.069702987	0	0	0.030416363
TraesCS1A02G025800	0	0	0.066263207	0	0.025979923	0	0.02117752	0	0	0	0	0.086159709	0	0	0.090292423	0.026962977	0	0	0	0.064478359	0.03972359	0	0	0.051634274	0.024723822	0.130877553	0	0.128408524	0.027677485	0	0.019666078	0	0	0	0.089981096	0.030416363
TraesCS1A02G025900	1.551751016	1.71396809	1.50266178	1.396802346	2.039397709	1.963888053	2.163275152	1.544344012	0.94076378	1.649109583	1.321555469	1.758990666	2.881980468	2.77865518	2.799999645	2.270422878	1.824201614	1.576248607	2.918245627	2.956633664	3.717567911	4.564095864	3.09613909	2.912503797	2.86106051	2.3195516	2.698531662	3.237519181	2.994797934	2.737580207	1.967551757	1.96768924	2.539395989	2.390100919	2.047939745	2.298385065
TraesCS1A02G026000	0	0	0	0	0	0	0	0	0	0	0	0	0	0.021935481	0	0	0	0	0	0	0	0.030367704	0	0	0	0	0	0	0.110709938	0	0	0	0	0	0	0
TraesCS1A02G026100	0	0	0	0	0	0	0	0.021631922	0	0	0	0.028719903	0.042078482	0	0	0	0	0	0	0.042985573	0	0	0	0	0.049447645	0	0.022100707	0.042802841	0.110709938	0.03355431	0	0	0	0	0	0
TraesCS1A02G026200	1.372740879	0.917177065	0.905597157	5.266429795	4.156787666	4.70515581	0.783568224	1.319547242	0.023139491	4.6942698	3.856504468	6.34709856	1.493786105	1.601290148	0.722339385	7.172151903	6.337817395	6.694347412	2.014682126	2.299728142	1.151984107	16.14025251	9.925848674	13.73471701	1.4339817	1.330588457	2.121667853	31.81299789	8.580020216	6.308210205	1.474955839	1.051752356	1.951683637	9.435542203	7.948330121	7.573674288
TraesCS1A02G026300	1.012677698	1.696797225	0.927684893	0.43886915	0.909297302	0.964873693	1.800089163	1.211387632	0.647905752	0.472577497	0.874809	1.170206807	1.409629141	1.579354666	1.580117405	1.213333969	1.159356841	1.189359144	1.586026355	1.031653746	0.83267596	0.455515561	0.955310457	0.774245619	1.281972223	1.243336755	1.458646649	0.513634097	1.044517822	1.241509455	1.079284186	0.927393647	1.045544805	1.220770959	0.868110617	0.851658153
TraesCS1A02G026400	2.297090578	0.917177065	2.615916783	1.856139678	1.558795375	1.168600789	1.761414777	1.185355777	1.378699475	3.056001145	1.631038769	2.21143253	3.092768415	3.158555784	1.963860204	1.375111831	2.396004137	1.533614134	2.938692508	4.558211626	4.657769671	2.30794551	1.784661594	2.194456665	3.157108504	3.969952446	4.20530039	4.946874196	3.115100888	2.43609992	3.51354147	3.954417643	3.822627981	3.223852641	2.898294092	1.787603088
TraesCS1A02G026700	0	0	0	0	0	0	0	0	0	0	0	0	0	0	0	0	0	0.008114352	0	0	0	0	0	0	0	0	0	0	0	0	0	0	0	0	0	0
TraesCS1A02G026800	0	0	0	0	0	0	0	0	0	0	0	0	0	0	0	0	0	0	0	0	0	0	0.029987458	0	0	0	0	0	0	0	0	0	0	0	0	0
TraesCS1A02G026900	0.675118465	0.174700393	0.242965091	0.303832488	0.363718921	0.123010609	0.127065117	0.151423454	0.231394911	0.53558783	0.21293583	0.315918933	0.105196205	0.043870963	0.338596587	0.350518702	0.128817427	0.194744652	0.15002952	0.214927864	0.595853848	0.182206224	0.029987458	0.180719961	0.271962047	0.087251702	0.088402827	0.192612787	0.166064907	0	0.196660779	0.415809071	0.557623896	0.356058196	0.089981096	0.12166545
TraesCS1A02G027200	0.78763821	0.742476672	1.391527339	0.742701638	1.310913136	0.615053047	0.656503106	1.124859944	0.994998119	0.598598162	1.088338684	1.06263641	1.417127527	1.030967629	1.588566519	0.404444656	1.210883811	0.876350934	1.157370583	0.859711455	0.991399508	0.850295714	0.50978679	0.877782666	1.285638766	0.654387766	1.193438167	1.913423982	1.439229198	1.577052551	1.514287995	1.369723999	1.254653767	0.712116393	0.689855067	0.577910889
TraesCS1A02G027300	0.101284873	0.025198566	0.217019732	0	0.02969791	0	0.15323672	0.043263844	0	0.142095232	0.074927623	0.21287508	0.105196205	0.047004666	0.261220495	0.071901362	0.115988242	0.024343081	0.075018618	0.059105163	0	0.060735408	0.146605385	0	0.074171467	0.058186633	0.044201414	0.025690907	0.083032454	0.115109737	0	0.127189635	0.125472115	0.114447277	0.032993068	0
TraesCS1A02G027400	0	0.327563238	0	0.202554992	0.077939769	0.092257957	0.317662793	0.086527688	0.323952876	0.283546498	0.189276293	0.172319418	0.021039241	0.15354837	0.090292423	0.161777862	0.154580912	0.17040157	0.15002952	0.085971145	0.258203334	0.334044745	0.149937291	0.28398851	0.222514402	0.130877553	0.044201414	0.363824152	0.166064907	0.134217238	0.235992934	0.098172522	0.023234329	0.30519274	0.179962191	0.243330901
TraesCS1A02G027500	0.787370413	0.487641208	0.795158479	0.270073323	1.018381802	0.678972435	0.444727911	1.186670997	0.076464448	0.904708661	1.056192472	0.277591935	0.574177716	0.698989472	0.570228255	0.1140116	0.432720924	0.861896012	0.264502044	1.218340088	1.020411632	0.103179437	0.377814985	0.486152184	0.599298038	0.574600447	0.431293083	1.326100513	0.881292625	0.488094409	0.542309796	0.445710635	1.020149684	0.228894555	0.243790582	0.488699698
TraesCS1A02G027600	0.505983287	0.502263631	0.287140562	0.337591654	0.285779152	0.461289785	0.238649468	0.97343649	0.300813385	0.787629161	0.686126562	0.172319418	0.115849424	0.627115673	0.219504267	0.242666794	0.044830783	0.365146222	0.192895097	1.30125281	0.894607023	0.559585683	0.359849499	0.387257058	0.791162317	0.405423759	0.618819791	1.518803185	0.276774846	0.23321688	0.137662545	0.489187142	0.504856412	0.254327283	0.340629437	0.364996351
TraesCS1A02G027700	0	0	0	0	0	0	0	0	0	0	0	0	0	0	0	0	0	0.098447073	0	0	0	0	0	0	0	0	0	0	0	0	0	0	0	0	0	0
TraesCS1A02G027800	0.092583721	0.101973275	0	0	0.046796076	0	0.127065117	0.070164004	0.409464865	0.10345509	0.343363757	0.615763336	0.185081782	0.0890223	0.197258471	0.074729239	0.185601694	0	0.03661449	0.135705668	0.551742788	0.200497604	0.074748838	0.287528039	0.288309438	0.254290723	0.121223703	0.317746893	0.155699966	0.149437138	0.028007445	0.086788158	0.257738412	0	0	0.186932273
TraesCS1A02G027900	0	0	0.023965414	0	0.066893625	0	0	0.055137606	0.092557965	0	0.047319073	0.057439806	0	0	0	0	0.025763485	0	0	0	0.178756155	0.030367704	0	0	0.074171467	0.021812926	0	0.031592563	0	0	0	0	0	0	0	0
TraesCS1A02G028200	0	0	0	0	0	0	0	0	0	0	0	0	0	0	0	0	0	0	0	0	0.099308975	0	0	0	0	0	0	0	0	0	0	0	0	0	0	0
TraesCS1A02G028300	1.395244828	2.140079819	1.855369785	1.586680772	1.792614681	1.599137922	2.520124828	1.946872979	2.63790199	1.606763489	1.064679148	1.579594664	1.914570923	2.610322296	2.347603002	2.103112212	0.979012443	1.704015705	2.143278858	1.977336346	3.277196166	2.277577806	1.439397995	2.478445174	2.422934597	1.177897979	2.453178455	2.696579011	1.882068951	2.952779245	2.281265031	2.079045355	3.229571733	1.729425525	2.0995589	2.372476283
TraesCS1A02G028400	0	0	0	0	0	0	0	0	0	0	0.07097861	0.028719903	0	0.062227451	0.022734503	0	0	0	0	0	0.07944718	0	0	0	0.175392774	0	0	0	0.027677485	0	0.058998234	0.024998931	0.023234329	0	0	0
TraesCS1A02G028500	0.210520616	0.043517431	0.132526413	0.207846066	0.077939769	0	0.042355039	0.043740828	0	0.315051664	0.118297683	0.229759224	0.315588614	0.226104362	0.130271425	0.107851908	0.077066314	0.191474402	0.214327886	0.300899009	0.159375611	0.273309337	0.120883342	0.210007696	0.277334533	0.338999038	0.366418668	0.341630879	0.346638352	0	0.217319993	0.295943545	0.117008081	0.319259582	0.181668533	0.12166545
TraesCS1A02G028700	0	0	0	0	0	0	0	0	0	0	0	0	0	0	0	0	0	0	0	0	0	0	0	0	0	0	0	0.021401421	0	0	0	0	0	0	0	0
TraesCS1A02G028900	0	0.021837549	0.066505951	0.033759165	0.077939769	0.061505305	0.02117752	0.021631922	0.115697456	0.031505166	0	0	0.042078482	0.098522776	0.208325162	0	0	0.049222441	0.128596731	0.21562423	0.080557255	0	0.204682995	0.103268549	0.032009933	0.091394631	0.220510244	0.192612787	0	0.140876762	0.139011638	0.061331104	0.186956887	0	0	0.152081813
TraesCS1A02G029100	0.718445318	0.240213041	0.532882081	0.43886915	0.794575158	0.399784481	0.735853155	0.54079805	0.563192075	0.724620804	0.236595366	0.344638836	0.67325592	0.906659914	0.902924232	0.107851908	0.686599461	0.511204711	0.811093878	1.089059237	1.383167455	0.66808949	1.184096771	0.490525607	1.008353433	1.352401383	0.931966915	1.37851195	0.980655348	0.680655881	0.870450105	1.255016951	1.331979937	0.893553476	0.461000148	0.371958657
TraesCS1A02G029200	0.918505423	0.291142573	1.364706202	0.540055496	1.138128463	0.447429565	0.550615509	0.644289491	0.45700495	1.494548387	1.144847121	2.273932783	0.700657217	0.918600932	0.641933982	0.304266411	0.887719533	0.462087676	0.743829214	1.417806041	1.238541809	0.332842184	0.448930242	0.44999012	0.608846379	0.886442393	1.307274488	2.601984732	0.55235956	0.82188597	1.003353459	0.779275118	2.02051069	1.208486951	0.328167055	0.303938241
TraesCS1A02G029300	59.45318245	70.01969931	56.77718684	140.8243327	107.372943	122.6298916	45.7841031	44.7733195	40.94903189	103.8567812	89.24329892	109.6689599	17.97563289	21.71970214	15.07580987	49.98989876	51.7088609	60.84820994	24.79837937	29.10080289	29.62486025	51.54280046	35.07842901	75.81667056	27.36902418	45.25200466	38.58054085	124.9821569	90.24160811	53.88151036	46.07899704	61.92840169	57.81049573	119.2527914	109.5453854	131.4281903
TraesCS1A02G029400	0	0	0	0	0	0	0	0	0	0	0	0	0	0.021935481	0	0	0	0	0	0	0	0	0	0	0	0.021812926	0	0	0	0	0	0	0	0	0	0
TraesCS1A02G029700	0	0.043675098	0	0	0.025979923	0	0.02117752	0	0	0	0.07097861	0	0	0.043870963	0.045146212	0.053925954	0.025763485	0	0	0	0	0.212573929	0.149937291	0.129085686	0.049447645	0.021812926	0	0.149809945	0	0.067108619	0	0	0.046468658	0.025432728	0	0
TraesCS1A02G029800	1.295986661	2.205592467	2.200095283	15.9008032	15.62681971	18.51940101	6.17813896	4.436642305	4.647404819	14.33251935	19.54393656	23.57806387	9.920065209	11.00022719	11.09531354	37.83417981	30.46841304	28.00768899	10.5391237	12.421412	10.94216076	54.70863361	54.2194236	47.39923127	4.876477287	4.525811227	8.595738401	38.2227234	31.36633971	39.8531246	3.605854039	3.999887588	4.664384486	28.50830815	21.26649208	22.09070458
TraesCS1A02G029900	0	0	0	0	0	0	0	0	0	0.015752583	0	0.028719903	0	0	0	0	0	0	0.021432789	0	0	0	0	0	0	0	0	0	0	0	0	0	0	0.025432728	0	0
TraesCS1A02G030000	151.6172048	294.0207621	164.8566735	135.4775561	139.1996476	136.3338885	285.1150636	236.8955041	262.6401663	71.05990291	123.2403969	112.1698891	274.7514471	279.7124856	296.9018031	237.385825	202.3706316	192.439849	383.2696985	346.0360098	272.6766243	275.0618569	248.1258254	218.8591011	312.9294204	257.8571366	320.9044729	128.1947242	253.4261197	324.747668	273.7872027	132.0793055	143.845822	345.5341334	287.217258	318.8364793
TraesCS1A02G030100	13.97954304	12.95955907	19.52710436	16.14552339	19.96624623	11.60066928	14.96107047	19.64405652	15.93241895	15.04831673	20.70725232	19.36830049	22.03145152	8.504364232	18.49401014	11.98099887	20.26006995	18.24616199	11.70033075	13.72488501	12.23536223	8.57177036	8.606940286	10.65896655	15.5974684	10.23104734	11.4442764	11.35144196	14.5947251	10.23903047	16.03300596	14.9880581	16.2896113	14.70024413	12.87521502	13.07301348
TraesCS1A02G030200	0.025060172	0.273751149	0.088350942	0.168795827	0.155879537	0	0.06658551	0.129791532	0.023139491	0.126020666	0	0.060615366	0.084156964	0.043870963	0	0.215703817	0.025763485	0.048686163	0.042865577	0.244102172	0.07944718	0	0.03837555	0.103268549	0.074171467	0.130877553	0.192121002	0.107007104	0.290347884	0.234880167	0.019666078	0.026416839	0.092937316	0.127163642	0.059987397	4.26E-07
TraesCS1A02G030300	0	0	0.022087736	0	0	2.22E-05	0	0	0	0	0	0	0	0.021935481	0	0	0	1.20E-05	0.042865577	0	0.077051251	0	0	0	0	0	0	0	0	0	0.019666078	0	0	0	0	0
TraesCS1A02G030400	7.426303118	9.957922425	8.393339505	9.655121291	8.365457238	13.6849303	11.26644041	7.571172697	11.29207168	5.387383462	6.364415349	6.433258269	8.941677389	6.207741257	9.051815422	12.05245075	7.548701206	7.814129161	8.89460726	4.55647071	7.011213616	4.980303469	4.048306861	3.898387722	9.147814296	9.90306819	10.49783573	2.996198901	5.009624707	7.012850707	8.830068957	9.58806799	10.52515104	10.93607317	10.34782601	9.885317845
TraesCS1A02G030500	1.530268521	0.369755566	3.066992518	1.046534126	1.87055445	0.132303138	0.931810861	1.523462717	0.347092367	1.85880482	1.869103392	2.728390784	1.304432937	0.767741852	1.293996517	0.728000381	1.295269531	1.411898727	0.754969978	1.751711523	1.256751103	0.759192602	0.340912419	0.800331254	1.087848187	0.610761915	1.484506686	2.792350369	1.356196744	1.174400836	1.37662545	2.468364942	2.424525467	1.421908234	0.775070164	0.942907241
TraesCS1A02G030600	3.241671327	2.693465153	3.807969783	3.800606835	2.166936008	2.306448927	2.68471651	2.229342617	3.99801814	5.300177161	1.974244007	2.654620841	4.591751212	3.423338981	5.561471512	4.149871802	2.45807095	2.811406825	4.895591836	5.030988448	9.836832012	3.303672159	3.143945096	4.001604636	4.004641137	4.347250619	3.409652844	7.217778949	3.741497719	4.058662181	4.052352671	4.63365399	5.949498458	2.687400102	3.254886175	2.754311132
TraesCS1A02G030700	16.44320784	20.10908532	17.8802428	21.34872226	21.21671188	17.61268981	15.48051267	17.07595801	16.90545769	20.28132488	18.34193746	20.86828359	12.24020958	9.758349902	10.21882242	14.79951975	13.95265347	18.56697946	10.79931775	11.39175708	10.98538003	8.813193607	11.50627768	12.23512859	12.49012895	12.18439482	14.04172827	12.59597738	13.59191448	13.88655169	14.2659892	15.68788922	14.61583348	15.67604705	15.23083013	17.15558892
TraesCS1A02G030900	0	0.043675202	0	0.033759165	0	0	0	0	0	0.063010387	0	0	0.021039241	0.15354837	0	0.026962979	0	0	0.15002952	0.042985573	0.158894397	0.3340452	0.089962375	0.051634274	0.024723832	0.087251641	0.287309846	0.06420434	0.027677485	0.100662929	0	0.024459363	0.023234329	0.076298185	0	0.182498044
TraesCS1A02G031200	10.75456964	16.35835523	8.557274679	12.11656956	10.51617918	11.27112386	14.13984862	12.78578544	13.23713102	9.206565758	8.517030969	7.323259342	12.56204685	11.41480779	11.17994012	13.45007667	9.427657956	10.40817661	8.329081701	8.793279209	10.79993045	11.36004185	8.289373103	6.838340041	9.147665953	9.621703264	14.44999463	6.892948186	9.87701482	9.638743868	6.560347913	7.754472283	11.46093688	10.8760265	10.20991498	8.568958505
TraesCS1A02G031300	6.188360892	6.239337201	6.205217984	5.165152299	3.329197221	2.745593727	3.186348416	5.644893308	4.766735175	4.515005403	5.066784404	4.408763587	2.253155427	1.251857928	2.651504725	1.839106918	2.322591086	2.783022792	1.676076216	1.378925591	1.608805391	0.789560306	0.691276885	1.549028234	2.657761463	1.61665625	2.502684038	0.707781366	1.412885768	0.80530343	1.755301679	2.699603704	2.90087568	2.161781906	1.532528028	0.88306913
TraesCS1A02G031400	0	0.202543705	0.067638389	0.102493501	0	0	0	0.099246177	0.182711736	0.221739347	0.029973084	0.35868574	0.150255316	0.135282695	0	0	0	0	0	0	0.063857856	0	0.336474275	0.074731834	0.077881277	0.14149085	0.158129673	0.088445223	0.166339745	0.034353238	0.087464488	0	0.185516823	0.211549943	0.326073495	0.215868271
TraesCS1A02G031600	0.270047386	0.174700393	0.309228298	0	0.155879537	0.430924616	0.084710078	0.32447883	0	0.126020666	0.14195722	0.086159709	0.189353168	0.350967704	0.045146212	0.161777862	0.192469724	0.097372326	0.257193463	0.601798018	0.139050639	0.15183852	0.119949833	0.129085686	0.568885264	0.283568032	0.265208482	0.171211366	0.30445233	0.067108619	0.137662545	0.244593571	0.139405974	0.15259637	0.179962191	0.030416363
TraesCS1A02G031700	0.225039488	0.021837549	0.066263207	0.067518331	0.18185946	0.092257957	0.042355039	0.086527688	0	0.094515499	0.165616756	0.229759224	0.315588614	0.021935481	0.180584846	0	0.065165129	0.17040157	0	0.021492786	0.03972359	0	0	0.077451412	0.321409691	0.043625851	0.06630212	0.149809945	0.138387423	0.067108619	0.117996467	0.073378071	0.325280606	0.076298185	0.059987397	0.030416363
TraesCS1A02G031800	0	0.021837549	0.066263207	0	0.025979923	0	0	0	0	0.126020666	0	0.028719903	0.042078482	0	0	0	0	0.097372326	0.085731154	0.085971145	0.03972359	0	0	0.154902823	0	0	0.044201414	0.064204262	0	0.067108619	0.039332156	0.073378071	0.162640303	0	0	0.12166545
TraesCS1A02G031900	0	0.087350197	0.066263207	0.033759165	0	0	0.02117752	0.021631922	0	0	0	0	0.126235445	0.065806444	0	0	0.051526971	0.024343081	0.021432789	0	0.139032565	0	0.029987458	0	0.123619112	0.043625851	0.044201414	0	0.027677485	0.03355431	0	0	0.046468658	0.101730913	0.029993699	0
TraesCS1A02G032500	0.180031591	0.174700393	0.242965091	0.742701638	0.103919692	0.153763262	0.211775196	0.173055376	0.300813385	0.252041332	0.21293583	0.373358739	0.084156964	0.15354837	0.203157952	0.620148473	0.360688795	0.413832385	0.171462309	0.064478359	0.893780773	0.516250969	0.50978679	0.258171372	0.09889529	0.218129255	0.154704948	0.642042622	0.691937114	0.536868954	0.098330389	0.122296786	0.069702987	0.610385479	0.299936986	0.425829076
TraesCS1A02G032700	0	0.031531674	0.398730011	0.122099812	0.087377755	0	0.050538244	0.135154518	0.046278982	0.155394193	0.049735895	0.073158783	0.18733803	0	0.090961941	0	0.128817427	0.081213159	0.06894628	0.169861144	0	0.067385632	0	0.129085686	0.056855644	0	0.148787483	0.209937879	0	0.03355431	0.237814013	0	0.145496853	0.120988066	0	0
TraesCS1A02G032800	0	0	0	0	0	0	0	0	0	0	0	0	0	0	0	0	0	0	0	0	0.059585385	0	0	0	0	0	0	0	0	0	0	0	0	0	0	0
TraesCS1A02G032900	0.045007898	0.021837549	0	0	0	0.492042438	0	0	0.046278982	2.709444314	0	0	0	0.021935481	0.090292423	0.026962977	0	0	0	0	17.71672109	0.15183852	0.179924749	1.214825392	0	0.043625851	0.044225724	5.992397803	0	0.03355431	0	0.048918714	3.7639613	0	0.089981096	0
TraesCS1A02G033000	1.905425101	1.984057082	2.214648892	2.4078961	2.129104044	1.769516842	2.167455595	1.625232258	0.693289236	2.444517369	1.990299369	1.70456645	1.93216604	3.083163534	2.008751339	2.000941403	1.636558421	1.727543293	2.975171114	2.417831003	2.05651011	2.301735315	1.595443731	2.859222131	3.280010625	3.464067077	3.940887534	4.268363554	3.718719149	2.919979907	3.442074943	2.864043962	2.828012824	4.044643082	3.634876342	2.573129985
TraesCS1A02G033100	3.246869739	4.772771073	3.293193018	3.081543365	3.39370537	4.997552029	5.400267489	5.295516136	4.813014157	4.095671637	4.168124225	2.584791269	7.145662588	7.567741109	7.900587027	5.375042518	5.307277981	4.138323855	5.336764356	7.737403093	9.07684029	5.587657551	5.787579438	4.414730466	6.180955605	6.718381063	6.355301349	5.928193541	5.867626728	5.152331348	6.92739559	5.894705065	7.277108018	5.671498413	6.499004613	5.566194356
TraesCS1A02G033200	2.674414288	2.35810591	2.218425894	15.03464429	11.29640822	15.22536141	2.366354859	2.212664405	4.400136217	11.57691997	11.08905919	9.505253972	2.427297224	2.062821452	2.555569026	13.05221098	8.81379139	10.29364241	3.845642389	6.057634374	3.318032016	20.12659066	17.46823419	18.02322749	4.075697402	5.330555489	4.289879795	28.41209813	20.13750119	13.91185164	4.249347772	8.45046329	8.035522985	17.11106331	19.82211554	14.30767447
TraesCS1A02G033300	0.660902721	0.349400787	0.968127536	0.641424142	1.026038085	0.153763262	0.410274204	0.749288677	0.740463717	0.472577497	0.622894084	0.660557769	0.925850732	0.511506912	1.15632766	0.530925285	0.574747289	0.665875783	0.651381024	1.031653746	1.119716635	1.197267991	0.329862041	0.645428431	0.724949449	0.707430257	0.870984435	1.155676719	0.60890466	1.131806995	0.38399787	0.544252493	0.907702502	0.575809685	0.719848766	0.982980798
TraesCS1A02G033400	0	0	0	0	0	0	0	0	0	0	0	0	0	0.003101984	0.006173835	0	0	0	0	0	0	0	0	0	0	0	0	0	0	0	0	0	0	0	0	0
TraesCS1A02G033500	41.87062218	52.59420857	27.93391738	50.73462406	32.12053749	20.11223464	39.49268558	40.14387187	111.3435291	33.74549883	31.90914384	30.06169685	41.57564397	26.16135198	54.4167604	56.07544269	35.9877245	37.96960823	23.8855569	18.02516171	58.18592276	19.84954609	20.41372229	15.1743064	36.26243035	23.31561797	27.17259801	15.63581378	23.60753814	29.02263232	31.217342	21.76804513	18.83981126	30.71536031	24.9238637	33.48294028
TraesCS1A02G033600	0.615676535	0.371238336	0.491213568	0.338125048	0.441658689	0.184515914	1.301184922	2.477936664	1.721307409	0.063154942	0.621635397	0.432386755	1.814811259	0.263225778	2.015288511	0.522715059	1.377936827	1.383261526	0.266235956	0.10821489	0.400918276	0.121603523	0.240960022	0.361439921	0.69699175	0.239942181	0.377343048	0.322483028	0.643750614	0.469760334	0.397199708	0.327297995	0.187958751	0.103111402	0.089981096	0.583416251
TraesCS1A02G033700	0.112519744	0.021837549	0.110438678	0	0.103919692	0.061505305	0.096270251	0.239666553	0	0.063010333	0.023659537	0	0.063117723	0.175483852	0.141550529	0.134814885	0.025763485	0.048686163	0.241871162	0.376085074	0.019861795	0.030367704	0	0.077451412	0.251436329	0.162511748	0.397812722	0.021401421	0.055354969	0.167771548	0.157328623	0.024459357	0.069702987	0.228894555	0.059987397	0.060832725
TraesCS1A02G033800	0.351210128	0.222365212	0.214371634	0.647095681	0.251248457	0.092257957	0.334141021	0.210559721	0.374748687	0.298072585	0.16798342	0.172319418	0.761521637	0.490420334	0.503684996	0.164185117	0.423448645	0.186966307	0.741979565	1.08744687	0.511844414	0.575264529	0.512119814	0.448363641	0.51869096	0.596939064	0.715497122	1.053844479	0.788694832	0.686853362	0.619359523	0.494751646	0.562205706	0.339615938	0.589031249	0.435136483
TraesCS1A02G034000	0	0	0	0	0	0	0	0	0	0	0	0	0	0	0	0	0	0	0	0	0	0	0	0.077451412	0	0	0.022100707	0.021401421	0	0	0	0	0	0	0.029993699	0
TraesCS1A02G034100	0	0	0	0.016879583	0	0	0	0	0	0	0	0	0	0	0	0	0	0	0	0	0	0.030367704	0	0	0	0	0	0	0	0	0	0	0	0	0	0
TraesCS1A02G034300	1.807272328	0.842879172	2.096994151	1.181570585	1.06265263	1.403932386	0.656929833	1.501199143	1.107560868	2.928852594	1.894206161	1.350964133	2.709016868	2.745166281	3.74748093	0.983876095	1.78239701	1.0414888	2.548767928	2.733476213	3.314220538	2.81933461	1.788709901	2.138464457	1.94601948	1.967148955	1.494162485	4.097993264	2.408422746	1.794222754	2.862069208	2.888014132	3.872846659	1.262795999	1.489928278	2.311643558
TraesCS1A02G034600	0.067553704	0	0	0	0	0	0	0	0	0	0	0	0.042078482	0.021935481	0	0	0	0	0	0	0.11917077	0	0	0	0.024723822	0.087251702	0	0	0.083032454	0.201325858	0	0	0	0.050865457	0	0.030416363
TraesCS1A02G035000	2.062106595	0.967045293	5.790520749	1.849894232	3.684810406	0.430537133	1.061815418	2.934781225	1.71061465	2.709721559	3.432691189	5.348622413	3.29329342	1.228386963	2.696808949	0.666144615	1.762755702	2.765739204	2.47094333	1.631384158	2.056708728	1.501619195	0.724422022	1.389400874	1.819255498	1.456054224	2.331049949	4.853007565	2.26493713	2.415802918	2.368621749	4.418044757	5.066361612	2.723463711	1.437439006	2.223022444
TraesCS1A02G035100	0.514933107	0.635557848	0.574281124	2.235977551	1.232926604	1.629890575	1.008130406	0.373087922	1.826309792	2.051899985	1.838989534	1.493509627	1.073001287	1.220027351	1.05568321	1.936456747	1.623099577	1.62954535	1.028773852	1.246581609	2.860098472	11.04983575	3.453205752	9.560447356	0.346133514	1.078546647	1.281840995	18.78421958	4.646330044	2.616739545	1.337293294	3.277553854	2.782520008	3.382552865	2.899553828	2.903491224
TraesCS1A02G035200	0.842660364	0.502014683	1.001667763	0.81784954	0.657492095	0.553547742	0.960068025	0.228147555	0.671045243	1.081900018	0.861344358	0.564857308	0.635801653	0.650920058	0.599909631	0.453002282	0.354956419	0.421473679	0.725313428	1.442168115	0.411699258	0.619774473	0.837876572	1.442013618	0.743826087	1.328490054	1.677596141	1.355561708	0.496639248	0.801951355	0.848628625	0.563054401	1.089552948	1.357082753	0.897981342	0.534750071
TraesCS1A02G035300	0.257967266	0.26205059	0.419666975	0.607664976	0.363718921	0.553547742	0.296485274	0.426724272	0.671045243	0.830825895	0.378552586	0.459518448	0.420784818	0.131612889	0.586097148	0.053925954	0.489506222	0.413832385	0.578685292	0.403383062	0.349756278	0.242941633	0.209912208	0.309805647	0.429749481	0.480377334	0.55251767	0.828579545	0.66425963	0.369097406	0.248311765	0.487939715	0.394983593	0.381490925	0.288039385	0.192951367
TraesCS1A02G035500	27.83740452	29.19672595	32.40264288	32.54385194	27.43477054	23.06449818	27.86951536	29.74386613	63.24028482	26.87392115	31.68008971	32.51096895	34.31502571	34.39485711	44.53666933	32.2207959	28.00502244	30.38027404	42.30828458	42.74904785	74.40218654	52.74860542	42.04255918	42.0043945	37.45664042	31.93412843	44.00244139	40.06349897	35.26115935	62.57890787	32.66544952	29.49799275	33.08565431	45.37203258	33.47309418	45.04659651
TraesCS1A02G035600	1.382289305	0.720639123	1.268445642	1.360666535	1.039196916	1.014837528	0.847100783	1.408876263	1.76974762	0.472577497	2.294975052	1.037334176	1.518578746	0.817131782	2.023114606	1.729672283	1.082066384	1.196197116	1.736055875	1.432412539	1.019078906	1.761326837	0.719698997	1.341086684	3.934499652	1.37656356	1.436545942	2.380758246	1.439229198	1.150741692	2.934198482	4.417849082	1.347591083	1.144472774	0.879958128	1.52081813
TraesCS1A02G035700	0	0	0	0.101277496	0	0	0	0.021631922	0	0	0	0	0	0.043870963	0	0	0	0	0	0	0	0	0	0	0	0	0	0	0	0	0	0	0	0	0	0
TraesCS1A02G035800	46.64821052	31.49564205	47.1356694	31.51900842	36.05675561	35.36462763	33.79212087	44.12111705	53.12942863	48.01702417	35.56383246	41.54678606	44.06626931	38.48931192	51.9398135	24.87442487	34.18608397	31.9853485	48.49897131	55.28976308	82.69835699	44.41884076	31.04031789	47.02668998	48.32592502	43.92272497	50.18098084	60.65162633	43.13508292	43.72092987	50.91095237	58.52390377	54.798862	36.51554833	34.76869538	43.14317704
TraesCS1A02G035900	0.067511847	0.021837549	0.022087736	0	0	0	0.02117752	0.064895766	0	0	0	0	0.063117723	0	0	0.053925954	0	0	0	0.064478359	0	0	0	0.077451412	0.024723822	0.174503404	0.022100707	0.021401421	0.027677485	0	0	0	0.046468658	0	0	0.060832725
TraesCS1A02G036100	12.36751767	19.62420438	15.34474746	27.96504604	28.0669161	32.43709814	12.8211033	8.428683717	6.643808382	19.22889479	14.20170783	19.96053361	6.751702802	8.705205501	5.298047882	10.85785605	10.02197004	10.79004653	9.765078536	11.85597977	7.741154442	10.07912905	9.330360727	11.70055895	12.94840973	16.39045037	17.75884615	22.75640887	19.33341491	15.09772805	16.67862363	15.52376694	18.12342719	31.98577595	24.77368525	25.2867343
TraesCS1A02G036200	36.07788071	44.78903174	34.23333956	38.40442651	32.0818274	30.0488164	38.84592414	37.48920241	41.89034639	22.07897817	31.21379006	29.65416143	36.8159365	33.98464145	43.25797128	30.22738471	31.03005702	34.19277913	46.62896051	42.35454453	33.03155532	29.31682968	33.78626944	32.80402908	50.67740777	38.48301761	39.85774069	26.80720559	37.69009138	38.30794864	42.40380041	33.55359069	32.12633907	37.18137715	36.69669033	37.58002432
TraesCS1A02G036300	0.121875761	0.131025295	0.419666975	0.033759165	0.207839383	0.338279176	0.254130235	0.243320185	0	0.031505166	0.156130938	0.028719903	0.366164845	0.307096741	0.270877269	0.085632528	0.206107883	0.219087733	0.064298366	0.150449505	0.258203334	0.121470816	0.183910682	0.232354235	0.203767811	0.182595563	0.293539378	0.464376587	0.055354969	0.14003522	0.163606035	0.097837428	0.46468658	0.050865457	0.119974794	0.345356506
TraesCS1A02G036500	0.157527642	0	0.19878962	0	0.129899615	0	0.127065117	0.10815961	0	0.157525832	0.14195722	0.172319418	0.147274686	0	0.067719317	0	0.206107883	0	0.064298366	0.064478359	0.019861795	0.182206224	0	0.154902823	0.049447645	0.218129255	0.176805654	0.29961989	0.083032454	0.067108619	0.039332156	0.195674857	0.162640303	0.127163642	0.029993699	0
TraesCS1A02G036800	0	0	0	0	0	0.153763262	0	0	0	0	0	0	0	0.021935481	0	0	0	0	0	0	0	0	0	0	0.049447645	0	0.022100707	0	0	0	0	0	0	0	0	0
TraesCS1A02G037000	0.090015795	0.174700393	0.353403769	0.337591654	0	0.153763262	0.063532559	0.10815961	0.069418473	0.252041332	0.094638146	0.057439806	0	0.197419333	0.045146212	0.161777862	0	0.048686163	0.021432789	0.150449505	0.03972359	0.030367704	0.119949833	0.051634274	0.09889529	0	0	0.149809945	0.055354969	0	0.058998234	0	0	0.127163642	0.029993699	0
TraesCS1A02G037200	0	0	0	0	0	0	0	0	0	0	0	0	0	0	0	0.026962977	0	0	0	0	0.07944718	0	0	0	0	0	0	0	0	0	0	0	0	0	0	0
TraesCS1A02G037300	0	0	0.022087736	0	0	0	0	0	0	0	0	0	0	0	0	0	0.051526971	0	0	0.042985573	0	0	0	0	0	0	0	0	0	0	0	0	0	0	0	0
TraesCS1A02G037400	16.70081055	21.37688608	20.50614324	15.97274398	17.26441219	14.89169513	23.79127021	23.49596634	19.28933204	9.014258222	13.97918989	13.21483152	22.79563883	25.62792494	18.90375715	14.36660219	16.545233	14.68321121	28.24880114	31.20653714	22.36187852	22.60990966	19.79214225	16.24855748	22.13536183	29.67755402	30.58227295	15.55273346	14.59489116	22.79317408	18.45315284	21.7448332	27.19410924	17.4546849	17.41419142	13.89732732
TraesCS1A02G037500	0.022503949	0	0	0	0	0	0.042355039	0.043263844	0	0.031505166	0	0	0	0	0	0	0	0	0	0.042985573	0.019861795	0	0	0	0.049447645	0	0.088402827	0	0.027677485	0	0.196660779	0	0.030696731	0	0.029993699	0
TraesCS1A02G037700	0	0	0	0	0	0.338279176	0.02117752	0.32447883	0	0	0	0.028719903	0.084156964	0.021935481	0.022573106	0.053925954	0	0.099877229	0.286425643	0	0.04975757	0	0.029987458	0.103268549	0.025061055	0	0	0.128924085	0.027677485	0.067108619	0	0.024459357	0.092937316	0.025432728	0	0
TraesCS1A02G037800	0	0.043675098	0	0.067518331	0	0	0.084710078	0.129791532	0	0.094515499	0	0	0.021039241	0.021935481	0.112865529	0	0	0.024343081	0	0	0.218479744	0	0.029987458	0.103268549	0.024723822	0	0	0.171211366	0	0	0	0	0.092937316	0	0	0
TraesCS1A02G037900	2.390954549	3.240561273	3.220170964	1.505783684	2.558398889	2.583447292	2.721014779	3.528382796	6.035473474	2.993186144	3.103847289	3.067888757	3.411576032	4.456894997	5.147819349	5.691857498	3.396760962	3.427384159	4.343997589	4.486296763	6.625835208	6.288483425	4.667967698	4.940883723	2.771540493	2.474174704	4.298742178	6.117189487	3.369982843	5.391204478	2.439498294	2.431203841	4.108689039	2.986285526	3.322042066	3.055232374
TraesCS1A02G038200	0.052874153	0	0	0	0	0	0	0.022186564	0	0.032402119	0	0	0	0	0.159432718	0	0	0	0	0	0.019992287	0	0	0	0.104418592	0.022446155	0.068821601	0	0	0	0.071461217	0	0	0	0.039260852	0
TraesCS1A02G038300	1.052860749	0.044749069	1.370519694	1.54792525	0.653415845	1.429377131	0	0.109316485	0.282815489	1.8178229	1.113001385	1.226130202	0.042078482	0.093225796	0	0	0.219263749	0.077069222	0.023020315	0	0	0.09409008	0	0	0.197790579	0.152690479	0.022614769	0.139290505	0.029422827	0	0.587256617	1.771950788	1.394896177	0	0.094556334	0
TraesCS1A02G038400	0.716799379	0.415972337	1.4720283	0.644657932	0.455303345	0.501560384	0.767911472	1.032937254	0.509726892	0.891815801	0.525561117	0.773842564	0.91342706	1.116094846	0.584043221	0	0.418566465	0.240219963	1.390047383	1.811119733	1.508280874	0.603266589	0.101448561	0.616665042	1.110158964	1.60376263	2.298893421	2.920395977	1.010068764	1.595198724	1.686508026	1.896321728	2.040060054	1.125939945	1.45850358	0.806248348
TraesCS1A02G038500	0	0.021837549	0.022087736	0.033759165	0	0	0.02117752	0	0.023139491	0	0	0	0.023130962	0.043870963	0	0.053925954	0	0.048686163	0.042865577	0.042985573	0	0	0	0.025817137	0	0	0	0.107007104	0.027677485	0	0	0.024459357	0	0	0	0
TraesCS1A02G038600	0	0.021837549	0	0	0	0	0	0	0	0	0	0	0	0	0	0	0	0	0	0	0	0	0	0.025817137	0	0	0	0	0	0	0	0	0	0	0	0
TraesCS1A02G038800	0	0	0	0	0	0	0	0	0	0	0	0	0.021039241	0.087741926	0.045146212	0	0	0	0.021432789	0	0	0	0	0	0	0	0.022100707	0	0	0.100662929	0	0	0	0	0.059987397	0
TraesCS1A02G039100	0.353550539	0.622271883	0.626982461	0.722517033	0.425862896	0.338279176	0.313876253	0.713853982	0.323952876	0.511193379	0.473190732	0.452032847	0.930250037	0.512590525	0.916807143	0.539259542	0.654493005	0.476119028	0.97486203	1.301422603	2.021243507	0.972642639	0.410819182	0.645429463	0.722692164	1.268535047	1.163518231	0.859066297	1.047393513	0.778727075	0.920435375	0.717458984	1.100236093	1.141066569	0.55285165	0.615073601
TraesCS1A02G039200	1.670978962	1.520321439	1.113798361	1.120946078	1.91505546	2.035825586	1.503754249	1.979580445	1.134952703	1.783529526	1.863268951	1.174397041	1.85916829	2.031752036	1.634620169	1.507141441	2.465253809	1.884008449	2.996411007	3.514994761	2.682176513	2.393084405	1.672808375	1.608133988	1.938758093	2.606993607	2.511723228	2.357494901	2.389657411	2.499779288	2.258078725	1.570006998	2.075510993	2.029552065	1.800788669	1.908821418
TraesCS1A02G039300	0.022503949	0	0	0	0	0	0	0	0	0.031505166	0.023659537	0	0.126235445	0	0	0	0	0	0	0	0.178756155	0	0	0	0	0	0	0.021401421	0	0	0.019666078	0.048918714	0.162640303	0	0	0
TraesCS1A02G039400	2.514906299	1.285432392	3.407654535	3.656286404	3.28779016	1.835945647	1.453857896	1.847608416	2.033486912	2.804287467	2.767381943	3.908951116	3.070130191	2.305397168	2.750723909	1.221128965	2.177310792	2.77486786	2.839023825	3.06250713	3.70005378	2.758067767	2.273925867	2.343106577	2.446414811	3.189267842	2.891037658	3.810351749	2.148199036	2.683224054	2.418337594	3.481789486	3.806642762	2.808612486	2.623761769	2.637916838
TraesCS1A02G039800	0	0	0	0	0	0	0.021607423	0.022279582	0.024215709	0	0	0	0.130316848	0.066527244	0	0	0.051947688	0.024343081	0.022119495	0.021866976	0.019861795	0.09197254	0.060696115	0	0	0.087251702	0.115294083	0	0	0.103485182	0.039332156	0	0	0.106029299	0.059987397	0
TraesCS1A02G039900	0.112519744	0.043675098	0.461273643	0.270073323	0.187640513	0.307526524	0.127065117	0.129791532	0.357873056	0.220536165	0.421082969	0.229759224	0.210392409	0.043870963	0.112865529	0.134814885	0.231871368	0.234857425	0.214327886	0.077992593	0	0.060735408	0	0.129085686	0.049447645	0.087251702	0	0	0.055354969	0	0.154300833	0.073378071	0.23234329	0.157916388	0.119974794	0.030416363
TraesCS1A02G040000	0.022503949	0	0	0.067518331	0	0	0	0	0	0	0.047319073	0	0.021039241	0	0.022573106	0	0.025763485	0.024343081	0.085731154	0.021492786	0	0	0	0	0	0	0	0.021401421	0	0	0.098330389	0	0.092937316	0	0	0
TraesCS1A02G040300	0	0	0	0	0	0	0	0	0	0	0	0	0	0	0	0	0	0	0	0	0	0	0	0	0	0	0	0	0	0	0	0	0	0	0.089981096	0
TraesCS1A02G040400	3.899484256	1.356413162	5.308654711	2.810177066	3.981942785	1.989170737	1.199111395	2.281259229	2.365365063	3.475681467	3.923744871	5.004356936	2.100976494	1.900957341	1.456719265	2.103112212	2.308428898	2.809824525	1.729385991	2.226996552	2.294811926	1.404433431	0.895923294	1.67811392	1.970182072	1.175572721	2.132309343	4.085360005	2.287245183	2.849442038	2.181125363	3.303627528	2.678314042	2.434809875	1.779037239	1.52081813
TraesCS1A02G040500	3.266965765	1.408607088	3.698701755	1.620439937	2.208293447	0.830321614	1.847863529	3.314702671	3.939405809	2.642250095	3.15282253	3.423814515	3.492513992	1.597561116	4.072097992	1.436007715	2.350322901	2.653395883	1.414564046	2.131830793	3.834835921	1.517434695	1.199498329	1.703931057	1.513050957	1.581400019	2.232171387	3.060060741	1.383874228	1.811932719	2.624556086	3.130797711	2.374687831	1.95832008	1.357427816	1.824981756
TraesCS1A02G040600	72.478243	80.09707313	74.99073357	51.6552365	43.69589214	48.63039928	80.8625465	84.22605147	107.3781145	52.44003449	58.26752379	54.9742023	91.12326672	92.11805445	99.1372432	65.69691143	61.47657109	54.72203005	124.6518124	129.0001336	144.2917693	124.934253	101.2961345	87.54565418	106.4353138	84.26267693	125.1529875	70.26814072	85.2837403	119.2486609	81.38471997	66.0864924	59.14159044	92.89049688	71.85830316	85.3337136
TraesCS1A02G040700	0.067511847	0.087350197	0.022087736	0.067518331	0.051959846	0.061505305	0.254130235	0.211969906	0.20825542	0.229968497	0.047319073	0.201039321	0.294549373	0.109677407	0.158011741	0.084335069	0.180344397	0.219087733	0.085731154	0.193435077	0.083598891	0.182206224	0.299874582	0.154902823	0.074171467	0.152690479	0.21532144	0.216060183	0.110709938	0.13817564	0.205473148	0.048918714	0.092937316	0.076298185	0.029993699	0.12166545
TraesCS1A02G041000	0.001875328	0.021837549	0.025769098	0.020255499	0.021649927	0.026359421	0.017647926	0.095180457	0.069418473	0.021003455	0.052050981	0.002209224	0.147274686	0.021935481	0.067719317	0.031456896	0.029444057	0.052743424	0.102877385	0.111762489	0.122481135	0.255088714	0.047979933	0.094662923	0.049447645	0.061803216	0.03315106	0.067771237	0.055354969	0.083885774	0.043265371	0.061148393	0.134759108	0.025432728	0.024994739	0.003802045
TraesCS1A02G041100	0	0.021837549	0	0	0	0	0.042355039	0	0	0.157525832	0	0	0.021039241	0	0	0.161777862	0	0.073029244	0	0.064478359	0	0	0.036791912	0.025817137	0.116493954	0.130877553	0.030650807	0	0.055354969	0	0	0.036506324	0.023234329	0.025432728	0	0
TraesCS1A02G041200	0	0	0	0	0	0	0	0	0	0	0	0	0	0	0	0	0	0	0	0	0.11917077	0	0	0	0	0	0	0.021401421	0	0	0	0	0	0	0	0
TraesCS1A02G041300	0	0	0	0	0	0	0	0	0	0	0	0	0	0	0	0	0.025763485	0	0	0	3.918473939	0	0	0	0	0	0	2.024660006	0	0	0	0	0	0	0	0
TraesCS1A02G041400	0	0	0	0	0	0	0	0	0	0	0	0	0	0	0.045146212	0	0	0.024343081	0	0	0.183116017	0	0	0	0	0	0	0.380470177	0	0	0	0.024459357	0	0	0	0
TraesCS1A02G041800	0	0	0	0	0.025979923	0	0	0	0	0	0	0	0	0	0	0	0	0	0	0	0	0	0	0	0	0	0	0	0	0	0	0	0	0	0	0
TraesCS1A02G042100	0.405071079	0.371238336	0.572403667	0.337591654	0.634564813	0.461289785	0.317662793	0.55055621	0.069418473	0.346556831	0.804424245	0.947756799	0.273510132	0.175483852	0.586900751	0.377481679	0.154580912	0.584233956	0.171462309	0.214927864	0.675301028	0.457954088	0.029987458	0.28398851	0.247238224	0.283568032	0.176805654	0.226191616	0.221419877	0.234880167	0.334323324	0.270031303	0.487920909	0.228894555	0.029993699	0.030416363
TraesCS1A02G042500	0.022503949	0.021837549	0.044175471	0	0.051959846	0	0.050837059	0.021631922	0.115697456	0.126020666	0.094638146	0.086159709	0.063117723	0.065806444	0.067719317	0.026962977	0	0.024343081	0.042865577	0.107463932	0.258203334	0.121470816	0	0.129085686	0.074171467	0.021812926	0.259893262	0.149809945	0.055354969	0.03355431	0.039332156	0.053001959	0.122634506	0.228894555	0.155745279	0
TraesCS1A02G042700	13.8704664	10.84675435	15.37370448	11.66915934	12.04104477	12.83108291	13.80179187	14.57491845	19.81585033	14.40756466	12.91668742	10.67854817	17.77510788	21.49435894	24.41168526	16.25767755	11.58738517	14.03461415	30.51021753	27.80693715	43.6629783	25.29587235	20.43417374	21.21208283	23.2907555	28.21741859	35.98812794	23.02001017	19.65292379	29.57892922	26.0528333	21.80148108	22.80767703	24.14321269	20.6952621	21.3536857
TraesCS1A02G042800	0.760223899	2.0121227	0.776485508	0.294930871	1.022998434	1.365273227	1.737880199	1.305891009	2.196307941	0.26176036	0.736753238	0.942745175	1.074518216	0.525135427	0.491870232	0.544431041	0.949737395	1.353835609	0.548531501	0.498192042	0.547091156	0.865910788	0.292054753	0.316195388	0.918173538	0.975620176	0.343427303	0	1.277789198	0.857628021	0.359517536	0	0.190315409	0.406806662	1.273049543	1.616577964
TraesCS1A02G042900	0.225039488	0.349400787	0.220877355	0.101277496	0.025979923	0.092257957	0.656503106	0.822013036	0.624766261	0.411281045	0.07097861	0.09392672	0.663649192	0.691665215	0.686942498	0.375402834	0.34391419	0.223743348	0.549626717	0.796256152	0.580687382	0.212573929	0.419824415	0.46470847	0.593371738	0.523510213	0.831074979	0.290256769	0.691937114	0.369097406	0.412987635	0.244593571	0.348514935	0.879150922	0.479899177	0.212914538
TraesCS1A02G043200	8.784708982	7.172193627	10.46364505	7.945320843	7.520642104	6.327081448	6.679559091	9.355049144	10.51116013	7.231443864	7.588654412	5.946915432	8.512371678	9.628733142	9.408560786	7.444882416	6.63803929	6.742717115	11.23806836	10.59458963	13.49146187	11.46174329	8.761015846	8.873711506	10.01591715	10.83871182	12.29725318	14.05221565	8.290569082	13.85984246	9.036995428	10.54819559	9.903191289	10.26007126	9.302365649	8.259806595
TraesCS1A02G043300	0.022503949	0	0	0.033759165	0	0.092257957	0	0.086527688	0	0.157525832	0	0.028719903	0	0.021935481	0	0	0	0	0.107163943	0	0.03972359	0	0	0	0	0.087251702	0	0	0.027677485	0.11019705	0.019666078	0	0	0.025432728	0.034695811	0
TraesCS1A02G043400	0.567531587	0.616714226	0.442176587	0.189797741	0.368358935	0.615812638	0.423289908	0.356124169	0.201045155	0.535464959	0.324088333	0.302926049	0.479541106	0.752376047	1.218056075	0.221325058	0.443108761	0.532263911	0.607945335	0.65580939	0.498318532	0.806505485	0.723705322	0.505879059	0.578794572	0.347211605	0.980559739	1.175164853	0.705966831	1.061708687	0.549533147	0.532487542	0.89979586	0.878652441	0.456075182	0.21669073
TraesCS1A02G043600	3.240568633	4.13304007	4.540752497	4.744513099	3.123825931	4.11070704	4.574344226	3.763954427	5.065951935	4.836452616	3.406973272	4.623904381	4.102651978	4.634440784	3.888330338	3.559112974	3.967576743	3.852268304	4.586981113	4.862893366	5.872437602	5.314348214	4.288206527	4.283450324	3.962388124	4.515275584	4.148810983	6.872188807	4.879291432	4.734714411	4.283527416	5.772408279	4.670100131	4.636615266	3.929174513	3.810835654
TraesCS1A02G043700	0.022503949	0.021837549	0	0	0	0	0	0	0.231394911	0	0	0	0.105196205	0.021935481	0.022573106	0.080888931	0.051526971	0.243430815	0	0.085971145	0.198617949	0	0.059974916	0.077451412	0.024723822	0.109064628	0	0.192612787	0.055354969	0	0.019666078	0.024459357	0	0	0.089981096	0
TraesCS1A02G043900	0	0	0	0	0	0	0	0	0	0	0.162236755	0	0	0	0.022573106	0	0	0	0	0	0.07944718	0	0	0	0	0	0	0.042802841	0	0	0	0	0	0	0.029993699	0
TraesCS1A02G044000	0.427575028	0.196537943	0.287140562	0.202554992	0.389698844	0.553547742	0.529437989	0.605693816	0.994998119	0.252041332	0.544169342	0.315918933	0.946765841	0.175483852	0.316023481	0.18874084	0.257634853	0.340803141	0.214327886	0.494334086	0.178756155	0.789560306	0.419824415	0.46470847	0.395581159	0.436258511	0.287309188	1.284085243	0.498194722	0.335543096	0.884973503	0.538105857	0.720264199	0.712116393	0.389918081	0.273747263
TraesCS1A02G044100	0.495086875	0.152862844	0.309228298	0.43886915	0.649498073	0.492042438	0.50826047	0.475902284	0.647905752	0.504082663	0.425871659	0.459518448	0.399745577	0.965161185	0.970643549	0.377481679	0.231871368	0.584233956	0.578685292	0.795233096	1.668390775	0.971766531	0.359849499	0.955234078	0.988952897	0.937955798	0.773524738	0.963063933	0.581227176	0.536868954	0.865307426	0.635943285	0.511155238	0.737549121	0.479899177	0.486661802
TraesCS1A02G044200	2.296100404	1.381288314	2.487211548	2.101410142	2.252560638	3.665685408	3.027877037	2.617008291	2.884800361	2.448222377	2.306210965	2.337728303	2.647872626	2.879646137	3.893657591	1.551287923	1.933219803	2.04997471	3.188105868	3.245367756	5.126964853	3.460339145	2.88018141	2.964994942	2.976674048	2.733181382	4.003565138	3.531555441	2.806856742	2.756265075	2.286142218	2.887622782	2.880336533	2.677455906	2.754762247	2.552033196
TraesCS1A02G044300	0	0	0	0	0	0	0	0	0	0	0	0	0	0	0	0	0	0	0	0	0	0	0	0	0	0	0	0	0	0.067108619	0	0	0	0	0	0
TraesCS1A02G044500	8.7560322	8.535476882	7.053789026	7.525721088	8.232889485	12.22832643	7.452195479	6.652927893	4.657706521	11.17175722	7.15748065	6.372702353	9.678833481	10.86999623	10.0557543	8.304311133	8.551409014	7.570540116	9.136324107	10.97114325	12.01386349	11.33016002	10.20528081	8.134742424	7.375457417	9.002608811	8.464336217	12.81979344	8.747106422	9.276971368	8.400463486	10.86699885	11.72353591	6.917971688	6.941930557	6.358677475
TraesCS1A02G044600	2.948017298	2.183754918	3.026019769	3.105843212	2.689935238	2.156160715	3.722139661	5.883882782	4.746164167	2.180311893	3.619909102	2.819777515	5.751139622	2.544515851	5.854876741	1.806519464	3.632651434	3.40803141	3.56365119	3.653773683	6.391426304	3.678682937	2.913275569	3.666033487	4.528860343	3.124767021	4.221235	3.574037261	3.570395509	3.935115213	2.937010731	2.815712273	3.113400087	2.645003744	3.269313144	3.680379875
TraesCS1A02G044800	1.128903843	1.505681546	1.494186716	1.0259039	1.568880781	1.400020649	1.355088062	1.636392166	1.957422776	2.394052394	1.874571111	1.925158281	1.437314678	2.628046165	2.00210356	1.480801309	1.143213441	1.335295918	2.70383201	2.506058891	3.342581195	3.077554235	2.423826274	2.581318721	2.098750893	1.713994249	1.705721501	2.480253451	2.489841602	2.818286861	1.464680313	1.563202405	2.034037716	2.035513497	1.057412846	1.881106028
TraesCS1A02G045300	6.026348214	7.53493934	6.427082661	3.435433944	4.529552796	3.860377375	10.43934179	9.864852976	7.47417365	6.604456396	6.264723526	5.439357202	15.92567866	14.56978809	13.25189841	13.11845902	10.69813528	10.3036036	8.814024262	8.838022892	9.402156629	10.90015637	16.60336891	10.87185982	7.282317833	6.944903932	9.25390629	7.738563261	7.670502092	7.08948875	6.244904025	6.392973967	6.742641777	5.879538131	5.393148944	3.916015436
TraesCS1A02G045400	4.54068927	4.725339916	5.463776877	3.394112725	3.728118938	4.693285287	7.051499867	8.414644599	9.409049306	5.33981066	4.260514715	4.093505212	10.23923049	10.62914465	9.696029288	6.953077714	7.426221597	5.293889933	8.80360364	10.63450174	16.59508581	10.07433399	9.373269781	8.545627326	8.141431104	7.662051847	9.777021179	11.93182709	8.557075581	9.554388334	5.539934132	6.645582869	5.67675067	7.212721749	5.039151316	6.010577414
TraesCS1A02G045500	0	0	0	0	0	0	0	0	0	0	0	0	0	0	0	0	0	0	0	0	0	0	0	0	0	0	0	0.021401421	0	0	0	0	0	0	0	0
TraesCS1A02G045700	64.63899242	60.1240139	66.73124574	60.1571447	61.79532504	62.07638146	48.90672835	59.41726541	50.09005647	71.66543221	57.30434406	59.69345676	48.22488567	40.16145368	49.27167239	46.23233828	52.1051033	52.53529104	39.09404935	49.03514732	68.67513529	29.53906054	25.18919502	40.16785113	52.24712326	55.55315874	53.63686836	66.76258801	45.25268727	40.32456265	60.08399772	80.92745192	65.66253722	54.25614796	50.9400979	55.15307781
TraesCS1A02G045800	5.986050392	7.599467114	5.551884855	4.118618173	4.620918989	4.428381939	6.628563623	7.42163122	10.05475681	4.902897012	5.598106618	3.417668455	7.564764267	8.692811954	10.38507334	10.25520655	8.398896222	6.743033575	5.658256185	8.281471487	9.737423728	8.360228933	5.527018413	7.159711765	5.18683543	4.907908244	6.589016324	12.87250514	5.895304213	6.350421527	5.045194611	4.715054731	4.623631473	3.77271635	4.120114398	5.053191984
TraesCS1A02G046000	0	0	0	0	0	0	0	0	0	0	0	0	0	0	0	0	0	0	0	0	0.080489527	0	0	0	0	0	0	0	0	0	0	0	0	0	0	0
TraesCS1A02G046100	0	0.240213762	0.088351008	0.101277331	0.129899537	0.369031828	0.571793028	0.129791575	0	0.126020792	0.054061095	0	0.462863637	0.285160448	0.383742798	0.431407633	0.180344397	0.17040157	0.214327886	0.300899009	0.19861793	0.151838581	0.389836957	0.490525607	0.074171465	0.109064628	0.110503578	0.042802844	0.442839864	0.234880268	0.058998167	0	0	0.178028971	0.149968373	0.06083278
TraesCS1A02G046300	0.090015795	0.100302921	0.537321716	0.371350819	0.270567907	0	0.120731133	0.312845182	0.115697456	0.255307157	0.196036059	0.24138303	0.286588124	0.372903185	0.213780856	0.215703817	0.478087845	0.150354313	0.187687144	0.461607021	0.460932675	0	0.37173053	0	0.271962047	0.181757293	0.39241131	0.352053371	0.188690421	0.473055368	0.142761172	0.317971643	0.027954383	0.315037749	0.089981096	0.425829076
TraesCS1A02G046400	8.323760598	18.67820175	10.57211791	10.51618256	8.239506571	16.3243997	11.62067678	12.92431627	11.10149483	8.308038411	11.26286215	5.648171001	9.428672698	9.300117694	10.43313148	12.24963101	8.86627161	12.13507481	11.29915181	11.25280622	13.89713903	7.358793156	8.88012603	8.511316351	12.68826567	14.8200288	16.38864653	7.375164997	11.35529695	11.53969617	11.90008137	10.04753701	11.94116722	14.45799739	11.9414512	11.09050538
TraesCS1A02G046500	5.837434314	7.079929981	5.043259083	4.705541518	6.002245156	4.776102179	7.108255619	7.055203767	2.081381851	8.462760284	6.696547924	5.777611603	7.78172092	8.263205549	7.016082449	7.979679585	6.776543787	7.012438458	7.123639516	7.336670091	5.19370871	6.319094071	7.426304068	7.815518685	4.845226375	5.500489085	5.755488167	9.120686273	7.993788951	6.664892516	5.429489438	6.516755435	5.817485648	6.004959631	5.445925856	3.331759235
TraesCS1A02G046600	0.067511847	0	0	0.034348263	0.025979923	0	0.021457486	0	0.023139491	0	0	0	0	0.043987221	0.02305617	0.0278568	0.079219111	0.049346834	0.021563314	0.066893074	0.121069756	0.276013581	0	0.154902823	0	0.021812926	0	0.043649696	0.097029788	0	0.099599835	0	0.04714106	0.02553624	0.089981096	0
TraesCS1A02G046700	0.630110568	0.698801574	0.993948099	0.675183307	0.233819306	0.799568961	0.720035665	0.886908802	2.267670132	0.756123995	0.804424245	1.005196604	0.799491155	0.767741852	0.812631808	0.889778244	0.463742736	0.632920119	0.642983657	0.666276377	3.018992832	1.062869643	0.569761706	0.903599803	0.667543205	0.501697287	0.132604241	1.690712237	0.830324537	0.503314644	0.491651946	0.464727785	0.836435844	0.584952751	0.509892876	0.547494527
TraesCS1A02G046800	0.800868281	1.935219587	1.817948744	1.176456274	1.185521038	1.739877436	1.553938618	1.233136366	1.253986874	1.612906996	0.799531453	0.711279989	1.844371392	2.002520814	1.461942682	1.120689179	1.520151266	1.52880881	2.591288438	2.99424604	2.559351173	1.446100958	1.442330768	2.40709177	2.644286979	1.597242747	3.300607957	2.861947789	1.961885281	2.371689067	2.568999416	2.019569982	3.066002056	1.880938461	2.082855409	2.929308633
TraesCS1A02G046900	0	0	0	0	0	0	0	0	0	0	0	0.057439806	0	0	0.022573106	0	0	0.073029244	0.042865577	0.042985573	0	0	0.089962375	0	0	0.021812926	0	0.05111922	0	0	0	0	0	0	0	0.030416363
TraesCS1A02G047000	11.32497723	7.896195732	9.815060779	17.29208592	16.55656321	13.01805903	8.204679339	10.09769466	6.694046532	21.68752648	14.06093359	19.60506737	7.728070855	8.380626181	6.955767111	7.647401337	7.505315497	11.28041356	6.36140168	10.11781515	6.464815637	15.91282878	11.33414967	17.59616041	6.797419394	9.960370745	7.648413704	42.56870991	15.34320731	10.89703048	12.50302365	14.21910483	16.71333576	13.78677682	12.44852467	14.89905981
TraesCS1A02G047200	0.112519744	0.021837549	0.384801485	0.03757125	0.129899615	0.030752652	0.254130235	0.194687298	0.024523001	0	0.287354536	0.116422158	0.252470891	0.197419333	0.090292423	0.026962977	0.128817427	0.124278247	0.155403792	0.279406223	0.139032565	0.061589955	0.059974916	0.2878301	0.197790579	0.109064628	0.291309417	0.251012983	0.142921272	0.100662929	0.216326856	0.248839716	0.092937316	0.183815298	0.149968493	0.12166545
TraesCS1A02G047300	0.566163347	0	0.110624656	0.307697913	0	0	0	0	0.302759416	0.476298257	0.427665052	0.203701369	0	0	0.071742522	0	0	0.097372326	0	0	3.271654725	0	0	0.052480818	0	0	0	0	0.285163891	0	0	0.172904908	0.140953148	0	0	0
TraesCS1A02G047400	0	0	0	0	0	0	0	0	0	0	0	0	0	0	0	0	0	0	0	0	0.019861795	0	0	0	0	0	0	0	0	0	0	0	0	0	0	0
TraesCS1A02G047500	2.947792259	3.782481893	2.956377139	2.855228673	2.584381409	2.225055882	3.786709918	3.87170303	2.246219824	4.586994708	3.055014006	2.626662015	3.729205452	4.326400818	3.569756096	3.881185736	3.347629995	2.676765241	4.296995484	4.44554644	5.182716911	4.642736071	3.433444017	2.8072006	3.705087304	3.754375303	4.915617107	4.705423368	3.618498977	4.208213739	3.119708594	4.704341532	4.804255147	3.092161974	3.439167459	2.414228824
TraesCS1A02G047700	0	0	0	0	0	0	0	0	0	0	0	0	0	0	0	0	0	0	0	0	0	0	0	0	0	0	0	0	0	0	0.019666078	0	0	0	0	0
TraesCS1A02G048000	0.022503949	0	0	0	0	0	0.02117752	0	0	0	0.023659537	0	0	0.065806444	0.022573106	0	0.051526971	0	0.085731154	0.021492786	0	0.121470816	0	0	0.074171467	0	0.176805654	0.064204262	0	0.335543096	0	0.024459357	0	0.076298185	0	0.12166545
TraesCS1A02G048100	0.360063181	0.245672428	0.066263207	0	0.025979923	0	0.148242637	0.043263844	0.075729307	0.063010333	0	0.128134996	0	0.231210942	0.281405366	0	0	0.024343081	0.085731154	0.067623613	0.11917077	0	0.119949833	0.186951701	0.101985767	0.021812926	0.06630212	0.111973303	0	0	0.176994701	0.024459357	0.072824054	0.127163642	0.029993699	0.030416363
TraesCS1A02G048200	0	0	0	0	0	0	0.02117752	0	0	0	0.047319073	0	0	0.021935481	0.022573106	0.134814885	0.025763485	0	0.15002952	0.042985573	0.198617949	0	0	0	0.049447645	0.021812926	0.022100707	0.128408524	0	0	0	0	0	0	0.029993699	0.030416363
TraesCS1A02G048300	0.135023693	0	0.066263207	0.067518331	0.077939769	0.153763262	0.02117752	0	0.069418473	0.063010333	0.118297683	0.057439806	0	0.021935481	0.203157952	0.107851908	0	0.048686163	0.085731154	0.128956718	0.11917077	0.060735408	0.119949833	0.025817137	0	0	0.022100707	0.278218469	0.055354969	0.134217238	0.176994701	0.024459357	0.116171645	0.025432728	0	0.091249088
TraesCS1A02G048400	0	0	0	0	0	0	0	0	0	0	0	0	0	0	0	0	0.025763485	0	0	0	0	0.030367704	0	0	0	0	0	0	0	0	0	0	0	0	0.016823286	0
TraesCS1A02G048600	0.405071079	0.611451377	0.530105653	0.337591654	0.319147765	0.52279509	0.847100783	0.692221504	1.079554448	0.53558783	0.567828879	0.402078642	1.704178514	1.403870814	1.060935972	0.754963358	1.262410782	1.046752504	1.821787029	2.235249782	0.84429511	0.941398826	1.439397995	1.600662508	0.902211838	1.330588457	1.496659865	1.241282402	1.134776867	1.666662691	0.996554896	0.92945557	1.245236893	1.627694612	0.749842464	0.82124179
TraesCS1A02G048700	0.225039488	0.458588533	0.618456595	1.349630664	1.324976068	0.399784481	1.058875978	0.32447883	0.094372795	1.732784154	1.261907411	0.717997575	0.547020264	0.285161259	1.196374607	0.323555725	0.412215766	1.387555645	0.064298366	0.429855727	2.461432524	0.303677041	0.179924749	0.800331254	0.049447645	0.305380957	0.243107775	2.311353438	0.276774846	0.536868954	0.589982336	0.807158785	0.882904502	0.178029098	0.929804656	0.273747263
TraesCS1A02G048900	0	0	0	0	0	0	0	0	0	0	0	0	0	0	0	0	0	0	0	0	0.059585385	0	0	0	0	0	0	0	0	0	0	0	0	0	0	0
TraesCS1A02G049000	0.472582926	0.676964025	0.706807537	0.573905811	0.545578381	0.461289785	0.95298838	0.886908802	0.416510841	0.756123995	0.236595366	0.086159709	0.652216468	0.570322518	1.196374607	0.269629771	0.515269707	0.876350934	1.135937795	1.483002259	1.151984107	0.576986378	0.959598663	0.774514117	1.063124364	0.654387766	1.127136047	1.17707814	1.079421898	1.107292217	1.042302126	0.782699428	0.418217922	0.788414578	0.299936986	0.577910889
TraesCS1A02G049100	0	0	0	0	0	0	0	0	0	0	0.07097861	0	0	0	0	0	0	0	0	0.042985573	0.834195388	0	0	0	0	0	0	0	0	0	0	0.024459357	0	0	0	0
TraesCS1A02G049200	0	0	0	0	0	0	0	0	0	0	0	0	0	0	0	0	0	0	0	0	0	0	0	0	0	0	0	0	0	0	0	0	0	0.005086546	0	0
TraesCS1A02G049300	4.659262576	2.298816964	5.704681624	4.517854063	5.876388284	2.564290604	2.896830546	4.691661033	1.535407793	4.662405159	4.978226758	5.717500847	5.369046231	3.084194502	3.947110705	1.498968963	4.048605548	4.34913494	4.117152955	4.550818128	2.429316143	2.43626728	1.396608891	2.744180968	5.371646002	4.465280359	5.148138643	6.579139883	3.740086167	2.906001182	4.73517856	5.079134707	4.583017866	4.114862844	3.504913646	3.663133797
TraesCS1A02G049600	1.435398624	0.55915263	0.865050701	1.543641212	1.942742263	1.7293139	1.103172996	0.913829729	1.239300239	1.674691778	1.447294076	1.963614231	1.029701212	1.017912784	0.946921472	2.437523232	1.581947562	1.31484773	0.719953088	0.603826937	2.931062679	2.49546912	1.431295384	1.621922921	0.846711802	0.505846106	0.886770307	0.687199191	0.641260932	0.576671076	0.443562486	0.570996354	0.635389195	0.70606849	0.580051136	0.533211003
TraesCS1A02G049700	9.573697429	8.988457532	12.50733486	8.47217313	9.5158794	6.540471028	7.465325541	7.825520836	9.185973042	9.070854103	8.473142528	6.967046386	9.386026157	8.077675247	10.00151113	6.205793412	6.036273833	6.954745355	11.56410394	11.59724961	15.69087759	8.959644897	6.531478314	7.843633548	10.41332787	10.27000522	12.58980023	9.098178399	8.113128729	10.17957223	9.620369961	10.28914654	12.40564469	8.915755732	8.15624344	9.102887334
TraesCS1A02G049900	0	0	0	0	0	0.086422949	0	0	0	0.028004596	0	0.028719903	0	0	0	0	0	0	0	0	0	0	0	0	0	0	0	0	0	0	0	0	0	0	0	0
TraesCS1A02G050100	3.218064685	4.457939127	3.966537636	4.218005156	4.936185353	4.858919072	6.056308925	4.759022838	3.533770529	3.74974491	4.156081521	3.669743044	4.491225719	5.701865184	4.487872028	4.214582947	3.838759316	3.42185828	5.117056841	5.195945583	5.715032877	5.479669995	5.382898689	4.35437	4.416416399	4.966279633	7.649386135	3.948669131	3.190522034	4.690657602	3.200634505	5.427873775	4.942406467	4.997251353	6.238689303	4.319123489
TraesCS1A02G050200	0	0	0	0	0	0	0	0	0	0	0.07097861	0	0	0	0	0	0	0	0	0	0	0	0	0	0	0	0	0	0	0	0	0	0	0	0	0
TraesCS1A02G050300	0.067511847	0.043675098	0.088350942	0.067518331	0.207839383	0.276773871	0.084710078	0.32447883	0.02451444	0.094515499	0.189276293	0.373358739	0.357667096	0.043870963	0.203157952	0.026962977	0.128817427	0.097372326	0.15002952	0.322391796	0.496544874	0	0.029987458	0.206537098	0.296685869	0.305380957	0.419913429	0.513634097	0.193742392	0.469760334	0.196660779	0.269052928	0.371749264	0.076298185	0.059987397	0.466021258
TraesCS1A02G050600	0	0	0	0	0	0	0	0	0	0	0	0	0	0	0.011286553	0	0	0	0	0	0.059585385	0	0	0	0	0	0	0	0	0	0	0	0	0	0	0
TraesCS1A02G050700	0.737485909	0.480426082	0.618456595	0.573905811	0.389698844	0.246021219	0.127065117	0.43263844	0.80988219	2.29987715	0.446150248	0.516958254	0.34977738	0.701935407	0.293450375	0.45837061	0.489506222	0.413832385	0.578685292	0.193435077	1.390325646	0.273309337	0.269887124	0.309805647	0.296685869	0.349006808	0.397812722	0.941662512	0.359807299	0.369097406	0.530984102	0.596492788	0.92937316	0.405334107	0.20995589	0.212914538
TraesCS1A02G051000	0.045007898	0	0.042342189	0	0.077939769	0	0	0.038653865	0.138836947	0.126020666	0.260945761	0.143599515	0.042078482	0.021935481	0.122839907	0.026962977	0.031278675	0.063574148	0.021432789	0.064478359	0.142855364	0	0	0	0	0.051207588	0.030909607	0.141349749	0	0.03355431	0.095552752	0.024459357	0.092937316	0.050865457	0.119974794	0.243330901
TraesCS1A02G051100	0.090015795	0.109187746	0.088350942	0	0.051959846	0	0	0.043263844	0	0.031505166	0.023659537	0.086159709	0.021039241	0.065806444	0.067719317	0	0.051526971	0.024343081	0.086272975	0.05376485	0.15889436	0	0.029987458	0.025817137	0.049447645	0.152690479	0.265208482	0.29961989	0.110709938	0.234880167	0.176994701	0.048918714	0	0	0.059987397	0.12166545
TraesCS1A02G051200	0.9676698	0.873501967	1.148562248	0.573905811	1.195076454	1.014837528	1.143586056	0.951804568	1.966856747	0.97666016	0.828083781	1.177516022	1.262354455	1.710967555	1.083509078	0.593185496	1.468518665	1.046752504	1.435996835	1.805394055	1.430049236	1.700591428	1.01957358	1.187588313	0.964229074	1.265149681	1.281840995	1.540902292	1.051744414	1.879041338	1.553620151	1.027292999	1.347591083	1.093607317	1.349716436	1.764149031
TraesCS1A02G051300	3.674782326	1.570325059	2.88311212	5.041375872	4.842605672	3.754745341	1.048734064	1.301436996	0.532208528	6.617328828	3.802229491	3.175329914	0.609791891	1.262286056	0.525081366	1.359373541	1.122458377	1.575889936	0.857311543	0.593059051	2.437220996	0.782607924	0.622710561	0.630870147	1.06036296	2.521050681	1.314711376	3.035962741	1.232113045	1.62683708	1.994985936	4.63098792	3.719165513	2.074728221	1.700567725	1.944752267
TraesCS1A02G051400	0.225039488	0.109187746	0.231355777	0.061674957	0.207839383	0	0.169420157	0.10815961	0.163175295	0.157705727	0.094693273	0.258968514	0.391666509	0.109677407	0.145815266	0.242666794	0.051526971	0	0.279039904	0.398523543	0.326557702	0.243030914	0.119949833	0.216672906	0.123619112	0.201168397	0.310758038	0.399555964	0.078439652	0.189787202	0.28321512	0.195674857	0.278811948	0.129639263	0.059987397	0.243571494
TraesCS1A02G051500	6.973006077	5.215964134	8.702369013	7.04671938	6.607785553	6.830440862	6.044148794	6.94419307	7.536208312	8.883921349	6.436955488	7.639924993	9.402268451	11.54249422	11.76225853	5.718928327	7.316263041	6.859636935	15.15782534	15.78866535	27.43390565	13.87955915	9.426497519	13.13020874	10.33779659	13.14503606	15.04737673	22.16694954	12.17050958	14.83704462	9.134244183	11.07414515	13.68713411	12.78831334	9.978633571	9.40035936
TraesCS1A02G051600	0.9676698	1.157390106	1.082299041	1.012774961	0.493618535	0.184515914	1.588313967	0.86527688	0.763603208	1.354722157	0.828083781	0.631837866	1.662100032	2.544515851	2.031579521	0.997630152	1.313937753	1.314526401	2.250442801	2.772569442	2.224521034	2.976035	2.428984116	1.703931057	1.903734326	2.312170106	1.790157251	1.262683823	1.466906682	2.717899078	0.943971737	1.907829855	2.323432901	1.729425525	1.799621914	1.581650855
TraesCS1A02G051700	66.98570421	71.35266331	67.44224995	149.6567432	133.7376286	129.0673443	106.9348262	89.32209965	75.51318399	166.0237208	176.7109496	188.4795329	123.4313355	139.2207719	141.6532365	271.9404979	225.4637317	218.0563171	129.912276	170.5396717	167.6488429	349.8055833	254.9620662	361.1275339	119.9110332	115.2424844	122.8310873	447.4716052	246.4522239	251.1969569	119.2783021	124.9349718	111.8031265	227.4199652	192.1246362	209.432473
TraesCS1A02G051800	0.650919969	0.705833265	0.42842918	0.776460803	1.529430268	0.953332223	0.875792086	0.416550779	1.218421476	0.929874988	2.484251344	1.866793694	0.736373432	0.833548296	0.880351126	4.253409634	6.292679768	3.752242582	0.642983657	0.647416457	0.571519177	5.438400285	6.004538698	3.305161543	0.379471116	0.752179474	0.287309188	3.220100565	1.5020045	7.24840196	0.766977036	0.635943285	1.231419438	2.958207794	2.453376566	2.452209736
TraesCS1A02G051900	3.330584429	1.725166385	3.158546182	2.093068252	2.260253293	0.891826918	2.424868345	2.184824121	2.290809623	4.473733635	3.217696979	3.073029619	2.482630428	3.312257703	3.792281773	2.750223662	2.782456417	2.556023557	4.157960984	4.685427429	7.547482079	3.613756786	2.758846157	4.388913329	3.622954766	3.664571489	4.331738534	4.216079883	5.220471784	3.791636985	3.697222637	3.081878997	3.671023984	3.738611062	3.179332048	4.288707127
TraesCS1A02G052100	3.600631815	3.035419336	5.566109356	4.354932331	3.29945021	2.244943622	3.40958065	4.88881437	6.68731294	3.27653731	3.761866322	4.652624284	5.343967192	4.079999554	5.665849553	4.287113356	3.349253095	4.819930136	4.050797041	5.56663167	8.480986441	5.800231479	3.088708197	4.905256074	5.142555064	3.381003457	5.061061858	5.649975071	3.598072994	5.9391128	4.955851619	4.524981067	4.809506105	4.730487466	3.239319446	3.680379875
TraesCS1A02G052200	9.581733589	9.684450797	10.66058151	8.938350068	9.948575016	10.83649663	9.52178552	11.20411771	7.300442119	10.98029078	10.83624119	10.38619966	13.08301001	14.22258232	10.22853111	9.502384056	9.54701341	9.480043561	14.13177345	16.25484388	15.18187143	15.17895217	11.67823177	11.36054467	12.13260765	12.61684894	14.6775656	19.69090575	13.65472299	13.87409767	11.19546744	14.5244914	12.82077477	13.00589033	10.93374973	8.551080416
TraesCS1A02G052300	2.185043417	2.004348532	2.854685204	2.84855111	2.785463415	2.501814377	2.951701499	3.11863093	1.398037148	2.247244619	2.287124817	2.181402999	1.356963713	1.266438442	0.999234645	0.773743072	1.417679579	1.647663905	0.611179542	0.501405213	0.700181899	0.380889965	0.149937291	0.534151406	1.394421112	2.024496882	1.204336026	0.645045241	1.353664254	0.691789201	1.730046502	4.021583038	3.20991549	1.211589744	1.255962133	1.424349594
TraesCS1A02G052400	1.709136658	1.201065205	2.36263672	1.417884945	1.662715066	0.768816309	1.715379085	2.075924699	1.180114048	1.575258322	1.041019611	1.407275246	2.272238019	2.016991651	3.566528142	1.2942229	1.339701238	1.533614134	3.214918287	3.544955705	2.698840559	1.852429949	1.619322744	1.549028234	2.44765842	1.810472819	2.497379869	2.546769066	2.103488827	2.617236149	2.222266798	2.029923628	1.765809005	2.034618265	0.959798354	1.855398119
TraesCS1A02G052500	0	0	0	0	0	0	0	0	0	0	0	0	0	0	0.045146212	0	0	0	0	0	0	0	0	0	0	0	0	0	0	0	0	0	0	0	0	0
TraesCS1A02G052800	0.022503949	0.043675098	0	0	0	0	0	0	0.046278982	0	0	0	0	0	0	0	0.012881743	0	0	0	0	0	0	0	0	0	0	0	0	0	0	0	0	0	0	0
TraesCS1A02G053600	0.405071079	0.582638915	0.508017917	0.202554992	0.285779152	0.861074266	0.423550391	0.54079805	0.20825542	0.702823554	0.319387183	0.201039321	0.9257266	0.605511418	0.474035222	0.64711145	0.324395773	0.559890874	0.107163943	0.451348514	0.496544874	0.485883265	0.828493496	0.722879842	0.295684554	0.363575661	0.432172691	0.642042622	0.387484784	0.301988786	0.176994701	0.317971643	0.836435844	0.686683664	0.359924383	0.517078164
TraesCS1A02G053700	0.284231625	0.272368832	0.175239014	0.405109984	0.201922196	0.309042629	0.155920758	0.121241515	0.192464337	0.074279731	0.123720449	0.275186356	0.40749433	0.124616128	0.473556672	0.276880115	0.11865064	0.077269079	0.090528884	0.592304655	0.238341539	0.344652184	0.223531312	0.252087822	0.289389869	0.547373553	0.244922243	0.157116176	0.284197947	0.488433308	0.276284795	0.310357445	0.510469826	0.17836481	0	0.136151243
TraesCS1A02G054000	4.83281303	3.71238336	6.383355571	3.352217601	4.468546741	3.444297064	3.515468248	5.364716654	5.160106524	3.843630306	5.139845053	5.23988886	5.112535542	2.52258037	5.124095014	2.143907196	3.117381727	4.089637692	2.700531361	4.300857002	3.77374104	2.976035	2.249059367	2.271908076	3.535506606	3.228312978	5.083162565	4.579904035	3.21058821	3.523202508	4.692031185	5.120688709	5.018615066	2.695869201	4.019155608	3.193718073
TraesCS1A02G054300	7.744779002	9.582971706	8.041040124	8.093050951	8.975699647	6.067529062	7.883755208	7.626031251	4.253246727	8.221273183	6.880453502	8.023680336	8.9702066	10.18464405	8.335480483	9.708262564	8.709140113	7.495989429	10.62494058	11.29858585	9.371211953	12.02652185	10.1153994	9.592486424	7.656918356	8.445615758	10.80461564	11.49232751	10.79408059	8.507560983	8.945351505	9.744828009	8.351184579	10.07667585	7.887832831	7.886871573
TraesCS1A02G054400	0.532121623	0.546135273	1.03812388	1.314065384	1.134395148	0.369031951	0.609988805	1.118459058	0.555347788	1.462091768	0.865105282	0.858114956	1.179844864	1.691004073	0.793600423	1.062686433	1.660814743	0.956145121	1.196153429	1.590466191	0.921599607	0.694706172	0.522396516	1.245771287	2.322961349	2.740379647	1.936021916	1.485865371	1.26792771	1.50708175	2.010876127	2.052093604	1.499379073	1.512298667	1.413725988	1.200530496
TraesCS1A02G054500	0.045007898	0	0	0.033759165	0	0	0	0	0	0	0.023659537	0	0.063117723	0.087741926	0	0	0.051526971	0.026612587	0	0	0.019861795	0	0	0	0.076939299	0	0.052793947	0	0.027677485	0	0.019666078	0	0.023234329	0	0	0
TraesCS1A02G054700	0.167599509	0.26205059	0.094224734	0.472628315	0.077939769	0	0.296485274	0.292024457	0.231394911	0.283546498	0.027177946	0.119749646	0.547020264	0.533666135	0.244234233	0.313401468	0.154580912	0.146058489	0.192895097	0.601798018	0.655439233	0.273309337	0.149937291	0.206537098	0.310958932	0.679001471	0.795625445	0.267673989	0.483190758	0.603977573	0.393321557	0.317971643	0.325280606	0.762981849	0.426522391	0.486661802
TraesCS1A02G054800	0	0	0	0	0.025979923	0	0	0	0.023139491	0	0	0	0	0	0	0	0	0	0	0	0	0	0	0	0.074171467	0	0	0	0	0	0.019666078	0	0.046468658	0	0.029993699	0
TraesCS1A02G054900	3.718674028	3.370402973	4.639321226	3.434681114	3.458247292	2.377247683	3.461215678	3.223952432	2.649045969	3.090704086	3.174222581	3.94322832	3.669319357	2.985193093	4.379062886	3.226352089	2.269660005	3.069523821	3.524662804	3.833100895	4.636040867	2.606651358	2.452554259	2.764142778	3.368291978	3.14619822	3.507585496	2.882779932	2.582796434	4.258917656	3.883662955	4.122333576	4.578041073	3.195683351	2.178628288	2.94763145
TraesCS1A02G055000	11.72815798	10.21115065	11.70501996	10.75793195	10.65130075	14.58650581	8.785875186	9.682469916	5.019256442	11.32585529	10.56256353	9.231352257	10.71496981	11.24697942	7.634653267	8.403658918	8.86915712	9.048664196	14.62927134	14.94956547	10.84032934	9.17927628	9.543928406	9.928651368	17.00751744	18.90812005	25.62024436	14.05636753	16.45985543	13.71123042	16.98523745	14.67945439	17.17100557	19.87534655	18.41235172	14.19206188
TraesCS1A02G055100	0	0	0	0	0	0	0	0	0	0	0	0	0	0	0	0	0	0	0	0.023084112	0	0	0	0	0	0	0	0	0	0	0	0	0	0	0	0
TraesCS1A02G055200	5.51189219	7.508513721	6.383355571	6.188730193	4.390606972	7.475508498	9.20086986	6.359785066	7.370275021	7.642838327	5.794409793	4.925894161	9.739106698	14.30208747	12.67484405	8.533944023	7.34145973	7.997213477	19.67742176	16.49975418	30.29678477	17.12686885	15.43535441	15.96570492	15.19063791	17.36154	22.09929236	14.10884381	15.28209543	17.31794961	10.62912176	12.39076788	11.61623513	13.51014504	13.2327699	15.85556316
TraesCS1A02G055400	30.72975425	23.85839598	27.98869497	29.63823805	32.32414474	24.84417601	22.63593698	28.88726863	14.70985875	27.97998721	29.88282283	29.05362826	28.87893336	20.33232462	20.63391799	18.99406381	25.2369132	27.49397694	24.52292517	22.43438534	14.36916133	13.70010728	17.38318976	18.19507668	31.23918009	25.17735116	30.49681615	16.64382069	31.25037659	21.13781584	31.5093223	28.23006053	30.00190122	27.6120588	27.96688939	24.78021061
TraesCS1A02G055500	0.135023693	0.021837549	0.022087736	0.033759165	0.18185946	0	0.042355039	0.10815961	0	0.031505166	0	0	0.168313927	0.065806444	0.225731058	0.080888931	0.025763485	0.048686163	0.085731154	0.23642065	0.099308975	0	0.029987458	0.025817137	0.09889529	0.065438777	0.132604241	0.021401421	0.027677485	0	0.216326856	0.195674857	0.046468658	0.076298185	0.089981096	0.060832725
TraesCS1A02G055600	0.112519744	0.065512648	0.110438678	0.168795827	0.207839383	0.123010609	0.02117752	0.064895766	0.046278982	0.031505166	0.047319073	0.114879612	0.23143165	0.109677407	0.126939409	0.134814885	0.206107883	0.192475146	0.064298366	0.438240063	0.278065129	0.030367704	0.029987458	0.129085686	0.121324247	0.065438777	0.041024437	0.064204262	0.276774846	0	0.072219934	0.122296786	0.116171645	0.127163642	0.029993699	0.142288048
TraesCS1A02G055800	0.247543437	0.065512648	0.242965091	0.067518331	0.103919692	0.246021219	0.169420157	0.230907788	0.069418473	0.126020666	0.094638146	0.488238351	0.589098746	0.15354837	0.180584846	0.053925954	0.025763485	0.048686163	0.407222983	0.558812446	0.03972359	0.060735408	0.179924749	0	0.123619112	0.370819734	0.442014136	0.29961989	0.540876171	0.369097406	0.235992934	0.317971643	0.116171645	0.330625468	0.149968493	0.212914538
TraesCS1A02G056000	0.022503949	0	0.110438678	0.236314157	0	0	0.105887598	0.21631922	0.023139491	0.063010333	0.07097861	0	0.189353168	0	0.112865529	0.026962977	0.103053941	0.121715407	0	0.085971145	0.198617949	0.091103112	0	0.025817137	0.09889529	0.021812926	0.243107775	0.278218469	0.138387423	0	0	0.097837428	0.348514935	0.101730913	0.089981096	0.030416363
TraesCS1A02G056100	0.045007898	0	0.154614149	0.202554992	0.077939769	0.092257957	0.02117752	0.043263844	0.092557965	0.220536165	0.165616756	0	0.084156964	0.043870963	0.316023481	0	0.077290456	0.024343081	0.085731154	0.128956718	0.15889436	0.242941633	0.089962375	0.154902823	0.271962047	0.087251702	0.132604241	0.256817049	0.276774846	0.178684416	0.078664311	0.195674857	0.023234329	0.279760011	0.059987397	0.030416363
TraesCS1A02G056105	0.067511847	0.065512648	0.220877355	0.101277496	0.389698844	0.092257957	0.148242637	0.411006518	0.069418473	0.283546498	0.118297683	0.373358739	0.336627855	0.438709629	0.383742798	0.080888931	0.283398339	0.219087733	0.128596731	0.515826873	0.536268464	0.394780153	0.359849499	0.28398851	0.173066757	0.261755106	0.176805654	0.406626994	0.30445233	0.335543096	0.117996467	0.244593571	0.162640303	0.050865457	0.20995589	0.212914538
TraesCS1A02G056200	36.72644451	38.82716244	47.28984179	48.0392923	44.58154772	45.17564631	25.56126611	20.87480472	28.06820275	31.56817677	31.96403396	34.09052484	12.83393696	11.0116117	10.88023699	12.07941373	11.90273023	13.89989954	31.59193037	31.61588875	19.10704674	8.806634183	7.766751681	14.12197407	39.18725854	56.71360637	53.43950905	15.81564992	23.88566918	22.81693053	54.88802329	56.1831433	51.06905517	46.41472917	52.90888428	40.78834225
TraesCS1A02G056400	0	0.021837549	0	0	0.129899615	0.061505305	0.02117752	0	0.20825542	0.063010333	0	0.057439806	0.063117723	0	0	0.080888931	0.025763485	0.048686163	0	0.085971145	0.03972359	0.030367704	0	0.103268549	0.024723822	0.043625851	0.132604241	0.192612787	0	0.067108619	0.196660779	0.244593571	0	0.178029098	0.029993699	0.030416363
TraesCS1A02G056500	5.961392816	6.597027521	6.031895523	6.380482252	4.988150395	7.134615346	5.025643521	4.878922092	5.403721401	7.120161315	5.157776616	5.244814323	4.775911896	6.179054035	5.127115296	5.311709181	3.756285247	4.673874082	7.755043038	6.907680523	7.262187256	4.090563144	5.13303719	5.149300309	5.637024095	8.158040692	8.176797403	7.039214055	6.763247987	5.786843343	6.047670963	7.54079534	7.194751615	6.828077166	6.700715235	7.525771558
TraesCS1A02G056600	1.794588652	1.73244484	1.620358488	1.42099754	1.350955991	1.04559018	1.012020716	1.654346661	0.926942562	1.909651008	1.583814334	1.703776653	1.249979173	1.158765938	1.332289534	0.941253263	1.052008126	0.795436965	1.107785827	1.266365719	3.833525042	1.723582817	0.952491636	1.778514185	1.630434721	3.024711131	2.374168428	7.83148609	0.560469062	1.79457843	1.50421503	2.116482847	1.807870111	1.568034518	1.359713335	1.037958374
TraesCS1A02G056700	0	0	0	0	0	0	0	0	0	0	0	0	0	0	0	0	0	0	0	0	0	0	0.029987458	0	0	0	0	0	0	0	0	0	0	0	0	0
TraesCS1A02G056800	0	0	0.066263207	0	0	0.276773871	0	0	0	0	0	0.057439806	0	0	0	0	0	0	0	0	0	0	0.152625067	0.132638124	0.074171467	0	0	0.321021311	0	0.134217238	0.058998234	0	0	0	0	0.030416363
TraesCS1A02G056900	2.076059043	0.267402973	1.493338547	0.525579566	0.887791122	0.594485673	0.837261707	1.623047433	1.680537939	0.44107233	1.261711037	1.25873878	0.901323185	0.987991634	1.037457685	0.653809053	1.147626726	0.56106908	0.197346473	0.378262294	2.028028296	0.123795464	0.095267156	0.375665164	0.481573086	0.313373213	0.254589092	0.349733457	0.288523938	0.06866621	0.239928116	0.374384704	0.541343602	0.101730913	0.20995589	0
TraesCS1A02G057100	1.147701391	1.048202361	1.214825455	1.012774961	1.61075522	1.506879965	1.260905279	1.103228022	0.717324225	1.325390847	1.208742066	1.206235925	1.145268975	1.237253284	1.57127552	1.2942229	1.090753832	0.844159643	1.393131258	2.117920662	1.410187441	1.615655997	1.589335286	1.366898658	1.137295831	1.579975635	1.992031737	1.305486664	1.771359012	2.046812886	1.533954073	1.198508499	1.298204193	1.95832008	1.589666024	1.046043043
TraesCS1A02G057200	559.5625558	471.869475	503.6849001	250.6361255	366.339042	218.7336308	526.068921	597.4792881	406.7175137	291.3207128	466.2807114	484.1495671	407.9871109	209.4808495	373.2218801	422.1647247	415.9959026	480.7734253	111.0869598	101.0190147	75.83539579	67.19819917	134.3609057	151.6658836	188.0068214	108.7934908	75.07915533	41.60980427	112.0520195	88.38682627	225.6626386	214.2737521	168.5872829	107.1740258	103.0709456	140.7992283
TraesCS1A02G057300	0.565825787	0.712886793	0.331316033	0.472628315	0.433059335	0.492042438	0.499075779	0.35559635	0.277673894	0.53558783	0.446500409	0.775437381	0.764119983	0.453329628	0.475229339	0.429215543	0.52676795	0.411069446	0.746977691	0.967175387	0.357512309	0.425147857	0.864259537	0.826654407	0.849567403	1.194187871	0.74670111	0.809363209	1.046250433	0.759542063	0.84900818	0.926752811	0.676235146	0.882805606	0.621745376	0.689061403
TraesCS1A02G057400	0	0	0.19878962	0	0	0.030752652	0.105887598	0	0	0.063010333	0.047319073	0	0.084156964	0.109677407	0.112865529	0	0	0	0	0.214927864	0	0	0	0	0.024723822	0.065438777	0.088402827	0.085605683	0	0	0.019666078	0.048918714	0	0	0	0.060832725
TraesCS1A02G057700	0.091226283	0.065769239	0.022207451	0	0.051959846	0	0.02117752	0.086527688	0	0.094515499	0.094638146	0.028719903	0.105196205	0.043870963	0.045146212	0.107851908	0.077290456	0	0.128596731	0.02158542	0.239324698	0.15183852	0.089962375	0.206537098	0.099514621	0.239942181	0.353611309	0.151016985	0.138387423	0.147108133	0.078664311	0.220134214	0.162640303	0.101730913	0.029993699	0.030416363
TraesCS1A02G057900	0.20253554	0.109187746	0.022087736	0.033759165	0	0.030752652	0	0.021631922	0.138836947	0.094515499	0.035489305	0.057439806	0.042078482	0.15354837	0.067719317	0.080888931	0	0.073029244	0.021432789	0	0.397235899	0.121470816	0	0.413074196	0.049447645	0	0.022100707	0	0	0	0	0	0.092937316	0.15259637	0	0
TraesCS1A02G058000	0.427575028	0.131025295	0.419666975	0.168795827	0.103919692	0.153763262	0.084710078	0.194687298	0.323952876	0.283546498	0.21293583	0.086159709	0.252470891	0.219354815	0.180584846	0.134814885	0.257634853	0.121715407	0.171462309	0.128956718	0.11917077	0.273309337	0.269887124	0.051634274	0.296685869	0.130877553	0.221007068	0.192612787	0.249097361	0.134217238	0.314657246	0.391349714	0.209108961	0.228894555	0.179962191	0.060832725
TraesCS1A02G058100	0.247543437	0.021837549	0.110438678	0.067518331	0.077939769	0.153763262	0.381195352	0.32447883	0.439650332	0.094515499	0.023659537	0.057439806	0.210392409	0.263225778	0.180584846	0.134814885	0.128817427	0.146058489	0	0.128956718	0.059585385	0.242941633	0.059974916	0.180719961	0.049447645	0.11101863	0.132604241	0	0	0.100662929	0.216326856	0.097837428	0.185874632	0.025432728	0.149968493	0.12166545
TraesCS1A02G058200	0	0.043675098	0	0	0.051959846	0	0.02117752	0.021631922	0.365539169	0.031505166	0.074013655	0.035517904	0.147274686	0.158867067	0	0	0.025763485	0.073029244	0.135166096	0	0.02019448	0.121470816	0	0	0.152163012	0.044522144	0.114829526	0.06642894	0.028282238	0.071459607	0.078664311	0.025404956	0.023234329	0.127163642	0.029993699	0
TraesCS1A02G058300	1.783800259	1.082993944	3.0371299	1.908182807	1.428589197	0.686571415	1.268065399	1.639219458	1.361613275	1.097781772	2.03750251	1.940201766	1.970099792	1.798527416	2.945113112	0.909132269	1.341728824	1.441911312	2.681734805	2.716236849	3.174868198	1.726467749	0.989586122	2.075739141	1.505784626	1.563061892	2.114177924	3.453290445	2.517566138	2.671409582	1.484714147	3.364727002	2.233715863	0.774607149	1.25335568	1.502063401
TraesCS1A02G058400	19.5200625	87.49720272	35.76805948	14.82774179	8.085432638	13.69652405	82.86896824	70.78777587	69.50866885	19.69183706	33.02667603	25.85295016	79.71442275	59.42239454	90.0355051	90.57664801	65.03301929	64.60701785	22.40989869	30.59909297	43.03095414	44.49843998	44.10543331	32.99307765	17.70163381	13.69075641	20.33375087	17.10138949	16.16817072	19.24576683	14.4121353	8.842791378	13.63636013	10.30047547	10.66599916	12.35276314
TraesCS1A02G058500	0	0.021837549	0.110438678	0	0.025979923	0.184515914	0.084710078	0.021631922	0.092557965	0.126020666	0	0.114879612	0	0.021935481	0.074544973	0.026962977	0	0.024343081	0.085731154	0.279406223	0.03972359	0	0.029987458	0	0	0.065438777	0.211397681	0.021401421	0.055354969	0.167771548	0	0.073378071	0.113723908	0.178029098	0	0
TraesCS1A02G058600	0.112519744	0.043675098	0.044175471	0	0	0.092257957	0	0.021631922	0	0.063010333	0.047319073	0.229759224	0.021039241	0.15354837	0	0.134814885	0.025763485	0	0.021432789	0.085971145	0.099308975	0.030367704	0	0.051634274	0.09889529	0	0.132604241	0.363823724	0.166064907	0.100662929	0.078664311	0.146756143	0.116171645	0	0	0.030416363
TraesCS1A02G058700	0.361897253	0.053948355	0.253149746	0.211592658	0.16643544	0.037975528	0.226997597	0.223788723	0	0.234976243	0.293600654	0.256365342	0.049476931	0.160494679	0.208470533	0.232460228	0.026534071	0.155680335	0.085731154	0.206244993	0.42821434	0.170263821	0.147134963	0.193421734	0.158450528	0.28874642	0.051495089	0	0.095404843	0.274898379	0.256252928	0.069839047	0.458982552	0.118195553	0.068933918	0.031370524
TraesCS1A02G058900	28.81234805	27.55458243	25.60821578	29.47429679	26.55212032	30.18447558	19.44974951	20.24633249	24.72621233	23.0162471	20.00630305	20.07155327	20.75403928	23.83882671	19.0801276	16.55678055	16.55275078	17.92892539	44.00151495	36.02661688	32.77378497	22.54744026	22.90662767	22.3311189	42.03262189	43.33771758	38.47637137	18.84575509	32.66449954	33.78576723	40.04642766	34.53311456	34.58766074	33.51997986	35.84883146	40.2482389
TraesCS1A02G059100	0	0	0	0	0	0	0.042355039	0.021631922	0.115697456	0.094515499	0	0	0.294549373	0.241290296	0.225731058	0.161777862	0.128817427	0.024343081	0.085731154	0.494334086	3.952497194	0.091103112	0.059974916	0.361439921	0.222514402	0.239942181	0.154704948	2.174705367	0.027677485	0.03355431	0.117996467	0.684861999	0.255577619	0.050865457	0	0.060832725
TraesCS1A02G059200	0.450078977	0.611451377	1.342905607	0.877738299	0.571558304	1.618133836	1.143586056	1.470970695	0.323952876	0.220536165	0.544169342	0.373358739	0.665626881	1.294193407	0.451462116	0.64711145	0.541033192	0.803321689	1.071639429	1.891365201	4.111391554	0.971766531	0.899623747	1.290856862	0.780333283	0.959768723	2.577075018	2.289952018	0.885679506	0.570423263	1.179964671	1.287374235	2.300198572	0.584952751	0.809829861	1.034156328
TraesCS1A02G059500	0	0	0	0	0	0	0	0	0	0	0	0	0.021039241	0	0	0	0	0	0	0	0	0	0	0	0	0	0	0	0	0	0.058998234	0	0	0	0	0
TraesCS1A02G059800	0.045007898	0	0	0.033759165	0.025979923	0	0	0	0	0	0	0	0	0.087741926	0.067719317	0	0.025763485	0	0.021432789	0.034121303	0	0	0	0.051634274	0	0	0.022100707	0	0	0.100662929	0	0	0	0	0	0
TraesCS1A02G059900	0	0.065512648	0	0	0	0.153763262	0	0	0	0	0	0	0	0	0	0	0	0	0	0	0	0	0	0.051634274	0	0	0	0	0	0	0	0	0	0	0	0
TraesCS1A02G060100	0.090819411	0.22168388	0.513579609	0.494811462	0.435540418	0.394476573	0.526210535	0.396883036	0.42682874	0.503134358	0.518434864	0.540224247	0.479008814	0.353746929	0.303177127	0.390132708	0.369242272	0.648402319	0.745374518	1.223642359	0.998442501	0.25785916	0.643575835	0.421937219	0.745613619	0.530817543	1.11065113	1.125128331	0.836504919	0.804501482	0.547682569	0.923093692	1.022628787	0.889118009	0.554271552	0.292626396
TraesCS1A02G060300	0	0	0	0	0	0	0	0	0	0	0	0	0	0	0	0	0	0	0	0	0	0.101230134	0	0	0.050970385	0	0	0	0	0	0	0	0	0	0	0
TraesCS1A02G060400	0	0	0	0	0	0	0	0	0	0	0	0	0	0	0	0	0	0	0	0	0.07944718	0	0	0	0	0	0	0	0	0	0	0	0	0	0	0
TraesCS1A02G060500	4.117592528	2.059442485	6.815435854	3.200085298	4.65406937	2.652330158	3.334739296	5.587936457	3.795015384	2.463026655	4.207304417	4.592054008	4.204650218	1.398255331	4.057922082	0.98115038	2.859231604	3.62259133	2.878423506	2.752968021	1.705597876	0.450125294	0.641821568	1.895277352	5.072636094	3.417670985	3.825057729	2.547111489	4.277915047	1.627008207	5.053651025	5.47791762	4.018702483	1.670327494	4.666299649	3.783126348
TraesCS1A02G060600	0	0	0	0.0675185	0	0	0	0	0	0	0	0	0.022533742	0.021935481	0	0	0	0	0	0	0	0	0.089962465	0	0	0	0.066302187	0.042802841	0	0.067108686	0	0	0.023234329	0	0.089981246	0
TraesCS1A02G060700	2.691494786	1.099147179	6.658193265	1.559082654	4.702885645	0.749645105	1.658123543	4.01802135	1.719035111	2.43165696	3.465483306	4.965269148	2.994178532	1.762465485	3.503278299	1.329590237	3.452976887	3.189966086	2.711226322	3.946032592	3.72627135	1.854592129	2.256259356	1.829688914	1.910511126	2.17063912	2.928984572	6.092128423	1.752427613	2.326655828	3.065312223	3.776133389	4.042378264	1.991069804	1.876303804	1.809171331
TraesCS1A02G060800	0.135023693	0.305725688	0.088350942	0.135036661	0.389698844	0.768816309	0.317662793	0.237951142	0.347092367	0.44107233	0.118297683	0.373358739	0.420784818	0.241290296	0.402837389	0.171224341	0.283398339	0.243430815	0.214327886	0.881204241	0.337650514	0.242941633	0.50978679	0.695410408	0.270078091	0.087251702	0.287309188	0.791852567	0.553549691	0.134217238	0.314657246	0.073378071	0.209108961	0.381490925	0.299936986	0.547494527
TraesCS1A02G061600	0.022503949	0	0.022087736	0	0	0.030752652	0	0	0	0	0	0.028719903	0	0	0	0	0	0	0	0	0.019883444	0.030505877	0.029987458	0	0.074171467	0	0	0.021401421	0	0	0	0	0	0.025516911	0	0
TraesCS1A02G061700	19.33160543	15.44056234	19.39926055	16.26094935	16.61038062	18.98384909	13.14487157	11.62704126	8.733887548	20.55093034	14.04758251	17.81924658	10.05137406	14.98890056	9.702877968	12.45689811	10.85367408	11.667897	19.0308674	19.73057992	18.06164102	13.27164934	12.6799778	16.82565827	18.57360594	21.97985549	21.67301172	15.71616969	15.37069382	20.21921628	21.26237929	23.24463451	22.88880666	22.96672774	20.31426414	19.87852861
TraesCS1A02G061900	0.247543437	0.065512648	0.044175471	0.033759165	0.18185946	0	0.063532559	0.064895766	0.092557965	0.220536165	0.047319073	0.114879612	0.042078482	0.021935481	0.203157952	0.161777862	0	0	0.107163943	0.021492786	0.198617949	0	0.179924749	0	0	0.065438777	0.132604241	0.021401421	0.083032454	0.134217238	0.098330389	0.097837428	0.209108961	0	0.089981096	0
TraesCS1A02G062100	5.598104818	15.85089426	5.371008388	4.722434605	1.959847445	4.24183635	16.6955305	14.42500923	13.23005034	3.61925051	6.288255301	5.527920767	22.20797075	23.43915873	26.95296551	19.52626444	13.85645261	12.99677121	14.22807097	13.8840176	18.3612562	16.14848216	17.46049743	15.26869385	9.56690781	8.915444361	11.05285078	10.09755412	10.71926835	11.39091636	6.052648447	3.289196508	4.84967826	8.997972113	6.926804735	8.015502371
TraesCS1A02G062200	0	0	0	0	0	0	0	0	0	0.063010333	0	0	0	0	0	0	0	0	0	0	0.894877144	0	0	0.077451412	0	0	0	0	0.055354969	0	0	0.097837428	0	0	0	0
TraesCS1A02G062400	1.014757063	0.941298822	1.967281715	0.815169062	1.491224193	0.584300395	1.238016616	1.440843918	1.101247721	1.174030576	1.098024899	1.268092852	1.40080318	0.703712181	2.014753528	0.420870502	0.630025423	0.676211855	1.002945198	0.89396021	1.119400832	0.724940869	0.664108247	0.717029679	1.190405074	1.103638055	1.874716765	1.757473969	1.693593584	1.252834035	1.576603896	1.497321127	1.620150673	1.181073013	0.814466887	0.780353074
TraesCS1A02G062800	9.157036816	4.758816879	7.657420333	5.562767749	5.754215186	3.936339501	7.676787309	9.960591537	11.74116292	7.143323913	7.313825234	6.455430034	9.926229707	9.013706112	10.70845566	5.253196824	4.662495233	5.396130876	11.82905608	11.97115962	14.33340335	8.436360767	7.372536555	6.788796955	9.78630701	8.849067629	11.20063821	10.07780061	8.85087208	10.4572677	9.00374009	7.790158485	9.943526084	7.654462807	6.503983567	6.264219461
TraesCS1A02G062900	0	0	0	0	0	0	0	0	0	0	0	0	0	0	0	0	0	0	0	0	0	0	0	0	0	0	0	0	0	0.03355431	0	0	0	0	0	0
TraesCS1A02G063300	0.945165851	0.80798932	0.684719802	0.607664976	0.389698844	0.246021219	0.910633341	0.778749192	0.647905752	0.693113662	0.780764708	0.603117963	1.535864587	0.987096666	1.015789761	0.512296565	0.953248958	1.022409423	0.7501476	1.525987832	1.171845902	0.607354082	0.719698997	0.697062705	1.804839037	0.959768723	1.303941701	1.305486664	1.217809321	0.771749121	0.707978803	1.10067107	1.208185109	0.661250936	0.479899177	0.577910889
TraesCS1A02G063400	0	0	0	0	0	0	0	0	0	0	0	0	0	0	0	0	0	0	0	0	0	0	0	0	0	0	0	0	0	0	0	0	0	0	0	0.060832725
TraesCS1A02G063500	0.716251183	0.680501707	1.573141536	0.845582694	0.964886543	0.579939669	0.849332893	0.957050309	1.273468011	1.343125105	1.414326878	1.046254578	1.717771968	0.536359812	1.66381171	1.281428967	1.288212912	1.186175069	1.723706302	0.898615547	1.838266721	1.044794785	0.842014841	1.542163457	1.375972196	0.643596912	2.192135957	1.354269063	1.075480624	1.214213024	0.934264561	1.58044136	1.499471568	1.302829657	1.001621568	1.272943025
TraesCS1A02G063600	0.360063857	0.218375492	0.113344982	0.270073323	0.129899615	0.52279509	0.614147856	0.346110753	0.383624996	0.44107233	0.682885205	0.315918935	0.323993794	0.531354141	0.180584846	0.269629771	0.162554453	0.559890874	0.4137707	0.795233939	1.397835391	0.212573929	0.329862041	0.387257058	0.405470688	0.545323138	0.950330393	0.642042622	0.664259632	0.87241205	0.924305659	0.457891395	0.859670173	0.584952751	0.370209222	0.529123044
TraesCS1A02G064000	5.972773063	2.513742123	4.418717758	3.885409859	4.243950307	6.016848691	2.638422452	3.624969328	2.406507079	20.86183907	4.796781772	7.742885845	1.653145731	2.849440979	1.584485301	2.444644154	2.561828234	2.988381028	1.96431293	2.248618296	6.402012641	1.542976971	1.857917956	1.92768044	3.866039388	5.723777098	2.496716848	10.12723789	3.955001835	3.244104472	4.354423626	14.36246112	13.67509873	3.86267191	4.226712003	4.09994318
TraesCS1A02G064100	6.397242546	3.811656859	6.131864614	5.107052775	7.456965313	5.073418822	3.668031099	5.523992496	3.310775253	6.230398705	5.459769307	5.64245574	3.571621538	4.416906614	3.307388887	1.684719608	4.489931408	4.191659546	3.38149392	3.975047853	3.601539277	4.076256919	3.743394386	3.474857586	4.525077599	5.787863473	5.36629472	3.869697888	5.655810939	4.16026463	5.182326172	7.695207261	7.002245906	4.012699575	3.714359644	2.564783735
TraesCS1A02G064800	0.090015795	0.26205059	0.167812454	0.101277496	0.175168071	0	0.1495171	0.389374596	0	0.063010333	0.283914439	0	0.364946673	0.249948231	0.158452819	0.205088223	0.440030024	0.097372326	0.271167641	0.853949239	0.218479744	0.394780153	0.119949833	0.129085686	0.040830404	0.087251702	0.569256745	0.385225573	0.578963158	0.222861685	0.196660779	0.328359531	0.302046277	0.190266055	0.029993699	0.030416363
TraesCS1A02G064900	0.112519744	0.174700396	0.088350942	0.135036661	0.077939769	0	0.423550391	0.411006518	0.231394911	0.157525832	0.331233513	0.028719903	0.483902541	0.548387037	0.586900751	0.269629771	0.154580912	0.340803141	0.814445966	1.086838624	0.595853848	0.303677041	0.809661072	0.335622784	0.346133514	0.835880031	0.898824695	0.397278361	0.60890466	0.443463822	0.412987438	0.366890357	0.185874633	0.30519274	0.509892876	0.973323603
TraesCS1A02G065000	8.303957123	9.783222032	9.652340431	10.66789625	7.612117413	8.118700222	8.047457434	9.150303003	12.51846471	11.53089092	8.73036901	9.075489343	9.699090062	10.63870852	10.9028101	9.167412207	8.450423193	9.250370969	10.6949615	11.8210325	14.71759005	11.02347658	10.85545988	11.95333454	11.54602507	10.44839133	11.42606542	13.86812063	10.71118653	11.14003079	9.43971737	9.759283489	10.03723013	11.19040046	9.358033954	10.09823238
TraesCS1A02G065200	0.301485403	0.07374322	0.245608993	0.116764513	0.261093029	0.184515914	0.137423678	0.166853071	0	0.200011494	0.054273084	0.172111199	0.354300817	0.370792992	0.185803974	0.155733302	0.091093759	0.265768027	0.138113533	0.379036034	0.370942855	0.362872806	0.277012744	0.61145566	0.249144431	0.261755106	0.644604685	0.242963909	0.159725103	0.355229409	0.182187529	0.404445254	0.430481001	0.31695029	0.506344621	0.035616648
TraesCS1A02G065300	1.903373191	1.942491491	2.086193248	2.126827417	2.433949862	1.703354048	1.742384869	2.139663158	2.78796159	2.82863781	2.034720149	2.57489439	2.292625043	3.074126116	2.756368991	2.492398822	2.168453305	1.613732084	2.765494143	3.512430027	3.436372563	2.275743597	2.116739408	2.798732579	2.816043374	2.800234315	3.883956113	7.506625364	2.349654312	2.90855131	3.34041961	3.311258848	2.935192784	3.493515859	3.111199263	2.123938101
TraesCS1A02G065400	0.122422157	0.065512648	0.407284591	0.303832488	0.103919692	0.52279509	0.044838527	0.20281095	0.343278979	0.519403626	0.696068299	0.630709173	0.434603392	0.425243437	0.624401451	0.161777862	0.215027201	0.472280124	0.784307179	1.868855805	1.351724248	0.425147857	0.164846156	0.615772285	0.522664078	1.374146688	1.403235757	1.840398054	1.817563805	0.889128807	0.829833754	0.756183039	0.346753773	0.879415423	2.988434155	0.41511035
TraesCS1A02G065500	0.360063181	0.545938729	0.773070744	0.168795827	0.441658689	0.030752652	4.235503913	2.639094483	3.540342145	0.031505166	0.307573976	0.229759224	7.910754584	6.624515405	6.794504843	0.889778244	2.164132769	1.46058489	7.458610426	7.909345384	16.06819211	4.160375459	2.608908866	5.266695995	4.128878344	4.515275584	5.967190837	2.011733548	1.743681528	2.55012753	2.222266798	2.20134214	1.440528399	1.703992797	1.199747943	1.247070867
TraesCS1A02G065600	0.469913957	0.26205059	0.60535415	0.279799338	0.363718921	0.369031828	0.904885762	0.454270362	0.566973068	0.577694484	0.313212044	0.201039321	1.024005102	1.196573934	1.12144544	0.323555725	0.449626923	0.559890874	0.935674105	1.419476031	1.37122853	0.972799033	1.32292071	1.275740928	0.890057607	0.820205263	1.42178267	2.040270202	0.930428463	1.237412474	0.496245942	0.464727785	0.517758435	0.712078244	0.57099004	0.36445494
TraesCS1A02G065700	8.068955137	10.06916072	6.467549602	7.030636514	7.928680176	10.61148254	8.229973769	8.442564921	5.494866752	9.346993737	7.70546805	7.464170674	8.952819771	8.588467062	7.457883276	8.119434088	8.180936363	9.160189589	9.580046057	10.01186303	7.859389721	12.21911079	9.978242461	8.435651485	8.094146794	10.38012785	11.37436744	15.64942294	10.56438238	9.91481195	7.632851235	7.924808714	7.489111976	9.909186076	9.084281467	9.501156485
TraesCS1A02G065800	0.135023693	0.174700393	0.19878962	0	0.077939769	0.030752652	0.105887598	0.292273224	0	0	0	0.028719903	0	0.131612889	0.112865529	0.107851908	0.077290456	0.121715407	0.107163943	0.171942291	0.099308975	0	0.031064308	0.180719961	0.123619112	0.152690479	0.154704948	0.021401421	0.166064907	0.067108619	0.040259608	0.024459357	0	0.050865457	0.059987397	0.091249088
TraesCS1A02G065900	0	0.021837549	0	0.033759165	0.051959846	0	0.063532559	0.086527688	0	0.031505166	0	0	0	0.021935481	0.067719317	0.053925954	0	0.024343081	0	0	0.019861795	0	0.029987458	0	0.049447645	0.109064628	0.022100707	0.064204262	0.027677485	0.067108619	0.039332156	0.024459357	0.069702987	0.203461826	0.029993699	0.030416363
TraesCS1A02G066000	0.101548619	0.066768307	0.132526413	0.067518331	0.082041219	0	0.345693358	0.176368737	0.155285423	0.110783192	0.099988514	0.117838336	0.214587634	0.087741926	0.135438635	0.05722811	0.211120169	0.024640554	0.281487529	0.356110968	0.218479744	0.212573929	0	0.186624856	0.026452265	0.13638379	0.569895677	0.235415628	0.435189696	0.03355431	0.162697462	0.137512218	0.162640303	0.076298185	0.284664794	0.12166545
TraesCS1A02G066200	0.159900233	0	0.022087736	0.101277496	0.077939769	0	0.02117752	0.095015405	0.069418473	0.97666016	0.100734736	0.149347804	0.110190289	0.045251802	0.026667416	0.125820036	0.276782276	0	0.128596731	0.066317497	1.795400996	0.094207299	0.062495662	0.026397765	0	0	0.41744257	0.401069045	0.146589922	0.040756407	0	0.097837428	0.305701037	0.219519288	0	0.193032579
TraesCS1A02G066300	0.023224075	0	0	0.067518331	0.085552666	0.062856576	0.043385537	0.069328363	0	0	0.245321003	0.06147926	0.045362918	0.046144137	0.023289125	0	0.027687502	0	0.262971743	0.139105612	0.083971895	0	0	0.028517093	0.102695588	0.222666344	0.252907228	0	0.172967672	0.106597344	0.081003788	0.132330258	0.124218158	0.179419505	0.031598661	0.030618936
TraesCS1A02G066400	316.8848548	277.3980197	236.9042163	273.7878438	307.5659154	293.3775357	185.9204091	192.8966074	131.1948985	214.5051311	225.4865039	225.81713	139.0220442	196.5414753	126.6141305	131.947912	153.5498574	173.6102321	362.1519719	275.9372871	188.4449367	133.7138599	192.5737591	163.9253965	375.8317694	407.9693275	372.3018766	118.1093046	309.4813292	274.524584	346.520225	296.5599213	326.9116561	274.3097777	372.8126751	301.9167693
TraesCS1A02G066500	0	0	0	0	0	0	0	0	0	0	0	0	0	0	0	0	0	0	0	0	0	0	0	0	0	0	0	0	0	0	0	0	0.023234329	0	0	0
TraesCS1A02G066600	0.045007898	0.021837549	0.066263207	0	0	0	0	0.129791532	0	0	0.118297683	0.086159709	0.021039241	0.131612889	0.045146212	0.053925954	0.051526971	0.073029244	0.107163943	0.150449505	0	0	0.029987458	0.025817137	0.247238224	0.021812926	0.06630212	0	0	0.100662929	0.078664311	0	0	0	0	0
TraesCS1A02G066700	0.823586017	1.579859333	1.154108479	0.712105706	1.106313449	0.63873874	1.407019576	1.451142876	1.194175917	0.97666016	1.321224235	0.741892534	0.765792603	0.506740332	0.97117176	0.486528047	0.534458351	0.656586463	0.830046893	0.428015945	1.072536927	0.986534345	0.597554083	0.607854169	0.458809862	0.60800258	0.752668301	0.449429835	0.517898323	0.460173868	0.381238719	0.652042434	0.421635692	0.65029706	0.433435939	0.364996351
TraesCS1A02G066800	9.929169805	12.37383233	12.55270426	9.221133717	8.059122771	9.361045872	13.52321854	13.15547715	10.89870033	11.92875076	10.8124035	9.231214401	12.51674305	14.26348541	13.35720195	11.94347449	11.22905116	10.71702388	12.46670297	10.3380265	17.81559311	16.22212384	12.57566043	14.54556616	10.75486596	12.56362605	13.70244264	11.02956887	11.94627767	12.14880084	10.43684652	11.06275443	10.80452294	9.275173592	11.02771117	9.420282078
TraesCS1A02G066900	108.7336799	139.0335611	80.10846189	100.284639	90.85490801	135.0022987	110.7391558	87.40637664	72.89055407	133.2476359	91.73370174	76.85589638	71.1845885	132.2536243	66.38344097	136.5650522	96.41185722	90.75685016	65.85395753	54.02964102	58.54164751	63.06066326	91.74692832	82.32465452	73.91656465	113.1477892	81.14583913	67.38601139	68.67586568	57.59865678	78.17777265	117.3630887	88.82414278	78.9200449	93.97895579	72.76171845
TraesCS1A02G067000	0.022503949	0.043675098	0.176701884	0	0.051959846	0	0.065195841	0.10815961	0	0	0	0.114879612	0.042078482	0.065806444	0.067719317	0	0	0	0	0	0.139032565	0	0.029987458	0	0.074171467	0	0.067899117	0.021401421	0	0	0.039332156	0.125480171	0	0	0	0
TraesCS1A02G067100	0	0	0	0	0	0	0.018310655	0	0	0.028587441	0	0	0	0	0	0	0	0	0.021432789	0	0	0	0	0	0	0	0.020503643	0	0.052644513	0	0	0.04460017	0	0.024990046	0.029993699	0
TraesCS1A02G067200	0.873114958	0.692285249	1.402158166	0.405109984	0.764495604	0.294013193	1.06700391	1.428189243	1.220832611	0.667414897	0.836239224	0.770362574	1.42141322	1.857441733	1.591092449	0.894911994	1.231126182	0.669184007	1.791654672	1.782532178	2.213021055	1.141230466	1.396836795	1.32896812	1.55398619	1.079019987	1.868798196	1.770783513	1.167522099	1.588716029	0.918207208	1.746050775	1.546056398	1.085822359	0.696912584	0.628243886
TraesCS1A02G067300	5.732601919	1.449681335	12.55257055	3.700038282	9.830802829	2.265867727	1.571015534	5.453433492	1.373893403	7.066196115	6.888675191	10.50957175	4.749987343	2.431175218	2.893960197	0.72516118	3.437570358	3.695479385	2.896913573	6.943158666	3.340412287	1.204006584	0.341970976	1.909097265	3.064797168	3.809302431	6.825352442	14.26143594	3.010026086	4.175586199	5.243696725	11.41239115	8.232689501	4.299072096	4.185317099	2.596489752
TraesCS1A02G067400	0.251335353	0.157044298	0.265052826	0	0.02857116	0.061505305	0.105887598	0.248213326	0.069418473	0.157525832	0.118297683	0.143599515	0.105196205	0.116669342	0.120845573	0.107851908	0.096390474	0.058319937	0.205020912	0.183320572	0	0	0	0.075941109	0.049447645	0.021812926	0.022100707	0.150561777	0.110347363	0.167771548	0.041613814	0.287448811	0.39435859	0.087092598	0	1.46E-08
TraesCS1A02G067462	2.978487645	2.500181005	4.199541158	3.924840564	3.377052239	2.422884619	2.505745292	3.012331665	4.556281503	1.889487702	2.779853595	4.116021616	2.304932999	2.784643567	4.616854754	2.247447725	2.453974555	2.638570947	2.599497196	3.260412707	3.232030444	3.765595306	3.999367329	3.39663166	3.552714387	2.950372681	4.019764956	7.488892147	3.587002	4.134629138	3.977700239	4.158188547	3.705201682	4.110641011	3.107827071	4.734915166
TraesCS1A02G067472	0.157527642	0.196537943	0.066263207	0.101277496	0.051959846	0	0.063532559	0.021631922	0.023139491	0.094515499	0.189276293	0.057439806	0.021039241	0	0.158011741	0.080888931	0.051526971	0.048686163	0.021432789	0.085971145	0.258203334	0.030367704	0	0.206537098	0	0.021812926	0.176805654	0.171211366	0.138387423	0.067108619	0.255659012	0.244593571	0.185874632	0.381490925	0.029993699	0.060832725
TraesCS1A02G067600	0.067511847	0.174700393	0.132526413	0.135036661	0.051959846	0	0.148242637	0.166559093	0	0.157525832	0.047319073	0	0.168313927	0	0.316023481	0	0.180344397	0.024343081	0.192895097	0.085971145	0.238341539	0	0.059974916	0.051634274	0.049447645	0.043625851	0	0.278218469	0.083032454	0	0.117996467	0.146756143	0.139405974	0.101730913	0.156367648	0
TraesCS1A02G067700	0.129287887	0.021837549	0.088350942	0	0.103919692	0	0	0	0	0	0.023659537	0	0	0.043870963	0.045146212	0	0.077290456	0	0.235760674	0.150449505	0.061455969	0	0	0.051634274	0.222514402	0.283568032	0.092016956	0.085605683	0.138387423	0.067108619	0.098330389	0.244593571	0.046468658	0	0.059987397	0.060832725
TraesCS1A02G067800	0	0.021837549	0.066263207	0	0.051959846	0	0.02117752	0	0	0	0	0.172319418	0.063117723	0.065806444	0.045146212	0	0.077290456	0	0.085731154	0	0	0	0	0	0.469067776	0.148367593	0.132604241	0.021401421	0.166064907	0	0.078664311	0.024459357	0.092937316	0.15259637	0.233550433	0.060832725
TraesCS1A02G067900	5.846879222	2.552460098	6.320935631	2.839642066	3.297293876	2.701488273	2.017114266	2.292726311	3.308502955	4.265074917	2.819230162	3.503751482	2.954715227	2.427027219	2.562672782	0.793137541	1.932367031	1.468416059	2.658311125	4.492787584	4.667658858	0.72143351	1.101052503	1.728741326	3.482461645	4.716733221	4.801822777	1.795245337	1.858869683	1.120109963	4.761082718	5.284664239	6.075149709	1.733354882	3.182100467	1.782846273
TraesCS1A02G068000	4.653726605	2.20146517	5.711535007	4.187183038	5.131398494	2.583222798	1.713026262	2.862314286	3.879405108	4.857056995	3.553828016	5.606010183	3.833644244	2.945518388	4.853353184	1.655977074	2.773877177	2.710772526	4.301667832	5.203253131	6.589607294	3.036770408	1.302313328	2.637323837	3.690302458	4.337369364	5.217844272	6.681587754	3.703330468	3.805427806	4.498005661	5.501692115	5.172286918	3.730498021	2.709273804	3.623653358
TraesCS1A02G068100	22.99566013	27.47513087	21.58992216	34.15043408	27.60808468	29.76887501	26.44839241	22.05850349	26.28275962	27.75047522	24.88959592	26.9145986	17.97811552	19.77308171	17.75000057	18.79640362	16.7503361	20.3087026	33.90667153	29.07221748	21.26900312	21.23774495	25.71706425	24.41686734	30.61427311	40.8137287	38.31466934	21.45000195	34.90462934	35.09109698	31.85432627	25.16574335	28.00247801	34.57706578	40.09857562	35.93601992
TraesCS1A02G068200	0	0	0.022087736	0	0	0	0.02117752	0	0	0.031505166	0	0.028719903	0	0.065806444	0	0	0	0	0	0.085971145	0.11917077	0	0	0	0.024723822	0.109064628	0	0	0.027677485	0	0.019666078	0.048918714	0	0	0	0.060832725
TraesCS1A02G068300	11.14955895	14.12116383	11.03584992	7.504865013	12.20838145	14.28399197	13.28444625	12.42050881	3.919876078	12.39586526	10.84997958	10.43434283	16.51550957	17.43583422	11.20013989	13.80709345	15.73440459	12.79796126	16.16820985	19.7017495	7.297426053	12.84174286	15.58283273	12.61982975	12.88800943	14.03112072	17.36795095	16.97472946	17.27241102	14.16518668	11.14926985	11.309542	10.50217229	13.58476466	11.80545977	8.340622871
TraesCS1A02G068400	1.225859856	1.540606338	1.377682746	0.84932321	0.76849911	2.433515811	2.46017127	1.667209002	1.858894823	3.715750835	1.033415436	0.71224785	3.789314564	4.637182719	3.53002743	2.151535023	1.627476793	1.709475858	6.036502038	6.905030463	10.39183015	7.178803774	5.003077543	5.934791872	2.54927333	3.013542914	6.267649946	5.579114967	2.043492344	4.344142247	1.525556657	3.491744444	4.910482499	1.859277406	2.230820323	1.962889544
TraesCS1A02G068500	0.292551335	1.135552557	0.702412078	0.29424421	0.545578381	0.799568961	1.800089163	1.773817603	1.342090486	0.315051664	0.520509805	0.481583949	1.346511419	1.557419185	1.173801501	0.377481679	1.236647297	0.778978608	1.371698469	1.932119822	1.588943596	1.913165357	1.619322744	1.574845371	1.112572009	1.199710904	1.502848063	0.289546241	0.387484784	1.476389623	0.629314491	0.684861999	0.720264199	0.534087295	0.479899177	0.273747263
TraesCS1A02G068600	0	0	0	0	0	0	0	0	0	0	0	0	0	0	0.022573106	0	0	0	0	0	0	0.03073485	0	0	0	0	0	0	0	0	0	0	0	0	0.059987397	0
TraesCS1A02G068700	0	0	0.044175471	0.067518331	0	0	0	0	0	0	0	0	0	0	0	0	0	0	0	0	0	0	0	0	0	0	0	0	0	0	0	0	0	0	0	0
TraesCS1A02G069100	0	0	0.022087736	0	0.077939769	0.276773871	0	0	0.115697456	0	0	0	0.021039241	0	0	0.080888931	0.025763485	0.048686163	0	0.128956718	0.11917077	0	0.179924749	0.025817137	0.049447645	0.109064628	0.06630212	0.107007104	0.027677485	0.03355431	0.078664311	0.097837428	0	0.025432728	0.119974794	0
TraesCS1A02G069300	6.375503731	3.542661928	4.982993138	9.170711027	5.7831828	9.063329444	3.009283175	4.067969458	3.88023813	7.129052073	3.782142544	4.960530364	2.318377074	2.596481007	2.626719455	3.103276884	3.076520839	3.547395551	2.158881928	1.042716496	8.249795148	0.775360368	0.989586122	1.161771175	4.957744491	8.893544184	2.258466808	8.731180416	1.27316429	1.643131053	9.745463916	14.94591463	15.0542885	2.433355123	3.832024923	3.903696809
TraesCS1A02G069400	3.330696949	2.420604976	3.734505974	2.657943486	2.181248348	4.271143628	2.153457254	3.105565249	3.758709522	6.320755523	2.42782335	2.296575554	4.114959934	5.362238124	4.312704727	2.885146399	3.874544798	1.495758208	5.542583425	5.955221247	8.911113473	4.923029979	4.471160009	5.097129038	3.148109033	4.236702713	3.887448025	7.693489729	4.550787368	6.326430195	3.72428316	5.071916751	6.009652136	3.861934361	3.469821019	3.273530609
TraesCS1A02G069500	0.022503949	0.022127552	0.092420166	0.236314157	0.158449471	0.410181952	0.105887598	0	0	0.09860676	0.094638146	0.157435041	0.084156964	0.021935481	0.067719317	0	0	0.097372326	0.067378686	0	0.019861795	0	0	0.105702847	0.051224793	0.044801786	0.183205798	0.29961989	0	0.117000858	0	0.073378071	0.139405974	0	0	0.030416363
TraesCS1A02G069600	79.79427677	69.77468201	81.47834325	162.3603171	194.8198047	200.0410831	46.14581513	54.54575658	48.86065531	136.1769863	163.5754115	167.9100512	35.272077	36.11677025	38.22687746	128.801063	123.2151568	131.6091661	43.31995228	58.05438019	46.15761974	209.4014145	136.3976539	136.4538971	54.59316676	54.53405886	64.26907639	197.5986755	144.2902	148.5073478	81.91295082	82.67776352	100.3541786	167.2438411	163.7323012	142.1189334
TraesCS1A02G069700	2.109472906	0.815770038	3.763573434	2.005088491	2.691597953	1.56838527	1.122408537	1.629394239	1.272672013	2.74094948	3.235323334	3.51382269	1.418183697	1.49161274	1.015789761	1.073539021	2.071198725	1.811728972	1.120519047	1.471894788	2.601895138	1.025663132	0.869636289	0.817654553	0.888398639	1.18914036	2.237519758	2.574077279	1.836938044	1.097125261	1.821037511	2.233582019	3.774579388	1.262012671	1.088465322	1.433714792
TraesCS1A02G069800	0.022503949	0	0.022087736	0.135036661	0	0	0	0	0	0.031505166	0	0	0	0	0	0.026962977	0.025763485	0	0.021432789	0	0.11917077	0	0	0	0	0	0	0.064204262	0	0.067108619	0.117996467	0	0.162640303	0	0	0
TraesCS1A02G069900	37.41146472	35.9664435	45.19062341	38.28289351	34.5096512	32.54399435	36.73007816	39.01057548	48.13014157	19.76126909	32.13674858	34.40385899	42.4231046	39.63763438	45.89879893	23.48475304	30.56399557	37.97520714	72.16269885	62.35766588	65.46705817	41.68088856	37.23392751	42.0971658	74.00359251	52.91837546	60.098231	29.46975634	48.32101321	56.48129827	57.45228318	43.2815662	37.23789145	46.65634009	46.67859321	55.55670295
TraesCS1A02G070100	0.540094772	0.327563238	0.110438678	0.270073323	0.259799229	0.030752652	0.592970548	0.497534206	0.740463717	0.787629161	0.544169342	0.28719903	0.736373432	1.732903037	1.12865529	0.377481679	0.489506222	0.438175467	1.628891932	1.912857987	2.184797444	1.366546684	1.01957358	1.161771175	1.211467299	1.396027234	1.679653717	1.412493768	1.051744414	1.442835313	0.688312725	1.174049142	1.394059741	1.220770959	1.139760546	0.456245439
TraesCS1A02G070200	0.95615678	1.526881438	1.347351868	1.080293291	1.350955991	4.951177029	1.080053498	1.254651476	1.342090486	0.97666016	0.449531196	2.383751948	0.9257266	0.15354837	1.060935972	0.808889312	0.360688795	1.046752504	0.578685292	0.601798018	3.093176636	0.121470816	0.059974916	0.413074196	0.370857336	1.068833351	1.171337461	3.206360853	0.249097361	0.301988786	1.750280929	2.690529283	4.68329723	0.508654566	1.109766847	0.395412714
TraesCS1A02G070300	2.293062371	0.830827028	2.101687795	1.436256683	2.242428468	1.29695621	1.427794722	1.500372804	0.564927537	2.679920823	1.76130108	1.414248439	1.557840074	1.710228329	1.542738599	0.799417219	1.553932348	1.601424222	2.700381331	4.227910485	3.277275613	1.635243166	1.037428112	1.417283383	2.424672682	3.188199008	2.929824399	3.761920334	3.030546173	3.131019738	2.23644604	2.774473796	4.130180794	3.276803581	2.874449102	2.961467853
TraesCS1A02G070400	0.712594291	0.545938729	0.56018694	2.581880722	1.6242388	3.970949151	0.608430137	1.911438809	0.138836947	2.614928815	2.153017832	2.962992183	0.757412673	1.939109724	0.64446217	2.281000453	0.901721987	2.043085618	2.16276057	5.11577749	7.571594298	35.59489698	15.93950356	20.85415404	1.112572009	3.323722715	5.187721009	50.45877168	4.127515596	5.698058647	1.435623683	3.475332215	7.945815241	12.70123168	4.021915236	4.883620763
TraesCS1A02G070500	0.022503949	0.021837549	0	0	0.18185946	0	0	0	0.118388116	0.189030999	0.14195722	0.057439806	0.021039241	0.241290296	0.022573106	0.026962977	0.025763485	0.073029244	0.107163943	0.171942291	0.178756155	0	0.059974916	0.309805647	0.024723822	0.218129255	0.123315977	0.333117394	0.110709938	0.301988786	0.058998234	0.587024571	0.092937316	0.080104956	0.119974794	0
TraesCS1A02G070600	1.197414864	0.458588533	1.157662395	1.810308235	1.818594604	2.706534783	0.698858146	0.843644958	0.717324225	1.690163965	1.68940448	1.827229156	1.241315214	1.228386963	0.969456204	0.997630152	1.348811206	1.224527594	3.909919322	3.851507317	3.208514079	4.927494032	3.285845748	3.795635516	1.46946533	2.666084823	3.872043832	8.779205204	3.956773194	4.117449331	1.835865733	1.682253434	2.981010881	3.725894698	3.811209296	4.399361854
TraesCS1A02G070700	0.045007898	0	0.022087736	0	0.18185946	0	0.02117752	0	0	0	0	0	0.021039241	0.043870963	0.180584846	0.107851908	0	0	0	0	0	0	0	0	0	0	0	0.021401421	0.055354969	0.03355431	0.039332156	0.073378071	0	0.050865457	0.059987397	0
TraesCS1A02G070800	0.562598721	0.873501967	0.508017917	0.236314157	0.727437842	0.738063657	0.698858146	0.843644958	0.902440154	0.44107233	0.425871659	0.402078642	0.862608878	1.052903111	0.993216655	0.269629771	0.283398339	0.438175467	1.671757509	1.268074396	1.826498608	0.394780153	1.199498329	0.800331254	0.865333785	0.894329947	0.707222618	0.321021311	0.553549691	1.912595647	1.081634282	1.027292999	0.627326883	0.941010948	0.539886574	0.912490878
TraesCS1A02G070900	1.516392586	0.991830911	0.659290192	1.516838122	1.072999394	0.030752652	0.783568224	1.11291047	1.798692716	1.347579936	1.38244092	1.859367876	0.870467876	0.961715121	1.138680457	0.889777623	1.022103933	1.598690494	0.192895097	0.255020507	0.436959489	0.212573989	0.569762306	0.52895958	1.146699044	0.806148796	0.607621561	0.57783836	0.574913942	0.369097406	0.837848664	1.002832663	0.534390497	0.635818208	0.41991178	0.482699158
TraesCS1A02G071100	0.540094772	0.851664418	0.883509422	0.472628315	0.62351815	0.799568961	0.931810861	1.103228022	0.740463717	0.693113662	0.567828879	0.74192987	1.115079769	0.921290222	1.172546436	1.482963739	1.185120326	0.895401829	1.521727989	0.795233096	0.496544874	1.161564681	0.779673914	1.187588313	1.458705523	1.112459202	1.770516353	0.89885967	1.217809321	0.974809736	1.632284462	1.002833642	0.92937316	1.95832008	1.46969123	1.186238141
TraesCS1A02G071200	0	0	0	0	0	0	0	0.064895766	0	0	0	0	0	0	0.022573106	0	0	0	0	0	0	0.030367704	0	0	0	0.096572801	0	0	0.03142557	0	0	0	0	0	0	0.030416363
TraesCS1A02G071300	0.512032348	0.414018095	1.02188025	0.709307071	1.192034205	0.399784481	0.8478187	0.943649333	0.823173514	0.500938447	0.732442471	1.491186187	1.428924229	0.843978617	0.638317771	0.394959081	1.162494833	0.613903304	1.011016786	1.13866418	1.028058423	0.300616584	0.830496658	0.328396567	1.401066876	0.634108289	1.367293377	1.414473399	0.961017619	1.163794319	0.870865059	1.067477277	1.487631354	1.152331487	0.569880273	0.802839891
TraesCS1A02G071400	2.645082642	6.856992626	3.84327261	3.747251825	3.533258345	3.713911717	8.428661257	6.857321435	9.047541036	3.273481309	4.660919249	2.785830877	17.79368553	18.77183666	18.68800341	12.96638783	7.806343788	5.524058637	19.16091299	22.09458439	35.3493672	25.84291617	17.33176127	22.81377802	9.488211883	6.955443938	15.603099	27.74918912	17.01802726	17.84857746	7.256782728	4.081662557	4.670097808	12.38146599	7.976413221	8.111222664
TraesCS1A02G071500	0.411603976	2.547240924	0.927684893	0.843979134	0.295986664	0.676558352	1.715379085	1.211387632	0.532208296	0.787629161	1.088338684	0.143599515	1.971879712	3.108169983	1.625263617	2.089630724	1.365464723	1.606643379	2.550501841	3.696759256	8.699168259	6.043173112	5.635692962	5.784252145	1.903734326	1.347934096	4.672995547	3.890457266	1.758679957	3.556756818	1.297961138	0.953914928	0.882904502	4.959382021	1.813362028	1.843417113
TraesCS1A02G071600	0.163038409	0.627945278	0.046517434	0.090265256	0.158463241	0.266181428	0.293461124	0.53609527	0.673116228	0.510459309	0.188469266	0	0.394588859	0.594837612	0.606859891	0.643571211	0.262509305	0.253796099	0.945687504	0.800116257	0.64714892	0.578304336	1.008514205	0.830039034	1.127745019	0.833927775	0.793333602	0.561654605	0.571144268	0.283309102	0.67669204	0.777196072	0.746384232	1.469365705	0.21452753	0.655642946
TraesCS1A02G071657	0.427575028	0.043675098	0.552193389	0.303832488	0.415678767	0.184515914	0.296485274	0.627325738	0.254534403	0.252041332	0.804424245	0.28719903	0.673255709	0.592258	0.812631808	0.242666794	0.747141075	0.511204711	0.621550869	0.730754737	0.436959489	0.81992801	0.869636289	0.516342745	0.543924093	0.523510213	0.442014136	0.749049725	0.858002022	0.80530343	0.432653713	0.489187142	0.487920909	0.076298185	0.20995589	0.608327252
TraesCS1A02G071700	11.47044276	11.17128217	11.26571699	11.27039608	11.65311256	8.325419551	12.07633229	12.13600577	8.533543519	9.245632165	12.84932872	12.38807167	13.93799216	14.39388746	13.26151907	11.71430806	12.34565607	13.48850146	14.2031232	19.15402733	12.52723131	14.21809831	13.25778514	16.02441309	16.99990251	12.79709808	13.25235732	14.43269011	16.61210927	11.35555012	14.19257573	11.26759421	11.8208831	13.51711361	14.15984513	12.29876497
TraesCS1A02G071800	4.298051694	5.136737505	4.852830112	2.027329029	3.269859077	3.920963175	6.127651753	6.309880222	5.543389056	4.604007498	4.254883745	3.498227783	8.874709485	11.92085934	8.631887935	7.665574384	6.74271633	6.953090025	12.39303847	12.40961246	19.24059745	7.208290814	7.996425624	8.4408872	8.242551538	8.660494887	11.27812329	13.74311493	7.43378487	10.53813358	8.185552587	9.45412855	7.456523507	8.718262967	7.324491185	6.03326802
TraesCS1A02G072000	57.49916471	50.66333247	52.91165863	48.66534927	48.70023582	31.24254211	57.21166504	71.7415165	60.32853158	43.93962553	62.07197728	61.36719124	66.35498109	47.28609806	57.34178345	48.54158892	55.18673046	57.93818686	40.38457756	37.05872154	31.24518548	32.08590878	35.59448858	42.31018248	38.54505725	28.32338949	25.51592041	38.00051031	39.41882707	30.4047246	45.39470996	33.61887491	36.16678075	30.84658301	28.2547929	32.57166605
TraesCS1A02G072100	0.112519744	0	0.044175471	0.033759165	0.103919692	0	0	0	0.254534403	0.094515499	0.14195722	0.114879612	0.021039241	0.087741926	0	0.107851908	0.217179998	0.121715407	0	0.171942291	0.238341539	0.182206224	0.239899666	0.413074196	0.123619112	0	0.022100707	0.620641201	0.027677485	0.201325858	0.019666078	0.024459357	0.139405974	0.171344869	0.089981096	0.152081813
TraesCS1A02G072200	10.63925941	8.89318904	13.2197306	8.343105089	11.74445797	7.24932274	11.27093004	16.26357118	10.61149296	12.64466156	12.91931363	13.38195264	16.77618576	14.88013128	18.77883758	9.41161589	12.08119389	11.14847406	15.79052125	18.31340147	37.15406948	19.21774601	13.20308802	19.21223574	13.51774991	14.20073803	16.1156807	37.72835058	12.57759002	14.52096302	14.07607389	15.51978006	16.77688165	9.673414511	10.92631447	10.65792387
TraesCS1A02G072600	4.612904442	5.049059745	7.373327878	7.440790117	7.312075283	10.94859004	6.317656459	6.321258613	7.562309658	17.40455662	22.59992061	24.76491387	12.51125812	12.396618	13.05867714	33.43624862	29.67000263	29.83317667	14.76909885	15.13070668	21.35937428	65.6671233	48.33438492	40.58737961	9.135279318	10.05017456	15.60272329	35.33674181	22.67774072	28.48787729	8.865408899	8.49040542	9.657743837	15.57034863	12.15965536	14.22141366
TraesCS1A02G072700	0	0	0	0	0	0	0	0	0	0	0	0	0	0	0	0	0	0	0	0	0	0.060735408	0	0	0	0	0	0	0	0	0	0	0	0	0	0
TraesCS1A02G072982	0	0	0	0	0.025979923	0	0	0	0	0	0.023659537	0	0.021039241	0	0.022573106	0	0	0	0	0	0	0	0	0	0	0.087251702	0.088402827	0	0.083032454	0	0	0	0	0	0	0.030416363
TraesCS1A02G072986	0	0.021837549	0	0	0.077939769	0	0.127065117	0	0	0.031505166	0	0	0.021039241	0.065806444	0.158011741	0	0	0	0.107163943	0.042985573	0.03972359	0.121470816	0	0.103268549	0.074171467	0.109064628	0.198906361	0.156923777	0.027677485	0.067108619	0.039332156	0.1712155	0.139405974	0.025432728	0	0.152081813
TraesCS1A02G073000	9.92583922	15.61502689	13.60337248	12.07541713	10.6430911	10.17989675	10.8184088	12.75674697	9.885074918	11.24699786	9.612893386	9.546639352	10.80606972	13.14845663	11.3445432	9.292439532	10.04325428	9.477053744	12.41680744	11.73802736	9.50595437	10.43968784	9.270622711	9.098991846	12.505433	12.40217507	13.45292345	9.516291535	10.75409853	12.09260408	10.53476392	9.780269618	11.4100537	12.09290625	13.0776125	10.09767805
TraesCS1A02G073100	0.225039488	0.670832041	0.375491504	0.722817489	0.725138618	1.883550752	0.042355039	0.21631922	0.370231858	0.558668514	0.732047356	1.055442075	0.15426266	0.15354837	0.203157952	0.195774132	0.420029831	0.437401357	0.085731154	0.107463932	0.354876649	0.208198246	0.831159381	0.955234078	0.123619112	0.130877553	0.277819145	0.538936997	0.29983019	0.803055292	0.117996467	0.1712155	0.185792615	0.4060742	0.902024492	0.567630159
TraesCS1A02G073200	0.135023693	0.283888139	0.287140562	0.135036661	0.259799229	0.030752652	0.220540571	0.454270362	0.323952876	0.53558783	0.402212122	0.28719903	0.453856401	0.350967704	0.42888901	0.377481679	0.231871368	0.340803141	0.428655772	0.764876684	1.112260517	0.364412449	0.209912208	0.387257058	0.296685869	0.479884362	0.331510602	1.134275298	0.30445233	0.436206025	0.098330389	0.391349714	0.604092554	0.279760011	0.269943287	0.212914538
TraesCS1A02G073300	1.998719722	2.200502134	0.753874293	1.013409633	1.579784554	2.192418092	2.848418736	2.962534981	2.728146006	1.152013001	1.69360878	0.941200045	3.329249482	3.407253692	4.018306281	3.321152838	2.270829667	3.304402912	2.786412545	3.76536423	2.496758712	2.966894321	3.628362496	2.629423793	1.764336471	2.148913446	2.332862207	1.422663723	2.60711664	2.105026258	1.694969495	1.753224705	1.772179858	1.071374026	1.24493345	1.613810075
TraesCS1A02G073400	1.559249107	1.118073783	1.61443014	1.306739645	1.152583692	1.384284517	0.801529302	1.251129799	0.88048917	0.876079916	1.219426713	1.402055978	1.517341639	1.824735272	1.394589049	0.88851368	1.091315476	1.528032266	1.728577975	1.977970383	2.052533779	1.939478973	0.986092583	1.719989317	2.061934649	1.560856607	2.327416593	1.945155868	1.248030366	1.308604653	1.255670025	1.574280048	1.180073894	1.479699023	0.979582198	1.507142933
TraesCS1A02G073500	3.316364184	3.686615052	4.714084014	4.13111953	3.366126123	3.352038492	4.391603409	3.947804132	3.528918178	3.294277869	4.282376127	2.476433947	3.686433517	3.575484358	3.606751159	3.103463737	3.115140819	3.287972549	4.980058456	5.335377241	3.309868819	2.911573474	3.451121624	3.663840321	5.253762817	5.206681412	5.499650385	3.651923451	4.311570868	4.768292208	4.368828242	4.57391201	4.676466337	4.532722571	3.835987091	4.46802953
TraesCS1A02G073600	0.135023693	0.240213041	0.242965091	0.101277496	1.039196916	0.246021219	0.317662793	0.475902284	0.161976438	0.252041332	0.165616756	0.631837866	0.336627855	0.241290296	0.112865529	0.107851908	0.334925309	0.292116978	0.30005904	0.644783591	0.11917077	0.273309337	0.239899666	0.077451412	0.741714673	0.63257484	1.171337461	0.763337314	1.024066929	0.87241205	0.373655479	0.195674857	0.418217922	1.119040046	0.389918081	0.669159977
TraesCS1A02G073700	0	0	0	0	0	0	0	0	0.115697456	0	0	0	0	0.021935481	0	0	0.051526971	0	0	0	0	0	0	0	0	0	0	0	0	0	0	0.146756143	0	0	0	0
TraesCS1A02G073800	0	0	0.044175471	0	0	0	0	0	0	0.031505166	0	0.028719903	0	0	0.022573106	0	0	0	0	0	0	0	0	0	0	0	0.022100707	0	0	0	0	0	0	0.025432728	0	0
TraesCS1A02G073900	0.247543437	0.065512648	0.110438678	0.270073323	0.051959846	0.184515914	0.042355039	0.21631922	0.20825542	0.126020666	0.07097861	0.172319418	0.378706336	0.087741926	0.116028473	0	0.206107883	0.097372326	0.128596731	0.257913436	0.595853848	0.030367704	0.089962375	0	0.222514402	0.152690479	0.044201414	0.29961989	0.027677485	0.301988786	0.196660779	0.269052928	0.185874632	0.127163642	0.149968493	0.509836028
TraesCS1A02G074000	0.045007898	0.043675098	0	0.033759165	0.103919692	0.123010609	0.084710078	0	0	0	0.023659537	0.028719903	0.042078482	0	0.112865529	0	0.077290456	0.024343081	0.021432789	0.021492786	0	0	0.089962375	0	0.024723822	0.043625851	0.132604241	0.107007104	0	0.201325858	0.098330389	0.024459357	0.092937316	0	0.149968493	0.060832725
TraesCS1A02G074100	0.022503949	0.021837549	0.044175471	0.067518331	0	0	0	0.064895766	0	0.031505166	0.047319073	0	0	0	0	0	0.077290456	0	0	0	0	0	0.089962375	0	0	0.021812926	0	0	0.083032454	0	0	0	0.046468658	0.076298185	0	0
TraesCS1A02G074200	0	0	0	0	0	0	0.042355039	0	0.023139491	0	0.023659537	0	0.021039241	0	0	0	0	0	0.021432789	0.085971145	0	0.030367704	0.089962375	0	0	0.021812926	0.06630212	0.021401421	0	0	0.039332156	0	0.092937316	0.025432728	0	0
TraesCS1A02G074300	0	0	0	0	0	0	0	0	0.092557965	0	0	0	0	0.021935481	0.067719317	0	0	0	0	0	0	0	0	0	0	0	0.132604241	0.128408524	0	0	0	0	0	0	0	0
TraesCS1A02G074400	21.2476884	33.50513333	20.21714731	23.52797766	22.21254831	28.46972921	19.87334438	18.95743768	13.64667688	22.0865079	22.75609721	23.8137394	14.2801323	13.82018688	10.06938846	20.58057077	15.75200105	18.05200157	8.713114407	9.117154007	9.581250434	14.71664491	14.37757681	12.23184981	8.674056411	8.339692192	10.35365072	11.66358168	12.5673809	8.193928851	12.19996939	14.49263382	11.84486093	12.12879183	11.94924956	11.39132321
TraesCS1A02G074800	2.053926409	0.918439276	2.008510682	1.993900704	1.187435759	1.996554449	1.497125686	1.991748401	1.297384989	5.817901561	1.910651905	1.424949475	2.605983497	2.775233245	1.884994287	2.350144312	1.48504594	1.703533712	3.314237829	2.400830209	7.706912707	3.028212789	3.194324025	2.515028058	2.732353235	2.176218866	2.817950621	3.102799378	2.928914449	3.046993036	2.446106096	3.782468363	3.338680142	2.10474647	1.606759433	2.566891589
TraesCS1A02G074900	0.315055284	0.196537943	0.265052826	0.236314157	0.051959846	0	0.042355039	0.454270362	0	0.189030999	0.14195722	0.114879612	0.69429495	0.043870963	0.451462116	0.107851908	0.283398339	0.219087733	0.359314271	0.214927864	0.178756155	0.015183852	0	0.103268549	0.116281082	0.370819734	0.176805654	0.29961989	0.288429834	0.134217238	0.117996467	0.269052928	0.092937316	0.101730913	0.059987397	0.12166545
TraesCS1A02G075000	0.564750099	1.619315417	1.089669719	0.245195519	1.036014376	0.683520752	2.377494234	2.530394075	0.235897856	0.400786674	1.261214186	0.991189908	2.299567993	3.768362169	1.473538486	1.515987994	1.443347739	1.789881056	1.54699939	1.861251658	1.50733148	1.136131729	2.731938411	0.908017115	0.725295582	0.849611268	2.261410622	1.274446044	0.958327368	1.009451206	0.631642955	0.400135515	0.54729856	1.714610961	1.082226633	0.527471435
TraesCS1A02G075100	2.038013867	1.711517917	1.264074479	1.519162441	1.10614458	1.383869356	1.993607219	1.592626462	1.797938462	1.808954195	1.626529261	0.976476702	2.251198778	1.515263576	2.641053377	1.88586881	1.545809121	2.04109192	2.230403144	2.134624855	2.482724368	1.676297265	1.691874401	1.835363521	1.625954764	1.86257081	2.316154073	1.903731278	2.620210858	1.866200103	2.011643104	2.10531715	3.05566278	1.554120272	1.423200997	2.030553784
TraesCS1A02G075200	2.34041068	2.140079819	2.584265058	2.498178236	1.532815452	2.61397545	2.986030258	1.946872979	2.198251658	3.024495978	1.940082002	2.469911657	3.113807655	3.904515703	4.108305254	1.375111831	2.26718671	2.166534253	6.451269362	6.361864765	9.255596444	6.863101122	3.268632947	4.56963329	4.59863097	4.122642925	7.558441727	7.362088729	4.926592253	5.804895561	3.343233235	3.473228711	3.810429958	5.595200228	3.269313144	3.132885348
TraesCS1A02G075300	0.191283565	0.229294266	0.220877355	0.067518331	0.064949807	0.153763262	0.211775196	0.032447883	0.10412771	0.330804248	0.118297683	0.10051966	0.189353168	0.175483852	0.259590717	0.121333397	0.141699169	0.060857704	0.22504428	0.193435077	0.218479744	0.334044745	0.194918478	0.129085686	0.222514402	0.185409867	0.243107775	0.321021311	0.207581134	0.184548703	0.127829506	0.146756143	0.23234329	0.165312734	0.224952739	0.076040907
TraesCS1A02G075400	0.191283565	0.229294266	0.220877355	0.067518331	0.064949807	0.153763262	0.211775196	0.032447883	0.10412771	0.330804248	0.118297683	0.10051966	0.189353168	0.175483852	0.259590717	0.121333397	0.141699169	0.060857704	0.22504428	0.193435077	0.218479744	0.334044745	0.194918478	0.129085686	0.222514402	0.185409867	0.243107775	0.321021311	0.207581134	0.184548703	0.127829506	0.146756143	0.23234329	0.165312734	0.224952739	0.076040907
TraesCS1A02G075500	0.157527642	0.131025295	0	0.101277496	0.025979923	0.276773871	0.169420157	0.346110752	0	0.094515499	0.023659537	0.28719903	0.23143165	0.241290296	0.203157952	0	0.077290456	0.438175467	0.171462309	0.128956718	0.15889436	0.121470816	0.059974916	0.180719961	0.197790579	0.19631633	0.221007068	0.171211366	0.110709938	0.268434477	0.058998234	0	0.23234329	0.178029098	0.089981096	0.060832725
TraesCS1A02G075600	0.180031591	0	0.088350942	0.033759165	0.162524422	0	0.296485274	0.207857245	0	0.034313222	0.307573976	0	0.063117723	0.109677407	0.022573106	0.080888931	0.077290456	0.024343081	0.064298366	0.027700763	0.099308975	0	0.059974916	0	0.148342935	0.139018355	0.198906361	0.021401421	0.149605107	0.134217238	0.176994701	0.146756143	0.209108961	0.293557267	0.089981096	0.091249088
TraesCS1A02G075700	8.44618208	8.887004646	8.691174949	8.890408677	9.319011338	8.420512902	6.717784513	8.079968482	5.141967477	11.74585067	9.122904382	7.69997831	7.816225275	8.010750093	8.058734206	6.63731429	6.478898241	7.684266124	11.87974462	10.95158052	10.39472997	7.77722975	7.746330222	6.925834319	11.48241068	11.63119722	12.83907411	11.68258614	13.74834236	13.58832099	13.21129745	10.91127029	13.37644002	14.35767494	12.31322069	9.946850147
TraesCS1A02G075800	0.024055271	0	0	0.033759169	0	0	0	0	0	0	0	0.057439817	0	0	0	0	0	0.048686207	0	0	0	0	0	0	0.049447744	0	0	0.107007104	0	0.134217363	0.019666074	0	0	0	0	0
TraesCS1A02G075900	0	0.065512648	0.132526413	0	0	0	0	0.021631922	0.046278982	0.063010333	0	0	0.063117723	0.109677407	0.022573106	0	0	0	0	0	0	0	0.059974916	0	0	0	0.198906361	0	0.110709938	0.03355431	0	0	0.185874632	0	0.029993699	0.12166545
TraesCS1A02G076000	1.031414486	0.836406522	1.013321252	0.893328282	1.188061875	0.996524323	1.268215759	1.280694146	0.717861062	1.376863988	0.821780881	0.941027725	1.50096259	1.53582809	1.849166253	1.74034423	1.820501978	1.356642366	1.305233248	2.183366196	1.994342692	1.721490482	1.413863674	1.674432396	1.779170764	1.902252884	2.899060215	2.566929205	1.336689653	1.794353616	1.190735782	1.167315481	1.601948899	1.198372355	2.062012788	1.469381019
TraesCS1A02G076100	0.022503949	0.087350197	0	0.034298637	0	0.061505305	0.063532559	0.044248962	0	0	0.023659537	0.172319418	0.042078482	0	0.090958781	0	0	0.073029244	0.1502895	0.065170427	0.178756155	0	0.029987458	0.183857775	0	0.110123427	0.022217399	0.064763267	0.027810613	0	0	0.147093926	0	0	0	0
TraesCS1A02G076200	0.000939135	0.000397817	0.001273477	0.337591654	0.000377197	0.003248864	0.001571249	0.129791532	0.393371349	0.00041377	0	0.000545158	0.000447265	0	0.090292423	0.00092843	0	0	0.001393455	0.107463932	0.065791997	0	0.119949833	0	0.123619112	0.021812926	0	0.075654878	0.002380986	0	0.000636797	0.000437355	0	0.000506719	0.001129893	0
TraesCS1A02G076300	0.067511847	0.065512648	0.044175471	0	0	0	0.084710078	0.064895766	0.115697456	0	0	0	0	0.333572867	0.203157952	0	0.051526971	0	0.157728821	0.085971145	0.15889436	0.121470816	0.089962375	0.051634274	0.049447645	0.021812926	0.044201414	0.069894686	0	0	0.019666078	0	0.116171645	0	0.029993699	0
TraesCS1A02G076400	5.15872962	6.305727718	7.873586374	5.009790257	5.833555272	5.331571962	7.007073666	6.427497308	6.455918028	5.762600542	5.03103863	5.776704055	5.902359166	5.370775413	5.229150249	4.003416191	5.269204702	5.441479602	7.630674996	8.135253912	7.346004031	6.553438607	5.338418292	7.58217049	7.13788868	8.357692218	7.806937654	5.927108489	6.739409369	5.856825553	7.450133706	6.61451704	5.608958474	6.377368528	5.435218105	5.161194405
TraesCS1A02G076500	0.135023693	0.065512648	0.485930182	0.236314157	0.18185946	0.276773871	0.296485274	0.281214986	0.046278982	0.220536165	0.378552586	0.430798545	0.252470891	0.065806444	0.338596587	0	0.025763485	0.146058489	0.128596731	0.128956718	0.297926924	0.15183852	0.269887124	0.438891333	0.074171467	0.130877553	0.198906361	1.412493768	0.166064907	0.201325858	0.157328623	0.244593571	0.046468658	0.178029098	0.359924383	0
TraesCS1A02G076700	0.022503949	0	0.022087736	0.033759165	0.025979923	0	0.02117752	0.064895766	0	0	0	0.086159709	0	0	0	0.107851908	0	0	0.107163943	0	0.11917077	0	0.029987458	0.077451412	0.09889529	0.043625851	0	0	0	0.03355431	0.039332156	0.024459357	0.116171645	0	0.029993699	0.030416363
TraesCS1A02G076800	0.090015795	0.109187746	0.062956452	0.253535383	0.129899615	0	0.169420157	0.151423454	0.254534403	0.189030999	0.07097861	0.057439806	0.252470891	0.043870963	0.045146212	0.053925954	0.051526971	0.121715407	0.085731154	0.128956718	0.139032565	0.394780153	0.089962375	0.077451412	0.049447645	0.152690479	0.06630212	0.042802841	0.083032454	0.100662929	0.196660779	0.064784521	0.139405974	0.127163642	0.239949589	0.030416363
TraesCS1A02G076900	14.51407933	25.94166105	15.47191981	43.42103173	34.08558612	41.94046728	17.62458193	14.14661288	14.69276699	40.88267923	55.77495849	60.47666862	4.456616168	2.850888721	2.673942393	32.42127291	21.74015642	27.8932765	0.664416446	0.373993826	0.962002066	10.56275903	6.336112123	12.66009029	0.840609516	0.668372032	0.505606268	2.24916091	3.502654866	1.415281185	2.983637035	3.343985468	2.701850418	2.980915151	2.856652641	5.581737117
TraesCS1A02G077000	0	0	0	0	0	0	0	0.021631922	0.185115929	0	0	0.028719903	0	0	0	0	0	0.024343081	0.042865577	0	0	0	0	0	0	0.109064628	0.110503534	0	0.027677485	0.067108619	0	0	0	0	0.059987397	0.030416363
TraesCS1A02G077100	0.157527642	0.043675098	0.066263207	0	0	0	0.063532559	0.043263844	0.20825542	0	0.094638146	0.086159709	0.084156964	0	0.045146212	0.053925954	0.103053941	0.097372326	0.085731154	0	0.021215178	0.030367704	0.119949833	0.129085686	0	0	0.154704948	0.128408524	0.027677485	0.234880167	0.098330389	0.122296786	0.069702987	0.025432728	0.029993699	0
TraesCS1A02G077200	7.754928283	13.34549408	6.857645517	5.937764557	6.219583153	6.345225513	9.616372794	8.320666445	9.149887005	8.971701043	8.775791299	6.135519035	9.406873941	11.26033812	10.75615263	13.40941246	8.99309958	9.365854548	10.15141955	9.328363618	8.112127685	10.40315549	10.02222836	8.558948969	8.58641046	8.266640704	9.01814921	9.650029013	10.50307952	10.89800355	7.240872871	8.798079673	8.659680706	7.406419951	7.629077194	5.986457238
TraesCS1A02G077300	0	0	0.022087736	0.101277496	0	0	0	0	0.023139491	0	0	0	0.042078482	0	0	0	0.051526971	0	0	0	0	0	0	0	0	0	0	0.128408524	0	0	0	0	0	0	0	0.060832725
TraesCS1A02G077400	0.112519744	0.043675098	0	0	0.103919692	0	0.02117752	0.1002486	0	0.183120944	0.047319073	0	0	0.065806444	0.136275194	0	0	0.093178013	0.042865577	0.098963965	0.476170644	0.334044745	0.119949833	0.051634274	0.09889529	0.023422719	0.088402827	0.042802841	0.138387423	0.402651715	0.098330389	0	0.046468658	0.178029098	0.059987397	0.030416363
TraesCS1A02G077500	7.214720991	9.294017255	6.388016083	10.44143977	8.659134286	8.450552093	10.36921244	9.070913849	7.577859396	11.79210025	7.916977801	8.949581289	12.57212464	13.77140237	12.24841551	9.110088918	7.507943372	7.124684406	13.09020422	13.18025781	19.81760245	19.947239	15.00269536	18.59843331	8.941048969	10.84734974	17.81765613	16.93177681	12.98760428	12.58608731	8.667587822	10.78745703	11.52336752	12.16996742	14.27460102	11.64450901
TraesCS1A02G077600	3.098996291	4.132515969	3.346888303	2.914111409	3.220834963	2.274798297	3.183192966	2.858247485	2.799878428	3.229689127	3.312335126	2.49863156	4.365600411	4.91194656	4.320447302	3.286867795	3.397997609	3.087822516	3.995650476	4.264104337	3.607775881	4.080660236	4.424889361	3.249241623	4.459534745	4.032708233	4.605743096	3.759801593	4.787928055	3.590311128	3.222522849	2.890044259	3.091025429	3.784389973	3.193998967	3.319520149
TraesCS1A02G077700	39.33622746	17.74615331	34.40497076	27.46875255	28.80316113	25.30724945	20.51703508	29.19700011	16.4394052	33.13839427	27.0762103	25.45287042	17.29318303	17.12413103	12.10112599	8.694104107	18.39337662	21.12748215	15.75234946	14.08983253	33.50486189	9.102233415	12.88450126	9.475095901	21.09612068	34.20048594	16.19424871	10.63898866	12.04532432	8.585071438	27.72169667	47.36848018	54.23525434	13.77200041	11.61317017	14.27175275
TraesCS1A02G077900	0	0	0	0	0.051959846	0	0	0	0	0	0.047319073	0	0	0	0.022573106	0	0	0	0	0.107463932	0.03972359	0.030367704	0.059974916	0	0	0	0	0.064204262	0	0	0	0	0	0	0	0
TraesCS1A02G078100	0	0	0	0	0	0	0	0	0	0	0	0	0.042078482	0	0	0	0	0	0	0	0.099308975	0	0	0	0	0	0	0	0	0	0	0	0	0	0	0
TraesCS1A02G078200	0	0	0	0	0	0	0	0	0	0	0	0	0	0	0	0	0	0	0	0	0.07944718	0	0	0	0	0	0	0	0	0	0	0	0	0	0	0
TraesCS1A02G078300	0.245497828	0.150133151	0.132526413	0.090024553	0.207839383	0	0.326739478	0.115370179	0.578487279	0.399873024	0.189276293	0.215399272	0.089107287	0.204731087	0.332655345	0.071901362	0.032204357	0.109543867	0.365786973	0.564185642	0.474347332	0.134967439	0.119949833	0.270085981	0.178011521	0.152690479	0.332673099	0.40536859	0.397681169	0.469760334	0.266249195	0.328044006	0.572045444	0.190745462	0.239949589	0.06590222
TraesCS1A02G078700	6.582315021	4.971798496	6.299333825	6.422309858	7.188073111	7.657410436	5.136459128	6.394244717	4.170106535	4.851795632	7.209060806	5.202495546	5.991912695	5.207965883	6.463765954	5.05318546	4.930177846	5.64248286	4.754606953	6.56090946	3.73401745	3.142966269	2.888275025	4.39991143	5.472692264	4.097274493	4.57553143	6.390806651	6.365655386	4.447762988	6.434681676	5.703946539	6.055749045	5.801256193	5.507472925	5.576353421
TraesCS1A02G078800	71.93882335	28.61199368	66.37519144	84.26017599	92.86315605	63.27973275	23.2425395	42.74770633	31.26816298	79.6806616	69.78143729	99.41250819	14.27266337	12.84412376	19.22899046	19.39549401	33.54740717	36.79115965	8.374905003	15.03626737	24.64669997	15.36857878	15.67492422	17.22330931	9.34970903	29.1263632	21.89707089	46.06120775	19.66881067	18.52882398	31.58608096	47.04096939	67.8151978	16.39564066	27.39573438	28.14684571
TraesCS1A02G078900	0.112625288	0.021842353	0	0.034041054	0	0	0.106176459	0.021664803	0	0.063335781	0	0.115564294	0	0	0	0	0.025888696	0	0	0	0	0	0	0	0.024789093	0	0	0	0	0	0	0	0	0	0	0
TraesCS1A02G079300	0.225039488	0.283888139	0.353403769	0.067518331	0.311759075	0.335388427	0	0.043263844	0.370231858	0.189030999	0.21293583	0.258479127	0	0	0	0.107851908	0.077290456	0.073029244	0.064298366	0	0.023709422	0	0.089962375	0.025817137	0.049447645	0.19631633	0.06630212	0	0	0	0.078664311	0.024459357	0.046468658	0.050865457	0.179962191	0.212914538
TraesCS1A02G079400	2.874361874	0.436750984	1.221761004	2.322708222	1.419607938	1.199353442	0.9741659	2.546444961	0.879300663	4.560467358	2.294975052	3.060479022	1.030922805	0.263225778	0.998275288	0.026962977	1.803443974	1.672335619	0.30005904	0.214927864	1.350602056	0.394780153	0.419824415	1.265039724	0.83904	0.414445585	0.132604241	2.65377617	0.442839753	0.301988786	0.393321557	0.904996213	0.604092554	0.127163642	0.029993699	0.03143014
TraesCS1A02G079600	0.045007898	0.051025836	0	0.101277496	0.285779152	0	0	0.071149987	0	0	0.14195722	0.086159709	0.042078482	0.131612889	0.090292423	0.053925954	0	0.048686163	0.085731154	0.193435077	0	0.212573929	0	0.077451412	0.123619112	0.130877553	0.044201414	0.535035518	0	0.167771548	0	0.024459357	0.209108961	0	0.029993699	0.030416363
TraesCS1A02G079700	12.37665427	12.61422007	12.39961298	22.00422398	17.93312242	21.65752467	10.26504022	12.30209567	11.38136697	21.51160163	18.73213362	24.20347767	10.22328275	11.4064723	11.18447731	26.73470852	21.06261179	17.18682119	11.55321609	12.24519264	20.58297672	69.42320137	37.71581697	50.39436514	11.0861867	11.54737014	14.63023805	96.12247373	29.39955109	29.94033363	13.82916628	17.72481557	17.89083529	42.83879855	31.36449158	41.31363283
TraesCS1A02G079800	3.246892243	3.605488557	2.841631353	4.951591819	3.583254888	4.151608068	2.766144073	2.296834213	2.313949114	3.225593456	2.896589749	2.928769547	1.767296237	1.770513613	2.099298838	4.206224424	2.385938343	2.677738965	2.014682126	2.401926341	2.125212059	1.882797653	2.268590199	2.130628956	2.465506547	3.416231332	2.511723228	4.986531029	2.352586188	2.46619478	3.450256031	3.060941787	2.310714429	4.251080537	3.19693835	2.585390821
TraesCS1A02G079900	0.421726252	0.80146426	0.563921976	0.770333515	0.714619348	0.537624019	0.516401108	0.302578672	0.436676907	0.343371659	0.241561503	0.377640876	0.280265832	0.268716229	0.463468751	0.634387621	0.471899456	0.681487001	0.383739077	0.402039763	0.170835867	0.581927203	0.67560244	0.497785386	0.388295048	0.197205425	0.20599671	0.29872103	0.054585812	0.180382264	0.379047918	0.684416839	0.512607384	1.055448052	0.592759466	0.16141994
TraesCS1A02G080000	0	0	0	0.101277496	0.025979923	0	0.063532559	0.021631922	0	0	0	0.028719903	0.126235445	0	0	0.080888931	0.051526971	0	0	0	0	0	0.179924749	0.051634274	0	0	0	0	0	0	0	0	0.023234329	0	0	0.12166545
TraesCS1A02G080100	0.977760571	0.989138341	1.465152388	0.708942472	0.961257148	0.528555062	1.249473654	0.830140149	0.323952876	0.661608495	0.757105172	1.34983544	0.973653991	1.528920607	1.315276184	1.482963739	0.72137759	1.192810993	1.110970739	1.996737884	0.702231636	1.325951137	1.649310203	0.845031046	0.951315822	0.857852191	2.187969974	1.337646579	1.356196744	1.275063765	1.092352294	1.369723999	1.621312389	1.220770959	1.070808032	0.669159977
TraesCS1A02G080200	1.130762669	0.956823136	1.033993164	1.210445001	1.065847121	0.455904996	0.938200118	1.505739684	1.01813761	1.185391339	1.365335075	1.529739785	1.64614808	1.104916524	1.501924167	0.852334757	1.281712785	1.198441548	1.36679036	1.622445308	0.727799725	0.780094693	0.563884165	0.832773069	1.286091212	1.268463064	2.049588608	1.871627007	1.473023406	1.282989293	1.26438131	2.04787435	2.422875829	1.186167189	0.856656024	0.702338146
TraesCS1A02G080300	0.742630312	0.436750984	0.578972559	0.682397641	0.643787686	1.107095485	0.254130235	0.389374596	0.115697456	0.630103329	0.14195722	0.344638836	0.171395966	0.2036727	0.300603792	0.242666794	0.13304573	0.024696056	0.397426055	0.558812446	0.281002689	0.060735408	0.837165869	0.270573925	0.519200271	0.575752169	0.466638744	0.417935504	0.193742392	0.469760334	0.575114781	0.440268428	0.541908196	0.330625468	0.569880273	0.517078164
TraesCS1A02G080500	4.201104682	5.753674475	3.445121298	12.04758608	6.537439716	8.356501257	3.729610878	3.960848181	2.668330421	4.902644971	4.180869617	6.934291336	3.085783387	1.588839568	2.298416205	3.52031325	3.155709033	3.690795776	2.945743895	3.552908036	3.901750308	2.049361473	1.459336656	2.661411226	2.657118643	2.283071663	2.774213322	6.972394968	2.864747523	3.98332269	5.529373448	2.479870135	3.849277756	8.372644906	4.467873337	5.751630752
TraesCS1A02G080600	12.31746889	16.68369103	11.50156983	24.67987415	14.93814391	29.38849545	7.4670028	8.973072666	12.4744534	10.19522939	8.816939255	12.62954862	5.271781557	3.000313221	5.86918809	11.81862782	6.865582392	9.26507419	3.628249615	4.973473751	13.79800881	3.769968255	2.064492559	2.87249214	6.373356391	2.096359565	3.841434353	20.50735497	4.380266385	5.648868022	12.84238149	8.244955772	14.61420707	7.915300869	5.953299261	4.755294129
TraesCS1A02G080700	13.23630512	27.56881396	14.38377635	30.94638546	19.34714467	36.70021532	14.57521606	13.68450528	18.69145618	19.3764965	14.7861457	19.2765404	11.3248974	10.5875111	10.71987765	16.29329564	12.90735158	14.15939678	8.223653814	12.74694174	37.74356755	15.78170103	8.627781569	13.88166815	9.701182889	7.65193065	11.79976627	34.69427116	10.69765224	13.61110436	13.16167993	10.59635607	12.34649009	17.85151176	10.89101189	15.45920754
TraesCS1A02G081000	0	0	0	0	0	0	0	0	0	0	0.005481986	0	0	0	0	0	0	0	0	0	0	0	0	0	0	0	0	0	0	0	0	0	0	0	0	0
TraesCS1A02G081100	0	0	0	0.153249056	0	0	0	0	0	0	0	0	0.05247334	0	0	0	0	0	0	0	0	0	0	0	0	0	0	0.155212306	0	0	0	0	0	0	0	0
TraesCS1A02G081200	1.305229033	2.314780213	0.861421686	1.080293291	0.80537761	1.875911794	3.656934078	3.071732923	2.360228096	1.071175659	0.899062391	1.06263641	3.618749437	2.003549588	3.024796176	2.049186258	2.730929447	2.110951695	1.393131258	2.256742569	1.92659411	4.160375459	2.3690092	1.564833485	2.119958988	1.100071642	3.547914866	1.620177435	1.466906682	1.832759879	2.47792581	1.369723999	1.70253031	3.268944868	1.969689184	2.250810832
TraesCS1A02G081300	41.94781072	78.24655921	37.40027908	34.37527012	23.89160475	42.45926453	72.70454241	67.50197994	65.99267176	30.50037217	41.55419054	33.28866515	65.23279763	70.34336006	65.50173546	83.14357538	61.98694574	51.4788013	62.16001642	61.60240936	58.05999898	55.49758656	60.89283255	63.64724659	45.79123874	44.10922549	55.90882102	39.70562784	49.28889484	51.79543893	37.84205699	29.59557752	25.75362731	38.04863319	42.47137711	39.7693941
TraesCS1A02G081400	30.58174128	35.88411594	25.98931315	30.206182	27.3641332	36.25737713	25.83106771	23.66553898	28.32620808	39.21290541	27.43394249	23.4708812	26.08234696	37.64172492	30.10078511	32.97464245	26.33388891	24.64615286	39.23807769	39.111498	43.58313388	36.21045035	33.63963077	36.53847798	35.91728578	43.90069392	41.5369524	36.15919841	35.19247518	40.94665955	36.43671907	38.58977232	38.32851085	33.99389332	35.01674327	34.0246557
TraesCS1A02G081500	0	0	0	0	0	0	0	0	0	0	0	0	0	0	0	0.026962977	0	0	0	0	0	0	0	0	0	0	0	0	0	0	0	0	0	0	0	0
TraesCS1A02G081600	0	0	0	0	0	0	0	0	0	0.063010333	0	0	0	0	0	0	0.025763485	0	0	0	0	0	0	0	0	0	0	0.021401421	0.027677485	0	0	0	0	0	0	0
TraesCS1A02G081700	0	0	0	0	0.077939769	0	0	0	0	0	0	0	0	0	0.067719317	0	0	0	0	0	0	0	0	0.077451412	0	0	0	0	0	0	0	0.024459357	0.139405974	0	0	0
TraesCS1A02G081900	0	0	0	0	0	0	0	0	0	0	0	0	0.021039241	0	0	0	0	0	0	0	0	0	0	0	0	0	0	0	0.027677485	0	0	0	0	0	0	0
TraesCS1A02G082000	21.60266569	22.27866767	21.41739485	20.8280209	18.06669819	25.3437221	24.57757033	25.41858994	17.64666187	29.57881454	20.06394952	16.01117359	28.73581603	42.93344047	26.58570108	23.99680693	24.41901786	23.74971889	32.43252433	42.51036723	56.78626207	34.52777586	31.77171199	38.87905964	29.19759809	35.4326981	36.32980487	49.71271816	35.67655438	28.32943384	28.30125598	37.90857922	36.41260808	25.6964657	25.79257119	21.78781844
TraesCS1A02G082100	0.832646107	0.480426082	0.640544331	0.776460803	0.961257148	0.338279176	0.910633341	0.75711727	1.22639303	0.661608495	0.496850269	0.488238351	1.136119009	1.184516	0.835204914	0.593185496	0.821406898	0.340803141	1.800354241	1.117624891	0.496544874	1.123605051	1.289460704	0.774514117	1.384534056	1.635969415	1.524948769	1.198479561	1.107099383	1.879041338	0.943971737	0.953914928	1.394059741	0.762981849	1.437624967	1.307903592
TraesCS1A02G082200	1.5230245	1.727579434	1.219050839	2.700733228	0.684586557	1.044323171	1.82641282	1.773181625	3.562255243	1.902114972	1.621856503	0.997439359	3.320244687	4.40260468	4.261012314	2.225637373	1.651176623	1.484927971	3.995028926	3.908592158	10.31748745	5.412952149	5.092320219	5.402261783	2.321561981	2.87930617	3.294928075	3.659792754	2.380036717	3.154105103	1.512775673	1.701691285	2.59355521	1.700633133	1.4831614	1.174463967
TraesCS1A02G082300	0	0	0	0	0	0	0	0	0	0	0	0	0	0	0	0	0	0	0	0	0.07944718	0	0	0.025817137	0	0	0	0	0	0	0	0	0	0	0	0
TraesCS1A02G082400	0	0	0	0.101277496	0	0	0.01058876	0	0	0	0	0	0	0	0	0	0	0	0	0	0	0	0	0	0	0	0	0	0	0	0	0	0	0	0	0
TraesCS1A02G082500	1.463819986	1.089324649	2.621574336	8.447650472	7.237668784	9.627606787	2.20847645	3.448792466	2.046829142	7.686362715	12.85110318	11.83848761	3.37698752	4.164616113	4.45288552	23.74691406	17.20870973	16.24355161	3.484824823	5.745141941	23.44118236	55.93964923	32.96596252	42.40624856	2.525365394	4.904275737	5.742163429	95.30333007	20.12127942	23.83907198	3.778561535	7.467197134	8.158899596	19.06667226	15.89076948	17.67635659
TraesCS1A02G082600	1.72516397	2.359547189	2.49061306	1.632819423	1.58007553	3.420617521	2.804242431	2.054785985	2.442419569	2.26566569	2.001622823	1.81753906	3.296407227	3.404211241	3.764855449	3.004214906	2.124348795	2.708557306	3.945261991	3.516843141	3.273104636	3.627543723	3.430595209	2.710076529	2.356303896	2.60313272	3.020260491	4.068131861	2.618414589	3.652487263	1.68633471	2.148103904	2.669322357	3.793825515	2.720611422	3.230826035
TraesCS1A02G082700	6.223786609	8.350940856	6.708517961	4.924365052	4.088205865	4.600175481	11.48628424	8.573390459	12.65908339	3.503777774	3.894880236	3.917262656	13.18687022	13.03487471	13.68106281	5.815498926	5.846587596	5.362520383	15.28515753	14.92362368	16.97244005	11.25847402	9.302469392	6.454614767	13.56388456	11.23047196	16.86820976	4.30415957	5.886638392	10.79451535	11.5538994	10.73917425	8.631437056	9.316364439	7.986740052	9.910441761
TraesCS1A02G082800	0.225039488	0.371238336	0.220877355	0.135036661	0.077939769	0.369031828	0.360017833	0.10815961	0.231394911	0	0.094638146	0.402078642	0.189353168	0.307096741	0.180584846	0.026962977	0	0.073029244	0.342924617	0.70926195	0.476683079	0.242941633	0.149937291	0.206537098	0.642819383	0.436258511	0.48621555	0.727648305	0.332129815	0.469760334	0.196660779	0.220134214	0.487920909	0.30519274	0.149968493	0.364996351
TraesCS1A02G082900	0.067511847	0.065512648	0.022087736	0.033759165	0.18185946	0.153763262	0.02117752	0.086527688	0	0.126020666	0.07097861	0.086159709	0	0.043870963	0.180584846	0.080888931	0.231871368	0.121715407	0.45008856	0.279406223	0.337650514	0.455515561	0.179924749	0.077451412	0.469752626	0.087251702	0.265208482	0.256817049	0	0.134217238	0.039332156	0.415809071	0.209108961	0	0.029993699	0.152081813
TraesCS1A02G083000	1.080189544	0.698801574	0.508017917	1.485403276	0.935277225	1.476127313	0.46590543	1.058677078	0.60162677	1.575258322	1.034711979	0.976476702	0.673255709	0.658064444	0.474035222	0.350518702	0.592560163	0.608577037	1.178803372	1.010160959	2.919683857	0.394780153	0.959598663	0.490525607	1.260914943	1.679595266	1.09658182	0.085605683	1.024066929	0.570423263	0.998631634	1.369723999	2.253729914	1.087712011	0.869817259	0.69957634
TraesCS1A02G083100	0.112519812	0.102043723	0	0.033759165	0.145553298	0.123010517	0.063532538	0.173055376	0.070892089	0.189030999	0.165616709	0.201039263	0	0	0	0	0.128817427	0.121715456	0.107163943	0.171942312	0.090932978	0	0	0	0.194699854	0.364587781	0.06630201	0.010974916	0.083032592	0.03355431	0	0.073378145	0.011882638	0.050865457	0	0
TraesCS1A02G083300	5.827217521	8.042769362	6.40219641	6.433382864	7.607415047	8.478321738	4.469557859	5.711000461	6.957304522	7.473592573	7.683623792	5.872243684	5.803758763	4.027793108	5.440705396	9.644360308	5.29130462	4.899653728	3.294498231	2.948616855	3.073155946	9.102780033	5.010214558	7.600152127	4.797039645	4.197744828	3.302486517	6.060561328	4.357570848	5.948340235	4.249092113	2.847509437	6.779684268	8.944080162	6.36793215	6.236418906
TraesCS1A02G083400	6.186785616	3.948097866	7.781487143	5.658103632	5.748083924	4.329050872	4.879067555	5.932489711	4.405111207	8.17247168	6.903379593	6.193992757	7.657000299	6.613459923	6.98992022	4.179881596	5.97151216	6.150425599	5.708966163	6.591902058	11.90807957	7.3493488	4.41700266	5.906393021	4.400568429	4.582633898	5.668566087	7.892758357	4.215640707	5.31117745	5.297353061	7.181120493	8.24416726	4.241441533	4.26999291	4.810803991
TraesCS1A02G083500	2.405649627	1.965822728	2.703340041	1.95803159	2.147664101	2.52939643	3.168051039	1.704130367	2.22139115	3.77066434	2.062610011	2.66320522	3.925859237	4.166754384	3.057482033	3.023439509	1.832309383	2.74460941	4.445331814	5.545525753	6.929641224	6.413628734	3.032301789	4.230344472	3.216544573	3.775206647	4.249722811	5.355384515	4.424245908	4.686731748	3.09937387	4.630278599	4.44005704	4.365070026	3.761569725	4.790546693
TraesCS1A02G083700	0.00125022	0	0.001227097	0	0	0	0.00117653	0.002403544	0	0	0.00525767	0	0	0	0.00250812	0.001497944	0.002862607	0	0	0.003582138	0	0.005061294	0.003331936	0.008605704	0.006867734	0.010906463	0.013812942	0	0.004612923	0	0.001710093	0.008153111	0	0.005651712	0.001666318	0.001689799
TraesCS1A02G083900	0.292551335	0.633288926	0.773070744	0.168795827	0.259799229	0.399784481	0.50826047	0.627325738	0.462789823	0.252041332	0.544169342	0.172319418	0.946765841	0.921290222	0.790058703	0.350518702	0.412215766	0.17040157	0.857311543	1.031653746	0.496544874	0.364412449	0.779673914	0.438891333	0.964229074	0.588948989	1.856459372	0.684845463	0.830324537	0.570423263	0.511318024	0.758240071	0.882904502	0.966443676	0.599873971	0.304163626
TraesCS1A02G084000	0	0	0	0	0	0.092257957	0	0	0	0	0	0	0	0	0	0	0	0	0	0	0	0	0	0	0	0	0	0.022200764	0	0.067108619	0	0	0	0.127163642	0	0.060832725
TraesCS1A02G084100	2.906790064	1.719137038	3.874365516	2.536910127	3.333795668	1.739902038	1.606979833	1.86516921	2.817186767	3.071990017	2.86791439	3.567959708	1.997766394	1.820375156	2.428933902	1.193521573	1.972158734	2.087285351	2.764229609	2.766057127	4.048250907	2.156437998	1.765127764	2.011444142	2.052544541	3.152076804	3.407973191	3.640702687	2.99888313	2.195196754	2.821806847	2.684805793	4.562223142	2.272421904	2.826141251	2.287781921
TraesCS1A02G084200	15.75870523	12.7100214	11.73835035	20.2326105	19.75710786	22.04894443	9.954196586	12.20760743	10.82136815	16.42818001	14.52404536	10.12339244	11.57332876	15.73166667	12.43622375	9.764750001	11.21170203	10.35841935	20.24461908	20.23911214	16.6978706	17.2620355	17.9268024	13.78808103	20.77312867	26.48590856	23.38188478	20.39249355	22.44245443	18.81641797	21.62147598	20.74892156	19.91951053	25.14981464	25.33069823	22.09596661
TraesCS1A02G084300	34.4274411	33.66716794	35.01016522	16.20085466	16.91292981	13.94448268	53.20894145	45.60074052	57.59419345	15.69924497	23.56489847	19.89011241	49.00207523	31.27253852	46.75612549	25.08330706	34.09333543	31.62993951	33.20667666	28.95981021	34.77919466	20.25033905	22.93029977	20.36497092	26.50393764	29.67234073	31.34388541	12.80740201	19.07446436	22.50561365	21.60102325	20.89929769	18.62359259	15.62408798	17.34808531	17.66989919
TraesCS1A02G084400	0.630110568	0.480426082	0.441754711	0.43886915	0.727437842	0.399784481	0.592970548	0.562429972	1.110695575	0.472577497	0.757105172	0.545678157	0.778451914	0.614193481	0.790058703	0.350518702	0.412215766	0.535547793	0.878744332	0.859711455	0.695162823	0.698457194	1.139523413	0.335622784	0.692267028	0.436258511	0.773524738	0.492232677	0.470517238	0.87241205	0.491651946	1.051752356	1.022310476	0.406923653	0.359924383	0.69957634
TraesCS1A02G084500	4.473582495	3.625120514	3.727658776	4.718754856	4.196718807	6.67864577	3.07455229	3.524380891	3.786870283	3.998068632	3.785691475	4.210366498	3.399352233	5.492578755	4.047696465	4.057038272	3.746629093	3.897595122	5.86696868	9.007110941	6.432401187	4.065415648	4.379398387	5.332865318	6.758949126	8.684990803	8.458493011	9.247275677	6.512539796	7.132203386	5.237961506	6.223952471	6.775595026	7.825065549	8.1502477	6.829933389
TraesCS1A02G084600	0.802733858	2.161349592	0.764043486	0.201248512	0.18185946	4.879677112	0.698858146	0.086527688	0.69290512	3.867353696	0.457414553	0	0.698084117	4.79189367	0.067719317	5.715288326	0.128817427	0.292116978	0.235760674	0.439286762	27.8206148	1.18447104	1.739272577	6.356618078	0.539142506	0.748456007	0.375712016	1.534905614	0.637373721	0.234880167	0.050436213	0.82954888	5.933095022	1.12616121	0.329930684	0.414419899
TraesCS1A02G084800	0.945165851	0.741863037	0.728895273	0.50638748	0.103919692	1.616193343	0.571793028	0.10815961	0.485929314	1.899090476	0.331233513	0.28719903	1.294731743	5.510741334	0.406315904	2.943089837	0.30150234	0.511204711	1.01756236	0.900102848	7.657695179	1.381074593	0.943111559	2.131005886	0.535018572	1.927627861	1.979259739	3.024834002	1.190131836	1.256239797	0.786643114	1.671508438	3.406013227	1.549590703	1.409361905	1.204430168
TraesCS1A02G084900	0.090015795	0.427679666	0.335729163	0.108511748	0.139892013	0.184515914	1.035157156	0.991053527	0.739855148	0.19803234	0.283914439	0.258479127	1.3543296	1.485262418	1.929605516	0.470123772	0.63885457	0.976897598	1.000688326	1.471871145	2.663426979	1.066264752	1.442042889	1.291257027	0.649524484	0.767880417	1.283416775	0.786140528	0.743602675	1.021349564	0.685374613	0.339564363	0.132508166	0.779691152	0.524256858	0.490810593
TraesCS1A02G085000	0.52629085	0.265907101	0.31273583	0.41063636	0.090796973	0.448379822	0.237702833	0.312150798	0.185115929	0.313869591	0.333519024	0.509976445	0.815693474	0.939790607	0.319653236	0.239232519	0.410538563	0.381397664	1.071245066	1.382486945	0.608833531	0.679708173	0.980406961	0.311137811	1.136292044	1.104192103	1.336056238	1.332707131	0.553090245	0.480809769	0.890356109	0.911903536	0.657933465	1.003199055	0.593731262	0.439446482
TraesCS1A02G085200	0	0	0	0	0	0	0.01058876	0	0	0	0	0	0	0.021935481	0	0	0	0	0	0	0.129101667	0	0	0	0	0	0.044201414	0	0	0	0	0.097837428	0	0	0	0
TraesCS1A02G085400	0.225039488	2.537329297	0.423448396	0.245066559	0.053364061	0.369030383	3.482516027	1.350621497	0.833020755	0.315051664	0.364231468	0.641780696	5.472727347	7.923644296	4.445615174	8.455643538	3.077937831	2.829737166	8.977723615	4.7743001	10.5311805	13.75186295	8.520426469	2.801779001	3.783758507	3.269692098	10.11567031	6.601803258	0.900199115	10.98745934	1.361136447	1.222745276	0.680466117	7.02238321	3.841832863	5.417002097
TraesCS1A02G085500	5.434658638	6.945519866	6.538764879	7.410879497	6.256744835	7.668296875	5.898638057	5.013695456	4.02030147	5.535457744	6.412657144	5.779162478	4.791224255	5.495627787	6.240312523	4.044096043	3.952865793	3.870915104	6.708955779	5.778335615	5.330448942	4.204104953	4.43328585	5.411710855	7.05521469	7.800694802	7.235948213	4.96290386	5.289665496	5.411001521	7.016935243	6.955678599	7.317512516	6.669834731	7.985342345	7.160680916
TraesCS1A02G085600	25.41213415	14.89211666	25.27124086	25.0830261	19.04816772	12.62165734	11.62783478	16.56741315	23.38453835	21.86033231	27.07999582	36.07392134	16.11403877	10.28673178	23.69273184	18.49037383	16.74696109	17.2848537	9.166546482	12.28437399	15.07980961	8.623000677	5.079575549	15.37944937	10.02170252	8.315937916	6.756561782	45.65629287	11.97582615	9.860806289	13.94311154	15.33435368	11.9701869	8.796748366	9.089950276	9.298494962
TraesCS1A02G085700	0.781154822	0.414913434	0.729619751	0.540146646	1.031979694	0.338279176	0.571793028	0.839139028	0.694184734	0.567092996	0.307573976	0.545678157	0.946765841	1.359999851	0.767485597	0.64711145	1.323957172	0.6572632	1.564593566	1.161027424	0.854057183	1.850118967	1.079548496	1.368308273	1.162019654	1.483278936	1.310755349	1.784829265	1.356196744	1.012551624	0.629314491	0.771780771	1.045544805	1.093607317	0.929804656	1.52081813
TraesCS1A02G085800	0	0	0	0	0	0	0	0	0	0	0	0	0	0	0.045146212	0.107851908	0	0	0	0	0.139032565	0	0	0	0	0.021812926	0	0.021401421	0	0	0	0	0	0	0	0
TraesCS1A02G085900	1.327732982	2.205592467	0.993948099	1.012774961	0.779397687	1.014837528	1.676096904	1.482688708	1.550345906	1.134185992	1.135657757	0.689277672	2.037719912	3.070967406	2.202284119	2.192602333	1.428690893	1.340875352	1.500295201	2.321220928	1.469772826	2.034636173	1.619322744	2.60753086	1.607048457	1.112459202	1.237639581	2.053524102	1.307667042	2.650790459	0.845641348	0.953914928	1.079673711	1.718743779	0.899810957	1.003739966
TraesCS1A02G086000	0	0	0.004908381	0	0	0	0	0	0	0	0	0	0	0	0	0	0	0	0	0	0	0	0	0	0	0	0	0	0	0	0	0	0	0	0	0
TraesCS1A02G086100	2.573776629	8.723766782	2.71678352	1.586680772	1.506835529	2.706233407	9.381636931	8.455261561	8.145100882	1.827299654	2.409938396	3.302788843	8.158853521	8.629637767	8.775949496	4.260150378	8.244326904	5.842333717	13.67411911	10.56082447	14.48820618	7.683029132	7.566927254	7.700451705	8.056900355	9.208326512	14.10024409	11.32051691	6.42117642	9.578849425	7.296108591	3.729489395	5.480769802	8.392800343	5.608821633	6.843681585
TraesCS1A02G086200	150.1112405	156.0504713	152.3545734	122.1328956	111.5915629	121.3401253	209.3232624	190.2399911	160.1759542	157.8336377	159.2994234	130.1178181	203.4044357	228.7848782	234.5097387	193.1172004	204.8681438	194.2512177	153.9937286	201.7807263	120.2494638	151.152514	167.353707	210.3162104	163.1752501	106.5578862	114.2012033	139.5742876	189.6018403	184.1863163	142.5121998	111.2022658	124.5243863	124.3767232	116.6997823	121.3828824
TraesCS1A02G086400	0	0	0	0	0	0	0	0	0	0.094515499	0	0	0	0	0	0	0	0	0	0.042985573	0	0	0	0	0	0	0	0	0	0	0	0	0	0	0	0
TraesCS1A02G086500	6.740157718	9.843187942	7.136900757	6.940107936	6.725058925	7.837128937	8.726260469	8.587851399	8.402157489	9.780999458	6.299635538	5.794182988	10.07579767	11.71365678	9.727721929	8.473600881	8.167823522	7.22069352	8.067858874	8.31543009	10.48724621	11.14379342	8.31324312	8.325329694	7.276468177	9.863935802	10.1027414	10.27537853	8.269727936	8.423708763	7.115914613	9.92705022	9.663598888	7.737907589	6.684035739	6.431022794
TraesCS1A02G086600	7.552640287	7.884796531	10.50656152	7.407672376	9.725012583	4.300020368	6.403044218	6.983671328	5.121301598	6.185094276	8.510477277	8.294509022	8.148981909	7.314803072	7.022290053	6.119382463	6.624281588	7.92827387	6.999134304	7.287494596	7.287034362	5.28741206	5.736210922	5.260474065	5.914902552	6.201458354	8.305755027	9.719391018	6.172023704	8.474543542	7.913708393	7.619212039	8.272094923	6.613297776	5.103667761	5.792583343
TraesCS1A02G086700	0	0.065512648	0	0	0	0	0	0	0	0	0	0	0	0	0	0	0	0.097372326	0.042865577	0.021492786	0.139032565	0	0	0	0.024723822	0	0	0	0.055354969	0	0	0	0	0.101730913	0	0
TraesCS1A02G086800	10.08188318	10.96902039	11.75208892	10.83332629	8.797581295	9.691360111	9.835263636	10.64312194	5.750288502	10.36937104	7.889177846	9.290658857	9.641274228	11.53791738	8.14358651	7.23434201	8.335904501	10.2327628	10.05427522	11.89286354	11.27681016	10.03433365	8.342019685	10.6856847	8.484152731	13.12493545	13.50872552	11.28389908	9.426674469	8.650639914	8.93294221	12.56711985	11.91916431	8.661115626	9.707820467	6.844594076
TraesCS1A02G086900	1.732804061	1.048202361	2.315854896	1.566107936	1.310461086	2.029675055	1.132228553	1.667431811	1.300874425	3.401234759	1.045323281	1.63703447	2.462264443	2.126206219	1.874181769	1.0762488	1.526231448	1.411898727	2.507636264	3.300797652	2.950827151	3.069871205	1.603231474	2.914086646	2.744344289	2.671690745	3.713559664	5.541576875	2.362287147	2.045937907	2.355858464	2.915824421	2.708170155	1.864781049	2.140326335	1.511215684
TraesCS1A02G087000	0	0.021837549	0.044175471	0	0.025979923	0.061505305	0	0	0	0	0	0	0	0.021935481	0.225731058	0.026962977	0	0	0.064298366	0.257913436	0.15889436	0	0	0.180719961	0	0.174503404	0.287309188	0.021401421	0.138387423	0.100662929	0.058998234	0.024459357	0.046468658	0.076298185	0.119974794	0.091249088
TraesCS1A02G087100	0.656417684	3.538774844	1.318059113	1.190591236	0.891545221	1.968025213	2.985225513	1.406074929	1.689182853	1.326736118	1.111998221	0.579573386	2.898218554	4.512040797	2.785566401	2.145519583	0.995972546	1.192810993	7.441678523	6.951519359	8.784891766	6.773728969	4.90837715	4.632317299	5.210619747	3.58427811	8.858781013	2.916478609	4.38427962	7.441574121	1.914958765	1.2343757	2.051814301	5.715878524	4.684745773	4.936606067
TraesCS1A02G087200	0.045007898	0.087350197	0	0	0	0	0	0	0	0.031505166	0	0	0	0	0	0	0	0.048686163	0	0	0	0	0.059974916	0	0	0	0	0	0.055354969	0	0	0	0	0	0	0
TraesCS1A02G087300	0.315055284	0.152862844	0.19878962	0.337591654	0.233819306	0.52279509	0.254130235	0.043263844	0.138836947	0.787629161	0.21293583	0.143599515	0.189353168	0.241290296	0.293450375	0.215703817	0.025763485	0.097372326	0.235760674	0.4728413	0.397235899	0.15183852	0.179924749	0.258171372	0.296685869	0.152690479	0.265208482	0.87745825	0.276774846	0.402651715	0.117996467	0.1712155	0.46468658	0.330625468	0.269943287	0.12166545
TraesCS1A02G087400	0.045007898	0	0.066263207	0.033759165	0.077939769	0.030752652	0.02117752	0.194687298	0.069418473	0.031505166	0.118297683	0.057439806	0.4628633	0.131612889	0.225731058	0.323555725	0.103053941	0	0.257193463	0.257913436	0.317788719	0.242941633	0.089962375	0.077451412	0.296685869	0.239942181	0.309409895	0.428028414	0.30445233	0.167771548	0.196660779	0.122296786	0.116171645	0.101730913	0.149968493	0
TraesCS1A02G087500	0.98812814	0.706317621	0.745609062	0.786031527	0.684033184	1.281619862	2.071834858	2.078176583	1.14175178	1.735282514	0.984470953	0.710737183	3.115303545	3.914948218	2.596322511	1.840856816	2.376624843	2.666278242	2.744438572	4.758352453	2.901353406	2.558059691	3.404221239	2.778466126	2.497977332	2.779285181	3.649911838	6.857595179	3.008835954	2.235315863	2.078783094	2.474506687	2.446637578	1.523038935	1.642838253	1.347782485
TraesCS1A02G087600	0.135023693	0.021837549	0.088350942	0	0.155879537	0.030752652	0.127065117	0.151423454	0	0.063010333	0.094638146	0.057439806	0.252470891	0.285161259	0.135438635	0.215703817	0.051526971	0.121715407	0.192895097	0.451348514	0.377374104	0.15183852	0.119949833	0.077451412	0.222514402	0	0.110503534	0.192612787	0.110709938	0.570423263	0.098330389	0.220134214	0.023234329	0.050865457	0.239949589	0.182498176
TraesCS1A02G087900	7.195255076	9.199897418	6.941159245	6.751596756	5.753357848	6.495113941	6.537394402	6.501365995	5.769253629	6.657545752	6.623297999	6.06587327	7.328935416	6.577244443	6.371236536	9.684750848	5.493522217	7.385715269	8.22431823	11.19129386	9.666437673	10.78487753	10.4458312	7.565608797	8.092651003	7.637381428	8.402047806	9.866119158	7.982740099	8.955276136	7.429116569	8.500164704	7.36776837	7.138229288	7.098248716	8.36136683
TraesCS1A02G088000	4.045690161	4.560837658	4.137903124	5.474457148	3.966663992	4.784356191	4.938314419	4.834719423	3.104197214	7.014461481	4.497433034	5.060630585	5.114344917	7.875197591	5.445141011	4.825091769	5.059178193	4.963629781	10.09261441	9.660560423	8.62479974	7.815784594	8.749317499	7.29173286	7.199866358	8.691656833	8.919734762	15.73207042	7.971649731	8.15180477	7.29469106	8.272981303	9.53367252	7.773744846	7.929635062	6.220806187
TraesCS1A02G088100	9.748643127	11.05892798	8.397337386	9.706300186	7.88476891	10.95003234	12.01623536	9.372635897	8.779655147	9.289424346	10.12308763	10.05144909	11.10190249	12.91511794	11.14903753	9.154173385	9.538853158	11.34922172	10.85569027	14.41931673	15.14708151	15.1001465	11.66324643	12.24459599	10.24824691	12.86681001	14.87067937	15.38427004	12.79937413	12.34428489	11.00396114	11.4300557	10.88762981	11.37341437	11.93971786	9.945784053
TraesCS1A02G088200	2.029374601	1.779509126	2.931948103	1.587234422	2.947448234	1.330270558	1.735569732	2.073430539	1.606632719	3.481194871	1.688439171	2.483766138	2.740802953	2.83831969	2.724257845	2.027896291	1.839711232	1.395800647	2.596153681	2.947477737	3.790266053	2.231509999	1.033466769	1.902315103	2.839877139	3.144529531	2.560322682	2.97163007	1.438293699	2.107918639	2.899782846	2.62747306	2.674712721	2.243667662	2.152347809	2.671332254
TraesCS1A02G088300	0	0	0	0	0	0	0.063532559	0.043263844	0.138836947	0	0	0.028719903	0	0	0.203157952	0.107851908	0	0	0	0	0.278065129	0	0	0.051634274	0	0.021812926	0	0.15557185	0.027677485	0	0	0	0.069702987	0	0	0
TraesCS1A02G088400	0	0	0	0	0	0	0	0	0	0	0	0	0	0	0	0.18874084	0	0	0	0	0	0	0	0	0	0	0	0	0	0	0	0	0	0	0	0
TraesCS1A02G088600	0.205997772	0.152862844	0.220877355	0.483124039	0.028577915	0.215268566	0.960104027	1.44198392	0.681576026	0.031505166	0.22924908	0.057439806	1.341177971	0.598105999	0.822977063	0.566222519	0.815731202	0.535547793	0.158364517	0	0.670174699	0.444431349	0.243178195	1.037848917	0	0.162836543	0.198834534	0.543082452	0.378708254	0.100662929	0.176994701	0.024459357	0.069702987	0.076298185	0.223078133	0.152081813
TraesCS1A02G088800	0.965149358	0.821995924	1.222807962	0.632022214	0.286792369	0.856319906	1.035135979	1.113870927	0.453726084	1.00904117	1.133888024	0.718175638	1.451716039	0.77055398	1.021550417	0.424327155	0.933959836	0.688127793	1.501257533	1.426603039	1.465834232	0.855187951	0.807082451	1.169196184	1.343334278	1.049603076	1.768469828	1.010299008	1.024542982	1.004891175	1.281915585	1.054408642	0.675459119	0.507764421	0.895407882	0.567049206
TraesCS1A02G088900	3.23507767	3.51822571	2.518001852	3.173361543	2.199286208	2.826925267	4.935505644	5.456219684	5.59774372	4.477356729	3.231017299	3.360228649	8.783630611	14.11603072	10.80357872	8.593855758	6.053285463	6.613796155	9.802864542	9.491880737	13.96727103	13.15723294	11.81163997	11.39976348	5.476128876	6.494885828	6.553522589	11.81086626	6.65004154	8.983528864	4.610043306	5.036817574	5.667224595	6.492085392	5.711430076	4.699693018
TraesCS1A02G089000	0	0	0	0	0	0	0	0	0	0.031505166	0	0	0	0	0	0	0	0	0	0	0	0	0	0	0	0	0	0.01070071	0	0	0	0	0	0	0	0
TraesCS1A02G089100	7.77479927	10.359777	8.111367474	8.674485056	10.0983181	9.845584662	9.324419509	9.825997718	8.762948435	7.065695183	7.421409879	7.216191544	9.277821341	11.7104542	8.255142799	7.981472623	7.217975345	7.268788146	12.57530291	12.00247461	10.41455204	10.78493827	10.67076712	10.09687583	9.726055055	10.70177027	13.95699416	9.359718741	10.25038409	10.08826424	10.46209776	8.001609628	8.857042391	7.84911728	9.770057391	8.371799642
TraesCS1A02G089200	0	0	0	0	0.025979923	0	0	0	0.023139491	0	0	0	0	0	0	0	0	0	0	0	0.042465511	0	0.032937324	0	0	0	0	0.048147418	0	0.03355431	0	0	0.057593952	0	0	0
TraesCS1A02G089300	0.180634021	0.283888139	0.066263207	0.312148383	0.026237384	0.186978587	0.81757932	0.261164357	0.093298428	0.315051664	0.261054595	0.029526358	0.336627855	0.723870889	0.406315904	0.107851908	0.206899595	0.369722722	0.365699098	0.948627112	1.317587781	1.002134235	0.449811873	0.232354235	0.445028804	0.087664403	0.509211335	0.627050927	0.390925095	0.641615442	0.609648413	0.195674857	0.116501805	0.742610234	0.300944774	0.403710298
TraesCS1A02G089400	0.249989617	0.550183949	0.132526413	0.472628315	0.103919692	0.184515914	0.320475168	0.519166128	0.532208296	0.347933607	0.236595366	0.465635787	0.590258008	0.614193481	0.790058703	0.808889312	0.515269707	0.705949363	0.771580389	0.666276377	1.887877513	1.032501939	0.749686456	1.486762462	0.296685869	0.501697287	0.55251767	1.243476048	0.368066261	0.503314644	0.295610649	0.464727785	0.418217922	0.52837256	0.454440526	0.395412714
TraesCS1A02G089500	1.49538515	7.995272693	4.357026713	1.94666488	1.284990369	2.489599423	18.51493356	19.96025032	19.57559299	10.34015315	4.307833788	8.785992721	22.76403789	20.051092	43.27174088	62.45110825	21.7314226	12.59440442	10.14004517	9.480167169	65.32484772	45.83397577	27.135531	27.67932734	3.409439836	4.405512943	6.789911748	56.85950859	5.812022662	17.09847087	2.979292799	8.786706072	10.66585814	8.695882166	3.80686021	3.820964303
TraesCS1A02G089600	2.58745903	19.89872421	7.078522872	5.363386118	3.88233576	8.96519773	36.69174685	31.98560881	30.12993141	7.684614178	8.950260744	12.06350805	43.69597867	53.7618909	65.5310805	82.66686995	44.09832733	36.52460291	30.23780678	31.69304785	70.91455267	143.1272408	111.0060735	101.8158186	8.260278519	7.446452891	22.54471	101.2516195	24.94696233	46.26703088	5.176544345	7.667494809	13.21972911	31.17645567	15.46829024	20.2517313
TraesCS1A02G089700	0	0	0	0	0	0	0	0.021631922	0	0	0	0.057439806	0	0.021935481	0	0	0	0	0	0	0.357512309	0.030367704	0.059974916	0.025817137	0	0	0.022100707	0	0	0	0	0	0	0.050865457	0	0
TraesCS1A02G089800	11.55571022	14.58665302	14.196384	12.17206962	12.08713315	17.14334283	16.41530956	14.20713251	15.22379517	10.16939515	8.296216514	10.76683315	16.21405933	20.6113242	16.59089416	12.54875827	10.47726235	10.36448078	31.91685144	34.54492568	30.01871964	20.37132399	17.36129892	17.19651112	27.92877152	31.02147017	33.89452798	16.28626716	22.79481648	25.38041268	24.75054562	18.92650378	24.69762705	24.4566202	22.54089434	24.2996625
TraesCS1A02G089900	23.00488674	24.143376	21.93758311	20.5414731	22.11878677	25.93832463	22.41915754	22.23328942	18.16336784	27.15619327	23.73997904	22.37418298	25.81178232	29.22025487	21.2603894	23.0397291	24.71753937	22.42085441	26.87478793	31.33368846	26.86426937	30.23621192	28.52022587	27.85746559	24.66772407	27.22034977	31.19956779	43.2208112	30.28259736	29.04185894	24.57650083	31.6164096	30.20114256	26.70919695	25.51368978	22.01335577
TraesCS1A02G090000	14.83138501	14.99726446	11.89413515	11.89386034	13.71038472	14.55346208	13.13287239	14.16272218	8.826049827	15.17723587	14.78616936	13.78921809	16.6514441	18.71954247	12.9239157	13.14569162	14.84584774	14.89969424	18.70350792	22.68966591	17.69238443	16.06329498	18.10252891	16.18804211	19.73831802	22.11775026	19.80782477	22.05587617	20.53381509	16.31719233	18.49208184	17.93567968	18.21300761	16.51799752	16.05472943	13.47110283
TraesCS1A02G090100	4.348888114	3.946285349	4.193687908	4.509988177	3.937984755	3.558358651	3.886180728	3.989359054	4.146365418	4.683652559	4.058698868	3.257382677	5.200374373	6.43608962	4.986760239	5.6382551	4.006376552	4.611675074	6.158797529	6.185215554	6.663215106	6.506462805	5.836429007	5.107894784	5.590427107	5.59741482	6.929632417	7.841031124	6.4827865	6.061854464	4.162954692	4.835712739	5.806909381	4.939315598	5.330690066	5.03424259
TraesCS1A02G090200	0	0	0	0	0	0	0	0	0	0	0	0	0.021039241	0.021935481	0	0	0	0	0	0	0	0	0	0.051634274	0	0	0	0	0	0	0	0	0	0	0	0
TraesCS1A02G090300	0.91626178	0.968670006	1.14452461	0.721264568	0.410945225	0.506308593	1.280447894	1.102667755	0.50328856	1.193195169	0.786414606	0.514287303	1.000331749	1.789759804	1.184880381	1.356488503	1.268001458	1.012862066	1.607885656	1.365756961	1.37980684	1.171018147	1.203444679	1.127713208	1.148950641	1.263476629	1.906252264	1.619085962	1.921080365	1.15154364	0.98764223	0.982326917	1.350813684	1.768647879	0.58998205	1.175762746
TraesCS1A02G090400	0.090015795	0.196537943	0.066263207	0.270073323	0.233819306	0	0	0.064895766	0.138836947	0.220536165	0.165616756	0.258479127	0.210392409	0.15354837	0.180584846	0.080888931	0.103053941	0.097372326	0.064298366	0.128956718	0.139032565	0.121470816	0.299874582	0.206537098	0.247238224	0.109064628	0.132604241	0.428028414	0.193742392	0.134217238	0.314657246	0.269052928	0.092937316	0.178029098	0.389918081	0.12166545
TraesCS1A02G090500	0.900157954	0.676964025	0.706807537	1.080293291	1.013216994	0.092257957	1.058875978	1.579130305	2.059414712	0.913649827	0.828083781	1.292395634	0.778451914	0.789677333	1.28666703	0.701037404	0.875958502	1.484927971	1.35026568	1.354045541	1.330740261	1.214708163	1.199498329	1.161771175	1.236191121	1.22152383	1.65755301	1.690712237	1.771359012	1.610606861	1.278295061	1.198508499	1.045544805	1.195338231	1.109766847	1.672899943
TraesCS1A02G090600	37.39728723	34.49983369	37.94209123	33.23576325	31.31541968	33.5068599	26.88909659	33.25475368	33.45391932	44.07194723	32.05985509	35.40359881	27.2342454	30.61995795	32.58405248	31.09019998	25.34683826	26.36988646	20.86049026	26.76797586	30.21396109	20.41544826	20.04049838	24.61968677	29.69256901	29.64289328	28.7890437	29.98959685	22.76282131	24.32788109	30.43836866	35.25669572	33.85079097	24.9302539	23.20996378	26.84167959
TraesCS1A02G090700	0.157527642	0.043675098	0	0.033759165	0.025979923	0	0.02117752	0	0	0.031505166	0.07097861	0.143599515	0.126235445	0.043870963	0.022573106	0.026962977	0	0.024343081	0.042865577	0.23642065	0	0	0.029987458	0.232354235	0.024723822	0	0.088402827	0.149809945	0.110709938	0.100662929	0.019666078	0	0.046468658	0.025432728	0.029993699	0.060832725
TraesCS1A02G090900	0	0	0	0	0	0	0	0	0	0	0	0	0	0	0	0.053925954	0	0	0	0	0	0	0	0	0	0	0	0	0	0	0	0	0	0	0	0
TraesCS1A02G091000	1.440252726	1.659653737	2.03207167	1.384125779	0.935277225	1.230106094	1.143586056	1.579130305	2.244530641	1.543753156	1.585188953	1.435995149	1.83041396	1.689032074	2.212164367	1.725630533	1.365464723	2.093505009	1.864652606	2.686598296	3.277196166	2.976035	1.52936037	1.729748194	1.804839037	2.006789149	2.431077748	3.210213109	1.300841775	2.55012753	1.65195054	1.565398855	1.347591083	1.907454623	1.499684929	2.859138084
TraesCS1A02G091100	14.84389721	16.70790888	14.20345208	11.99929021	13.796716	13.10075291	15.84940388	13.1373907	8.606247801	15.73831138	12.34048306	13.060261	16.73282389	18.24999155	13.10628382	18.73851411	14.56976623	13.44120285	19.18521777	19.79603835	19.56503987	17.45802866	15.6496148	14.42927545	15.40217493	16.77010434	20.36911643	18.18112755	15.61757422	14.74681708	16.03009538	19.12856253	16.53148067	14.6637736	13.79224236	11.76626571
TraesCS1A02G091200	2.846794537	2.369985537	3.178403057	2.059106532	2.436992111	2.146239909	2.420950504	1.975390342	2.16860997	3.84823006	2.560151138	2.530318229	3.343829676	2.572659074	2.202376669	2.320166874	2.028549851	2.226123682	2.51760251	3.610315269	2.291177218	2.367016768	1.855318043	2.102356609	2.397622348	2.8270424	2.561361415	3.35816113	2.230946411	2.25484625	2.58612857	3.486999329	3.257987317	2.095534736	2.399960788	1.456724771
TraesCS1A02G091300	3.082140834	3.601885361	1.958437786	2.772488334	2.167330903	2.377524457	1.798534733	2.552025997	1.737528192	2.491677453	3.101859888	2.570287718	3.219214252	3.437048657	3.567092469	2.293443867	3.354148157	2.905784952	2.636232995	4.09658956	3.78923324	2.352291468	1.926040465	2.259722388	2.427562897	2.95469164	3.147118548	3.285588912	2.637965964	2.512825204	2.94729609	2.773055154	2.229538331	1.425801985	2.106244495	1.423719976
TraesCS1A02G091400	1.677822413	2.560474479	1.947859969	2.465654656	2.142190132	3.303941958	2.495707148	3.037056952	2.236695609	2.033894783	2.174637916	1.458273178	3.791107107	4.42489113	2.666967303	2.921276789	2.923691844	2.768976834	4.610192823	4.225116423	3.74944212	5.094911184	3.294272224	3.474212157	4.728025567	4.101266258	6.348273324	4.514843716	5.076299767	6.047342225	3.64555985	2.287008593	3.3248046	6.535905983	4.499312731	3.857403105
TraesCS1A02G091500	0.991170674	0.353576126	0.601895211	0.855757707	0.472909939	0.761165049	0.546147052	0.410041734	0.177776545	1.199436342	0.559015701	0.674262906	0.153068473	0.452790015	0.341278272	0.143451936	0.284882316	0.460578405	0.534015074	0.270351312	0.021975289	0.19508122	0.031164766	0.298187935	0.581934498	0.536316581	0.227798615	0.225461827	0.423875141	0.157709953	0.677895603	0.670377168	0.495502271	0.111008518	0.809565917	0.17501423
TraesCS1A02G091600	0.226781294	0.912449236	0.658355881	0.458874831	0.233819306	0.399784481	1.170216787	1.838713369	1.533710926	0.459717088	0.49422406	0.151365377	0.912556035	2.334812648	1.320409309	0.475710501	0.354263382	0.594287649	2.64956419	2.653005071	2.601160251	1.240985338	0.744036819	0.764383472	0.818400553	1.627950983	3.248560792	0.581998796	0.465355387	1.673329932	1.214946691	0.415809071	0.523889974	0.534087295	0.299936986	0.822987689
TraesCS1A02G091700	0.135023693	0.174700393	0.066263207	0.067518331	0.025979923	0.092257957	0	0.043263844	0	0.189030999	0.047319073	0.028719903	0.021039241	0.043870963	0.112865529	0.026962977	0	0	0.064298366	0	0.178756155	0.15183852	0	0	0.123619112	0.044205639	0.132604241	0.042802841	0	0.167771548	0	0.024459357	0.348514935	0.076298185	0.20995589	0
TraesCS1A02G091900	0	0	0	0	0	0	0	0	0	0	0	0	0	0	0	0	0	0	0	0	0	0	0	0	0	0	0	0.085605683	0	0	0	0	0	0	0	0
TraesCS1A02G092000	0.112519744	0	0	0	0	0	0	0.021631922	0	0	0	0	0	0	0	0	0	0	0	0	0	0	0	0.025817137	0	0	0	0.042802841	0	0.067108619	0	0	0	0	0	0.12166545
TraesCS1A02G092200	0	0	0	0	0	0	0	0	0	0	0.047319073	0	0	0	0	0	0	0	0	0	0.07944718	0	0	0	0	0	0	0.021401421	0	0	0	0	0	0.101730913	0	0
TraesCS1A02G092300	0	0	0	0	0	0	0	0	0	0	0	0.028719903	0	0.043870963	0	0	0	0	0.107163943	0.23642065	0.198617949	0.030367704	0	1.17E-06	0.037085734	0.261755106	0.044201414	0.235415628	0	0	0.039332156	0.244593571	0.046468658	0	0.239949589	0.062446617
TraesCS1A02G092500	0	0	0	0	0	0	0	0	0	0	0	0.028719903	0	0	0	0.026962977	0	0	0	0	0	0	0	0.052147519	0.037085734	0	0	0	0.061971272	0	0.039332156	0	0	0	0	0
TraesCS1A02G092700	113.9507703	115.732541	126.1032843	127.0337879	99.93505474	130.8463852	92.38978171	92.08670795	138.7372052	101.8177236	89.70205733	100.4802938	89.01287306	95.36504313	116.5782728	78.42397587	79.11051385	79.44019583	124.3387222	131.7331822	132.709165	93.69326999	70.26473341	104.5556274	149.7963813	129.2625722	137.2350572	99.52823376	107.0349274	113.1874104	140.4115519	126.2211011	135.1403836	121.5218328	132.6907158	145.7570406
TraesCS1A02G092800	0	0	0	0	0	0	0	0	0	0.063010333	0	0	0	0.010967741	0	0	0	0	0	0	0	0	0	0	0	0	0.025903796	0.021401421	0	0	0	0	0	0	0	0
TraesCS1A02G092900	93.91617979	36.1802331	134.6397678	63.7248133	103.9926952	32.41483321	43.96918967	95.47832833	72.16212289	88.27243554	105.9902287	140.3303284	83.82117738	32.52395774	77.09392821	28.66353204	73.34812751	71.45497741	37.12158982	51.99685328	84.40071144	29.10686737	21.42957742	37.74104023	44.04277002	30.61989421	52.87682506	97.59005048	41.92779105	44.32591407	63.11906352	92.89199105	77.95233555	41.57157472	30.78073322	41.37233641
TraesCS1A02G093000	0.067511847	0.044107482	0	0.034317204	0.207839383	0	0.02117752	0.131233732	0.093422919	0.084013882	0.118297683	0.029693508	0	0.113407975	0.270877269	0.16377501	0.025763485	0	0.150367515	0.025781027	0.501496419	0.106286964	0	0.025817137	0.148802303	0.395717007	0.211885443	0.216997565	0.046501772	0.269917577	0.098579362	0.048918714	0.326003194	0.076494271	0.323931945	0.243330901
TraesCS1A02G093200	0	0.021837549	0.022087736	0	0	0	0	0.021631922	0	0	0	0	0.042323799	0	0.045146212	0	0	0.048971707	0	0.0647885	0	0.03048462	0	0	0	0	0	0	0	0	0	0	0	0.050865457	0	0
TraesCS1A02G093300	0	0.071852525	0	0	0.025979923	0	0.254130235	0.021809953	0	0	0	0	0.441439041	0.270302164	0.235588733	0.088916618	0.135739045	0.233302876	0.132366116	0.15362184	0.39872752	0.470647788	0.818216794	0.027697916	0	0.043625851	0	0.327069352	0.140637602	0.14175555	0	0.024459357	0	0.287321162	0.033117842	0
TraesCS1A02G093400	0.38256713	0.349400787	0.353403769	0.067518331	0.077939769	0.061505305	0.254130235	0.389374596	0.115697456	0.220536165	0.118297683	0.114879612	0.841569637	0.701935407	0.451462116	0.269629771	0.360688795	0.243430815	0.342924617	0.4728413	0.377374104	0.485883265	0.539774248	0.206537098	0.420304981	0.588948989	0.928229686	0.620641201	0.553549691	0.201325858	0.707978803	0.856077499	0.209108961	0.178029098	0.449905479	0.334579989
TraesCS1A02G093500	0	0.065512648	0	0	0	0	0	0	0	0	0.07097861	0	0	0	0	0.026962977	0.025763485	0	0	0.171942291	0.059585385	0.030367704	0	0.103268549	0.024723822	0	0.022100707	0	0.083032454	0	0.019666078	0	0.069702987	0.050865457	0	0
TraesCS1A02G093700	0	0	0	0	0	0	0	0	0	0.031505166	0	0	0.084156964	0	0.045146212	0	0	0	0	0	0.019861795	0	0	0.025817137	0	0.043625851	0	0.021401421	0	0	0	0	0	0	0	0
TraesCS1A02G093800	102.6771921	117.2244007	123.7379241	146.6643307	158.2683914	171.105605	64.8173988	65.78462165	52.04673184	139.7704656	118.5820707	124.5915343	46.33745537	61.00520624	48.32947096	86.0609695	73.08868921	82.11213506	61.50567339	86.45967651	83.574858	94.08066563	75.6478615	93.06923069	82.47694093	109.4594416	108.3918115	177.0299841	97.6104616	102.2191777	102.7058949	130.338533	149.2038906	119.4951653	129.3796184	103.9038155
TraesCS1A02G093900	52.37604835	46.06832516	62.89421733	52.63403961	62.98570929	41.84851717	47.00562878	61.11254617	32.65393227	47.19572846	68.40434815	61.88314832	67.28519452	47.6974015	50.80472939	43.11541813	62.48289283	64.90328046	55.56152909	65.98140984	38.74926954	40.34012406	43.1687529	44.30009116	60.06681337	50.30620128	55.57045257	80.75104882	74.44008963	51.17840873	58.2209633	59.92963675	49.06865611	54.43137946	50.53279548	39.01814644
TraesCS1A02G094000	3.506925372	2.399575416	3.201948583	2.66532324	2.685700511	2.694882603	2.519997763	2.623065229	2.401138717	4.972082358	2.177692363	2.169757079	1.820782195	2.734301637	2.518932875	1.865161243	2.062019195	2.606924941	2.44903902	3.248763616	2.93388504	1.813702016	1.81967495	2.316001165	2.856615166	4.148447616	2.103682298	5.107235042	2.670118898	2.902857143	3.295542997	3.834468956	4.456274601	1.235949211	1.821427333	1.714299654
TraesCS1A02G094100	0.022503949	0	0.088350942	0	0	0	0	0	0.046278982	0	0	0	0	0	0.090292423	0	0	0	0.042865577	0	0	0	0	0	0	0	0.022100707	0	0	0	0	0.048918714	0	0.050865457	0	0
TraesCS1A02G094200	0.440544054	0.116229264	0.652131557	0.313324553	0.225154223	0.361795729	0	0.09366168	0	0.230551973	0.415059251	0.251640918	0.086555227	0.049609943	0.024077378	0.132715548	0.051526971	0.462518548	0	0.042985573	0.11917077	0	0.119949833	0.051634274	0.051981589	0.07789134	0.024310777	0.096302755	0.094894193	0.03355431	0.043135379	0.249120998	0.162640303	0.30519274	0	0.060832725
TraesCS1A02G094500	0	0	0	0	0	0	0	0	0	0	0	0	0	0	0	0	0	0	0	0	0	0	0	0	0	0	0	0.073242938	0	0	0	0	0	0	0	0
TraesCS1A02G094800	0.247543437	0.131025295	0.441754711	0.337591654	0.103919692	0.276773871	0.296485274	0.627325738	0.300813385	0.598598162	0.236347178	0.143599515	0.652216468	0.15354837	0.451462116	0.107851908	0.231871368	0.121715407	0.492954137	0.408362941	0.317788719	0.15183852	0.029987458	0.28398851	0.494476448	0.349006808	0.287309188	0.770451146	0.221419877	0.335543096	0.373655479	0.415809071	0.622847305	0.228894555	0.089981096	0.243330901
TraesCS1A02G094900	0	0	0	0	0	0	0	0	0	0	0	0.147156475	0	0.021935481	0	0.027461253	0.104378442	0.024829213	0	0	0	0.430641375	0.187347545	0.421413131	0	0	0	0.325875153	0	0	0	0	0	0.101730913	0.089981096	0
TraesCS1A02G095000	11.74789394	10.5824938	9.081747959	8.17478898	12.86152971	11.95872242	9.236490448	8.613939497	5.420148126	13.61587133	10.61579748	10.7706529	9.461519233	10.80547082	9.062831098	7.706261516	8.957363565	9.530924983	11.22334404	11.82636035	10.96031444	12.84383823	11.42081643	10.95310119	12.61228936	11.72169904	12.7324161	14.26137816	11.04625016	12.86867164	10.27281353	14.77829465	14.2968438	10.11996236	11.21485385	9.570417243
TraesCS1A02G095100	37.60364844	45.00849911	38.37832401	42.65132951	36.98190067	37.24822759	34.68856527	31.96440953	40.90159594	39.00339605	34.59923315	31.61946439	34.55842595	39.11381508	37.55532757	35.09581986	28.08683645	30.56541656	41.84023255	40.4683376	51.49249787	43.04105802	34.2963561	38.74197064	40.59429127	39.43144361	42.57038145	39.96929335	38.52899594	43.04950813	36.77143571	38.86078199	42.39010391	40.3838663	39.27194929	37.28528977
TraesCS1A02G095200	0.906868631	0.9442054	0.91900883	1.084108077	0.54812961	0.562429108	0.952920612	0.98329632	0.609339162	0.868915641	0.321596983	0.503928034	1.239457449	1.101044912	1.285375848	0.799298581	0.816364984	1.186014405	1.032093791	0.987935269	1.066222862	1.075648373	0.995139799	1.302727581	1.167026228	0.706295985	1.995419776	1.511182139	1.200217512	0.948674285	1.426006971	1.124890726	0.963488126	1.113193061	0.960320245	1.454072464
TraesCS1A02G095300	0	0	0.066263207	0.067518331	0.012989961	0.061505305	0	0	0	0	0	0	0	0	0	0	0	0	0	0	0	0	0.149937291	0	0.012361911	0	0	0.102726819	0	0.03355431	0	0	0	0	0.029993699	0
TraesCS1A02G095400	3.015529145	2.920925065	3.136458447	4.219895669	3.143570672	3.536555021	3.113095376	2.985205235	3.586621127	3.434063142	3.596249565	3.905906806	3.492513992	3.948386665	3.363392763	1.887408396	2.635784895	2.47617825	4.960297425	5.201254301	4.557825119	5.203718668	3.09374609	3.382044977	4.573907148	3.969952446	4.928457617	5.636534979	4.056412138	4.328505939	3.461229702	3.913497139	4.437756841	4.247265628	4.768998073	4.045376226
TraesCS1A02G095500	3.402101978	5.646142015	3.849914392	5.130869867	4.041047109	4.797721294	5.099462001	4.730574698	4.407355738	6.395643303	3.766219676	5.652050485	5.281017784	4.975866553	4.88581331	5.407721646	5.03318026	6.171336306	4.846958053	5.540066586	6.859270884	9.160296465	8.610088969	10.32125257	4.806056423	4.702823118	5.359310896	13.98936802	7.240153188	6.504771351	3.893136104	4.537910283	4.739454603	7.84642904	5.619139465	6.627786243
TraesCS1A02G095600	6.058805659	1.723008835	5.845938878	7.346298213	5.007656121	4.266561482	0.819949085	1.202992283	2.730459955	5.260134094	4.877247856	5.683123123	0.855907879	0.460645111	1.934932769	0.934539482	2.048864359	1.61573552	0.857092929	1.389201292	3.28188355	0.303677041	0.299874582	1.497393959	0.692267028	1.028608135	0.295459929	5.467827579	2.521142069	0.475860508	2.908003266	6.478867891	6.171316597	1.518806929	1.81201831	2.542482458
TraesCS1A02G095700	2.745481759	2.64234345	2.252949025	2.025549921	2.104373756	2.244943622	1.503603889	2.747254093	3.424644689	2.016330652	2.460591808	2.728390784	2.798219042	2.193548147	2.257310579	2.076149235	2.112605798	2.11784809	3.579275693	3.008990092	4.508627452	4.221110867	3.958344486	2.478445174	3.041030158	3.250125904	3.381408141	2.760783273	3.957880293	4.294951629	2.831915211	2.37255764	2.253729914	3.128225582	2.93938246	4.227874402
TraesCS1A02G095800	0.360063181	0.364370427	0.306544638	0.523520257	0.330358102	0.167990054	0.417535976	0.392545403	0.368674571	0.361902997	0.402860157	0.267274331	1.095759434	0.356565638	0.566780572	0.301052155	0.289326517	0.661691207	0.163405938	0.759488443	1.20783746	0.400328333	0.218998427	0.450705596	0.302443058	0.223615206	0.800558323	1.380788847	0.068774398	0.7870717	0.62618185	0.765550972	0.725979844	0.534087295	0.955095342	0.122998295
TraesCS1A02G096000	4.171737029	4.927118871	6.109158422	4.192246913	3.826998524	4.771827561	5.036861253	4.809035842	3.544322137	4.870667227	4.828651168	5.339633083	5.003741628	5.328961999	5.44400107	3.980679121	6.070959214	5.208713491	6.962784295	8.056076637	9.690152656	5.440343818	4.574196916	6.617500249	6.373034982	6.406870673	7.534727668	8.744791719	6.615915201	6.013603367	5.541900739	6.565723068	8.151253178	6.388065534	6.044540092	5.328277568
TraesCS1A02G096100	1.867827754	2.292942664	3.379423538	1.755476598	1.740654835	1.414622008	2.138929476	2.833781781	4.303945352	2.205361651	1.845443856	1.979648553	3.113807655	2.215483629	3.476258292	2.39970496	2.086842313	1.582300297	1.993249338	3.49161061	3.645811218	3.613756786	2.710749273	3.175507879	3.16464927	2.224918404	3.514012382	3.295818792	2.380263673	2.113921505	2.615588355	2.959582211	2.486073204	3.102792854	2.72942657	2.463725371
TraesCS1A02G096200	0.630109667	0.895339298	1.391528443	0.877738299	0.935278264	0.799569884	2.244817074	1.730553759	1.732814678	1.102681141	0.638806662	1.033916507	4.186809363	4.756928513	3.950293513	1.724022569	2.008800851	2.069161927	4.243582831	5.050231154	3.813208412	4.190743163	3.80772558	3.35622784	2.175696373	3.773492587	4.153858785	3.959262834	3.18268377	3.82519465	2.102641979	2.372555928	2.276964243	2.286261378	2.429489584	2.250810834
TraesCS1A02G096500	32.03988465	15.16234258	54.32817382	23.08835569	36.4476937	11.07842774	16.82007973	35.23603439	31.7602474	32.20229071	36.54126234	45.71409855	32.54700719	12.89277008	28.55948126	11.9331962	26.76153958	26.59040314	15.16106876	20.3051008	29.27911407	11.67042104	8.730221425	16.27233506	16.00701358	10.85504316	20.40413721	31.36073023	16.53297934	18.50858738	20.4426539	34.60914403	30.16820093	14.31951618	12.57959713	19.18001989
TraesCS1A02G096600	5.376283394	4.675877867	4.634205706	5.784396669	4.545707112	5.9989814	4.856322899	5.583653336	4.53233213	9.480692211	6.409912638	7.142151634	6.985575004	7.882581074	7.069445271	6.238882377	3.948228366	4.900359678	7.283547408	7.99215709	5.302940356	4.629556487	7.063425836	5.38622934	4.916529879	5.5207642	5.467957971	6.549241369	6.132417223	6.433233563	6.717774867	8.8906828	7.677807256	4.455076451	4.930724095	4.088689126
TraesCS1A02G097000	109.5188426	130.1579076	107.6841162	123.5166838	117.0086366	129.2198775	110.3552073	99.83283423	130.1894876	94.47076199	85.57370479	86.05430691	111.2977948	133.6765789	122.3437503	83.80929128	94.28714259	85.9398412	209.0605637	196.2566503	179.2701778	140.0932035	129.1514845	114.7796359	210.5866409	220.6486482	251.6938994	112.3090916	144.6328472	201.990904	187.4631506	166.4151064	176.437777	213.9479947	216.4084344	215.055546
TraesCS1A02G097100	0.554857363	0.306627579	1.112298604	0.339546309	0.93430038	0.73839271	0.796319208	0.715573164	0.660762053	0.572688314	0.521252715	1.151955309	0.627958224	0.638449737	0.765424672	0.437479696	0.951412021	0.274380609	0.770637346	1.705901798	0.950774193	0.710604275	0.421860564	1.022118535	1.007700971	0.857167265	0.786902296	1.809044973	1.587406147	0.963803923	0.721780456	0.975311973	1.055384544	0.678929226	0.481620815	0.552443269
TraesCS1A02G097200	9.543992216	8.465216751	9.421346893	7.550169813	8.036759253	7.608083182	5.988218964	8.175568598	9.683807624	10.25074149	7.27932963	6.949527245	9.071973408	7.918533329	8.415953605	7.037822351	6.591278564	6.541253772	9.606668795	10.66394686	13.67951334	8.101070947	6.901433586	9.317843718	9.685779948	9.674904989	8.997175639	11.77825049	8.322841029	8.890516318	8.752269953	10.23213178	10.79785236	7.526587049	8.734434967	7.655311805
TraesCS1A02G097300	1.10939967	1.280765708	0.751225973	1.081349953	0.471746038	0.487583303	1.811567379	2.129587008	2.01238601	0.820356728	0.729605692	0.850766814	1.84598931	2.460590699	1.957620997	2.273990079	1.185633019	1.66144209	4.097113298	3.136592764	3.215008886	1.923876046	2.757649657	1.768899883	1.522085042	2.113593957	2.442525915	0.622937573	2.791440384	2.484045672	1.849527758	1.132367951	1.050835262	1.735336091	1.910670584	1.996727747
TraesCS1A02G097400	30.45009318	33.802124	36.84057586	30.02783233	30.58356525	29.40374876	28.76838968	28.16151765	18.33890289	36.31127958	30.37505949	27.58052699	37.58891821	43.71193071	35.07273739	33.51255384	30.67967362	32.63141389	38.56980334	45.06306547	45.75363084	39.15125881	33.63483277	37.57374518	33.82490869	35.79086634	38.98100565	40.25222013	35.47810682	35.66856665	33.33459195	37.9702168	39.96792511	29.86717882	28.80522826	22.79998374
TraesCS1A02G097500	0.581641563	1.257001933	0.663011975	0.97118468	0.462286749	0.761484877	1.457519489	1.172909418	1.242101368	0.761448368	1.286219951	0.20444665	2.46055795	2.2403804	1.762006977	2.086845448	1.763366296	0.845007488	2.858941101	3.362578667	2.228910491	2.551333548	1.900131301	1.868198789	1.927610122	1.821627949	2.643222433	3.472166498	1.919245348	2.335661805	1.504742081	1.356154681	1.369317504	2.027626808	1.791088107	1.554467957
TraesCS1A02G097600	2.497938322	2.481269688	2.164598083	2.990569166	2.277594892	1.752901184	1.9483318	2.457602658	2.823017919	1.519059406	2.657320855	2.096552918	2.608865873	2.517908112	3.463955949	2.36082974	2.751050729	2.482994313	2.743396938	2.471670432	2.439107866	1.804324469	2.417735821	2.404822444	3.216247887	2.079855905	1.866219044	2.227566876	2.155940428	2.398985498	2.655608823	2.643322724	3.222694371	2.492407375	1.769628216	2.676639909
TraesCS1A02G097700	29.77992558	23.83088067	33.00769111	28.94848429	23.6310521	21.60484537	20.52952982	21.68859763	27.57232346	41.91636374	30.46733168	25.35708954	29.98638851	30.84764824	35.69936681	25.24646003	25.70814538	26.35552404	31.42882684	43.66861349	71.79105368	29.17656126	17.44955201	30.46525462	24.67820697	25.50541756	28.71500634	78.12695643	29.52800119	35.02935705	28.12544124	36.84826609	35.30851277	20.87731975	19.75924874	19.24178639
TraesCS1A02G097800	0	0.002569122	0	0	0	0	0	0	0	0.00756124	0	0.001148796	0	0	0.004752226	0.003235557	0	0	0	0	0.000794472	0.001214708	0	0	0	0	0	0	0	0	0	0.001956749	0	0	0	0
TraesCS1A02G097900	0	0	0	0	0.025979923	0	0	0	0	0	0	0	0	0	0	0	0	0	0	0	0	0	0	0	0	0	0	0	0	0	0	0	0	0	0	0
TraesCS1A02G098000	0	0	0	0	0	0	0	0	0	0.031505166	0	0	0	0	0	0	0	0	0	0	0	0.030367704	0	0	0	0	0	0	0	0	0	0	0	0	0	0
TraesCS1A02G098100	0	0	0	0	0	0	0	1.19E-07	0	0.00756124	0.008449838	0.001148796	0	0	0.004752226	0.003235557	0	0	0	0	0.000794472	0.001214708	0	0	0.003531971	0	0.007893113	0	0	0	0	0.001956749	0	0	0	0
TraesCS1A02G098200	0	0	0	0	0	0	0	0	0	0	0	0	0	0	0	0.026962977	0	0	0	0	0.033103058	0	0	0	0	0	0	0	0	0	0	0	0	0	0	0
TraesCS1A02G098500	0.00900158	0	0.000174507	0.000102701	0	0.000102921	0	7.39E-05	0	0	0	0	6.37E-05	0	0	0.000116961	4.67E-05	0.000103304	0	0	0	0	0	0	0	0	0	0	0	0	0	0.000284876	0	0	0	0
TraesCS1A02G098800	0.15139329	0.065512648	0.254008959	0.084397913	0.113261552	0.076881631	0.01058876	0.140607493	0.011569746	0	0.106467915	0.057439806	0.189353168	0.043870963	0.195919886	0.053925954	0.109368056	0.20402034	0.111351481	0.225674257	0.764679105	0.121470816	0.104956104	0.185488902	0.037085734	0.13766639	0.363441703	1.497831933	0.055354969	0.226813711	0.193416269	0.253562817	0.091621091	0.114447277	0.044990548	0.045624544
TraesCS1A02G098900	0	0	0	0	0	0	0.084710078	0	0	0	0	0	0	0	0.112865529	0	0	0	0	0.042985573	0	0.121470816	0	0.077451412	0	0	0	0.085605683	0	0.03355431	0.117996467	0.024459357	0.046468658	0	0.059987397	0
TraesCS1A02G099000	117.7972578	280.8344419	164.0667079	364.3526114	277.1245902	537.4739768	110.1419578	81.51473276	57.17472075	187.1296304	165.3905711	127.7421364	46.56404799	79.9347283	41.13587361	87.8793311	69.34598905	75.67247227	56.32114613	54.98530057	44.34760643	65.45293989	65.34923873	105.0813767	104.9408477	161.2620641	151.4811396	107.7037199	136.5296824	77.72449812	183.6210912	222.8883572	177.9247718	240.3491759	293.7662921	229.2273201
TraesCS1A02G099100	0	0	0	0	0	0	0	0.004497558	0	0	0	0	0	0	0	0	0	0	0	0	0.139032565	0	0	0	0	0	0	0.021401421	0	0.134217238	0	0	0.075058965	0.050865457	0	0
TraesCS1A02G099200	0.15139329	0.065512648	0.254008959	0.084397913	0.113261552	0.076881631	0.01058876	0.140607493	0.011569746	0	0.106467915	0.057439806	0.189353168	0.043870963	0.195919886	0.053925954	0.109368056	0.20402034	0.111351481	0.225674257	0.764679105	0.121470816	0.104956104	0.185488902	0.037085734	0.13766639	0.363441703	1.497831933	0.055354969	0.226813711	0.193416269	0.253562817	0.091621091	0.114447277	0.044990548	0.045624544
TraesCS1A02G099300	6.918343985	6.550696977	8.885940183	7.263048112	7.46127798	6.121284699	4.860346627	6.212817788	4.895413885	12.70578158	7.617731982	6.24330483	6.578002829	7.340862424	7.544202832	6.276630545	5.967158131	7.712253365	11.15632371	14.39930716	16.6530028	7.793537207	7.528081501	8.463012487	11.30706933	13.54578313	10.30465345	36.63602207	10.68732854	10.27677907	12.39147766	14.79500039	14.94971078	10.13023718	10.87640496	8.567681017
TraesCS1A02G099400	0.613295392	0.580426771	0.378369536	0.349211558	0.388175641	0.309208694	0.673495948	0.709836378	0.178398998	1.031878389	0.400080162	0.469079303	0.604398482	0.61693761	0.896073294	0.342626639	0.231358159	0.458114885	0.819722719	0.947892059	0.669543094	0.410547065	0.304192776	0.318245269	0.671108381	0.746281259	1.238669474	1.332929706	0.93616739	0.907423287	0.57515018	0.299817908	0.851991228	0.503623973	0.68917721	0.584538615
TraesCS1A02G099500	19.00609031	10.04763326	19.18409287	16.49676049	20.75531625	14.61656652	9.269906689	12.78349462	4.551489314	24.59096385	18.71292609	20.76517914	13.68441671	10.82280204	10.42970037	6.862502172	11.15646769	12.29814912	10.61430134	14.00169061	12.77781566	7.157336844	4.820184036	9.290800278	14.76287375	16.23725383	14.56756241	17.11391574	16.81816814	9.991312421	16.93382049	19.91996949	23.36090499	13.02101009	14.29074963	9.510040764
TraesCS1A02G099600	0.225039488	0.152862844	0.220877355	0	0.155879537	0.215268566	0.254130235	0.064895766	0.138836947	0.283546498	0	0.057439806	0.105196205	0.087741926	0.270877269	0.161777862	0.025763485	0.316460059	0.278626252	0.354036485	0.278065129	0.091103112	0.119949833	0.051634274	0	0.174503404	0.243107775	0.192612787	0.083032454	0.335543096	0.32319547	0.244593571	0.162640303	0.076298185	0.059987397	0.182498176
TraesCS1A02G099700	0.427575028	0.52410118	0.839333951	0.236314157	0.467638612	0.430537133	0.360017833	0.75711727	0.416510841	0.819134327	0.094638146	0.545678157	0.652216468	0.811612815	0.564327645	0.323555725	0.489506222	0.438175467	0.492954137	0.408362941	0.655439233	0.364412449	0.269887124	0.206537098	0.766438495	0.479884362	0.751424031	0.834655408	0.249097361	0.905966359	0.865307426	0.684861999	0.720264199	0.559520023	0.539886574	0.304163626
TraesCS1A02G099800	1.710300112	2.336617762	1.524053752	2.194345748	1.454875683	1.722148532	2.033041878	1.687289915	2.013135729	2.425897816	1.845443856	1.952953403	1.493786105	1.776773999	1.670409828	1.968297327	1.468518665	1.241497156	2.357606744	2.514656005	1.628667185	1.093237347	1.289460704	1.67811392	2.497106065	2.399421808	1.856459372	2.3755577	2.297231219	2.51657322	2.438593654	1.540939498	2.230495585	2.187214635	2.039571503	2.159561745
TraesCS1A02G099900	0.20253554	0.043675098	0.223480174	0.30965932	0.025979923	0.276773871	0.084710078	0.367742674	0.323952876	0.157525832	0.331233513	0.258479127	0.273510132	0.131612889	0.456410141	0.431407633	0.103053941	0.292116978	0	0.021603173	0.377374104	0	0.299874582	0.309805647	0	0	0	2.327276095	0.138387423	0.100662929	0.196660779	0.172626316	0	0.025432728	0.089981096	0.060832725
TraesCS1A02G100000	0	0	0.022087736	0.033759165	0	0	0.042355039	0	0	0	0	0	0.021039241	0.043870963	0	0	0.051526971	0.073029244	0.128596731	0.064478359	0.15889436	0.030367704	0	0.103268549	0.024723822	0.021812926	0	0.064204262	0	0.03355431	0.058998234	0.048918714	0.023234329	0.050865457	0.119974794	0
TraesCS1A02G100100	1.12518619	0.109187746	0.309228298	0.43886915	0.259799229	0.676558352	0.150472418	0.371733763	0.211623142	0.97666016	0.454407426	0.373358739	0.273510132	0.065806444	0.067719317	0.056975736	0.309161824	0.365146222	0	0	0.754748208	0.030367704	0.031904257	0.232354235	0	0.043625851	0	0.128408524	0.113668661	0	0.078664311	0.08128089	0.302046277	0	0	0.060832725
TraesCS1A02G100200	3.668145912	3.07308474	3.180631709	4.017340677	2.805831674	5.289456205	3.7867078	2.941941391	3.308951861	2.929980479	4.022121224	2.21143253	3.299754571	4.079997361	3.54396858	2.662685661	3.37501658	3.140257513	4.17939163	4.126606386	3.892909823	4.281858422	3.088708197	4.80199527	4.524469393	5.540491809	2.983602049	4.558496194	2.878458395	4.563386106	4.542863984	3.962406069	5.204492022	3.916645246	3.719218623	3.589130787
TraesCS1A02G100300	1.368426872	2.533155705	2.790829561	1.789235764	1.59217438	1.906664446	2.308349632	2.357879497	1.457787942	1.632644983	2.016906884	1.866793694	1.746256996	2.319699101	1.467251876	0.620148473	1.52797306	1.363212564	1.243101738	2.075208047	1.310878466	1.579120612	0.779673914	1.729748194	2.472382242	2.748428617	2.232171387	2.060770623	1.799036497	1.275063765	1.750280929	2.54377314	2.044620953	2.746734658	2.219533694	2.763335667
TraesCS1A02G100400	4.408343547	4.935286114	5.358815958	2.970806551	4.070508342	3.198275845	5.929705478	5.01475542	5.598854416	3.556177167	5.765190265	4.259736011	5.575209489	4.628386591	6.228642227	3.828742745	3.547142426	4.625185485	5.121836352	5.270611523	5.258827309	3.794232051	4.647606213	3.355788949	4.845251099	4.557658099	4.748469461	3.654356793	5.534555879	5.133809369	4.700192607	4.597600898	4.855974763	5.212844591	4.948120441	3.072052623
TraesCS1A02G100500	0.337559233	0.148345092	0.453271256	0.067518331	0.225159418	0	0.169420157	0.064895766	0.069418473	0.063010333	0.094638146	0.516958254	0.06554523	0.043870963	0.361169693	0.080888931	0.128817427	0.121715407	0.321491829	0.322391796	0.11917077	0	0.119949833	0.295097624	0.321409691	0.354501484	0.560564537	0.278218469	0.193742392	0.134217238	0.393321557	0.195674857	0.209157056	0.127163642	0.119974794	0.182498176
TraesCS1A02G100600	20.52992495	16.18337094	24.17833971	19.84583174	22.81338599	10.83342136	30.58859748	33.59459117	21.95981674	13.63808247	28.76644759	27.0449008	44.17020316	10.961533	29.43104106	15.07470389	31.08622142	34.47175085	13.64098402	17.44810189	8.803482406	8.918205128	12.23164431	13.06641459	19.72659399	11.01314978	13.4829782	13.30519906	24.15776653	13.20536565	18.04498339	17.76321676	16.11186869	14.24380295	13.08963997	16.09661284
TraesCS1A02G100700	0.022503949	0	0	0	0	0	0	0	0	0	0	0	0.063117723	0	0	0	0	0	0	0	0	0	0	0	0	0	0.022100707	0	0	0	0	0	0	0	0	0
TraesCS1A02G100800	0	0.38652462	0.422752632	0.251385937	0.185067981	0	0.475443785	0.36662863	0.490552584	0.271258223	0.314189182	0.134626268	0.625801701	0.58211284	0.316973809	0.668183016	0.325975075	0.486097257	0.511202014	0.115359952	0.754762111	0.560818612	0.59461831	0.579130022	0.296057884	0.360711624	0.212140043	0.495494253	0.300140178	0.20816087	0.253421012	0.160843999	0.147810993	0.260685465	0.346757149	0.280758235
TraesCS1A02G101000	0.596659573	1.386433459	1.139000467	1.070901154	0.948186648	0.584300395	1.058227946	1.007250212	1.01813761	0.683318705	0.736731945	0.641927168	1.24414941	1.223634202	2.00114646	0.728000381	0.602449477	1.001391606	1.271238702	1.726760547	1.275818426	0.952368856	0.874854106	2.208891026	1.811741928	0.830877673	1.203270772	0.887504077	1.205177317	1.539801563	1.402767567	1.556906567	0.571668583	1.061796061	1.148251762	1.349181638
TraesCS1A02G101100	0.225039488	0.327563238	0.242965091	0.135036661	0.129899615	0.030752652	0.169420157	0.454270362	0.046278982	0.409567164	0.331233513	0.775437381	0.547020264	0.614193481	0.383742798	0.25884458	0.206107883	0.219087733	0.30005904	0.623290805	0.178756155	0.280695977	0.239899666	0.619611294	0.519200271	0.152690479	0.464114843	1.070071036	0.30445233	0.536868954	0.314657246	0.317971643	0.278811948	0.381490925	0.539886574	0.12166545
TraesCS1A02G101200	8.461484765	5.634087688	7.13433858	4.523728157	4.598446355	5.35096151	4.764941902	5.256557044	3.679179091	5.607919627	4.140418907	4.306377133	3.555631715	4.189676962	3.543977609	2.804149616	2.756692932	2.848140535	3.193485498	5.072297583	4.131253349	2.915299592	2.848808532	2.555896586	5.61230769	7.307330052	5.215766806	3.210213109	4.843559799	2.986333555	5.309841021	9.979417703	6.645018097	4.883083836	3.77920602	3.193718073
TraesCS1A02G101300	14.49254306	10.19813547	10.71255174	4.658764819	7.326338261	6.980852085	8.703960541	8.155234591	9.440912385	7.025652117	6.15147952	5.542941276	6.942949502	6.799999257	6.478481362	4.98815076	5.333041466	4.698214729	5.551092242	8.94099913	6.316050792	5.830599183	5.637642147	4.363096192	8.183585221	8.092595371	7.934153743	4.323086986	5.175689614	4.697603344	9.223390514	17.29276548	9.15432563	6.307316621	3.719218623	3.710796237
TraesCS1A02G101500	0.945165851	0.633288926	1.170649984	0.675183307	1.013216994	0.276773871	0.656503106	0.692221504	0.694184734	0.756123995	0.899062391	0.631837866	0.441824059	0.943225703	0.519181433	0.350518702	0.412215766	0.316460059	0.407222983	0.4728413	0.456821284	0.728824898	0.599749165	0.542159882	0.543924093	0.39263266	0.309409895	0.085605683	0.525872207	0.234880167	0.55065018	0.635943285	0.766732857	0.30519274	0.449905479	0.603661382
TraesCS1A02G101600	2.519879672	2.64234345	2.319212232	0.979015795	1.766634758	1.076342832	1.905976761	1.960624392	1.781740818	1.134185992	1.6798271	1.941074851	1.493786105	1.316128888	1.266689831	1.186370991	1.133593355	0.730292445	1.157370583	1.053146532	0.715024618	0.880663418	0.629736623	0.516342745	1.599371711	1.352401383	1.65755301	0.663444042	0.931469137	0.268434477	1.528492803	2.225801498	2.416370217	0.890145491	0.434086802	0.760409065
TraesCS1A02G101700	4.476012921	4.394304508	3.79151442	3.584008031	3.999323353	3.3809466	4.180950622	3.740375632	3.046290869	4.612513893	3.443929469	2.972567399	4.518387379	4.847083341	3.725578245	3.221860057	3.239500647	2.482142305	5.408757093	5.713470386	4.069880402	4.067328814	3.292263064	2.808775445	5.18114895	4.63908575	6.168196765	4.326361404	4.051956063	3.378013011	4.067672545	4.551666225	4.394796567	3.661142971	3.573689197	3.269241901
TraesCS1A02G101800	0.067511847	0	0.154614149	0	0	0	0	0	0	0	0	0	0.063117723	0	0	0	0	0	0	0.085971145	0	0	0	0	0.09889529	0	0	0.107007104	0	0	0	0.024459357	0	0	0	0
TraesCS1A02G101900	2.322407521	0.923418237	3.025003733	1.887812527	2.266924937	0.530633941	1.533951275	1.737320225	1.723743997	1.496611975	2.545150992	1.99934179	2.684817533	1.953198883	2.683310231	0.378236642	1.11454641	1.228816845	2.524418137	3.188562322	2.419484413	2.782316379	1.34623296	2.203335178	1.380009596	1.73308274	1.907240166	3.292116346	2.460672301	2.397804386	2.358120063	2.48861729	2.681473911	1.726373598	1.284369165	2.319512271
TraesCS1A02G102000	0	0	0	0	0	0	0	0	0	0.157525832	0.023659537	0	0	0.043870963	0	0	0	0	0	0	0.099308975	0	0	0.129085686	0.049447645	0	0	0	0	0.067108619	0	0	0	0	0	0
TraesCS1A02G102100	0.090015795	0	0	0	0.077939769	0	0	0	0	0	0	0	0	0	0	0	0	0	0	0	0	0	0	0	0.049447645	0	0.022100707	0	0	0	0.078664311	0.048918714	0.046468658	0.025432728	0.029993699	0
TraesCS1A02G102200	0	0.021837549	0	0	0	0	0	0.021631922	0	0	0	0	0	0	0.022573106	0	0	0	0	0	0	0.030367704	0	0	0	0	0	0	0.027677485	0	0	0	0	0	0	0
TraesCS1A02G102300	9.939611637	10.66534983	8.326502018	8.825456043	8.532040503	11.74818976	6.423925252	7.696983955	5.68190205	14.35132793	7.978208682	6.817903929	8.527204343	11.84338322	6.720781079	9.629476745	6.746658144	8.175112716	14.08007756	14.41721065	17.02106172	10.03024008	11.18568177	8.281079121	13.47117023	17.52173413	17.92449094	12.11804085	12.39397759	15.02914304	11.77592942	14.53137744	14.80414771	16.47374457	14.94855943	14.61430182
TraesCS1A02G102400	0	0	0	0	0	0	0	0	0	0	0	0	0	0	0	0	0	0	0	0	0.079447084	0	0	0	0	0	0	0	0	0	0	0	0	0	0	0
TraesCS1A02G102500	3.444184363	1.075595382	4.407961031	2.103699013	3.227459843	1.611709607	1.615378837	2.079829261	1.719655249	3.792749462	3.070936874	3.686458027	3.308673105	1.184516	3.558966151	0.566222519	2.651165696	2.173333276	1.617667581	2.627794033	2.423138983	0.971766105	0.359849499	1.586607659	2.205325402	1.937443677	3.037388539	4.441501047	2.086932156	1.264383428	2.793999013	4.291345287	4.232202732	1.854442644	1.67384034	2.090248938
TraesCS1A02G102600	17.87290622	12.69689703	22.08861905	14.81568234	21.21393203	15.46870715	11.83033422	14.6782974	10.97612506	19.21742691	20.44538856	19.35824853	19.30137858	18.70888183	15.53332158	10.87513932	13.92354073	15.39746157	20.97076196	22.84812148	23.779534	16.94423748	16.17451527	14.97977427	19.65734256	21.21005989	27.6444481	31.26233934	21.77379408	21.36748502	20.53118862	24.69905882	26.31961556	19.00297854	15.08620051	15.05013788
TraesCS1A02G102700	0.375136326	0.218375492	0.179895992	0.885013399	0.80606348	1.413843966	0.607915523	0.605693816	0.416510841	0.603749257	1.108323895	0.827101614	0.82878409	0.819858362	1.106082184	0.620148473	0.182980002	0.653436468	0.649790711	0.392174574	0.595853848	0.941398826	0.662875763	1.239222587	0.222514402	0.830333004	0.938723101	1.048669615	0.719703167	1.421894068	0.413093832	0.321146467	0.563932017	0.271212071	0.97404836	0.187033559
TraesCS1A02G102800	1.125197442	0.698801574	1.016035835	1.552921606	0.675477996	2.060427708	2.011864359	3.439475597	1.110695575	1.41773249	1.727146173	1.522154858	3.850181087	4.60645111	4.13087836	2.21096412	2.292950196	2.531680476	4.307990504	7.200083434	4.600607425	2.45978403	3.088708197	4.698718976	1.730667569	1.788659893	8.02255657	6.163609169	1.909746435	4.731157654	2.261598953	2.555929441	2.323432901	1.271636416	3.029363556	1.094989054
TraesCS1A02G102900	0.022503949	0	0.242965091	0.202554992	0	0.092257957	0.02117752	0.064895766	0.069418473	0.063010333	0.094638146	0	0.042078482	0.131612889	0	0	0.025763485	0.148163922	0.151455443	0.107726789	0.358562998	0.030553858	0	0.13071578	0	0.30710636	0.088402827	0.451293899	0.055605174	0.134217238	0.078664311	0.122296786	0.069894903	0	0	0.030416363
TraesCS1A02G103000	0.157527642	0.458588533	0.044175471	0.337591654	0	0.369031828	0.148242637	0.086527688	0.678225427	0.031505166	0.047319073	0	0.252470891	0.438709629	0.474035222	0.485333587	0.128817427	0.438175467	0.085731154	0.128956718	0.536268464	0.182206224	0.749686456	0.309805647	0.197790579	0.021812926	0.176805654	0.321021311	0.166064907	0.067108619	0.058998234	0.048918714	0.325280606	0.254327283	0.329930684	0.182498176
TraesCS1A02G103013	0	0	0.066263207	0	0	0	0	0.10815961	0	0.031505166	0.023659537	0	0	0	0	0	0	0.024343081	0.042865577	0.021492786	0	0	0	0	0	0	0	0	0.027677485	0	0	0	0	0	0	0
TraesCS1A02G103014	0	0	0	0	0	0	0	0	0	0	0	0	0	0	0	0	0	0	0	0	0.019861795	0	0	0	0	0	0	0	0.027677485	0.03355431	0.019666078	0	0	0	0	0
TraesCS1A02G103019	0	0	0	0	0	0.061505305	0	0	0	0	0	0	0	0	0	0	0	0	0	0	0	0	0	0	0	0	0	0	0	0	0	0	0	0	0	0
TraesCS1A02G103100	0	0	0.066262986	0.033759165	0	0	0	0	0	0	0	0	0.042078271	0	0.045146212	0	0	0.073029244	0	0	0	0	0	0	0	0	0	0.064204262	0	0	0.019666078	0	0	0	0.029993699	0
TraesCS1A02G103500	0	0	0	0	0	0	0	0	0	0	0	0	0.021094574	0	0	0	0	0	0	0	0	0	0	0	0	0	0	0	0	0	0	0	0	0	0	0
TraesCS1A02G103600	0	0	0.022435838	0	0	0	0	0	0.023669385	0	0	0	0	0	0	0	0	0	0	0	0	0	0	0	0	0	0	0	0	0	0	0	0	0	0	0
TraesCS1A02G103900	7.536594972	6.163953981	9.728984874	6.899833252	7.535892319	11.14306982	5.548171285	9.007056415	6.501873058	13.87330004	9.950964504	12.1376054	7.576272732	9.115749972	7.470749946	9.050392886	6.712573053	10.00524993	9.041314698	14.87661896	37.89213378	29.35275467	26.75187146	21.46705288	4.702693539	7.421695221	11.79074918	24.50783694	10.03563448	12.82660461	7.594586948	11.1773881	14.05967334	12.00323045	10.23567957	10.53254763
TraesCS1A02G104000	0.337559233	0.655125602	0.271393104	0.562437823	0.415678767	0.698337811	0.385182931	0.217427079	1.301691249	0.338343239	0.468366553	0.271266187	0.5988862	0.719975147	0.64553665	0.598093566	0.554041163	0.295989962	0.529488469	0.656385397	0.802405989	0.639228889	0.727609689	0.907017992	0.778246593	0.816745733	0.690969815	0.821758912	0.792860571	0.923337425	0.664978121	0.685082133	0.487920909	1.388380436	0.689855067	0.618766148
TraesCS1A02G104100	0	0	0	0	0	0	0	0	0	0	0	0.019146612	0	0	0	0	0	0	0	0	0	0	0	0	0	0	0	0	0	0	0	0	0	0	0	0
TraesCS1A02G104200	0	0.116466856	0	0.067518331	0	0	0.148242637	0.19692512	0.338037884	0	0.047319073	0.057439806	0.298818235	0.251319198	0.343368541	0.296848896	0.162936526	0.025695583	0.021432789	0.042985573	0.955531093	0.303677041	0.404314902	0.442580602	0	0	0.058935292	0.042802841	0.055354969	0.100662929	0	0.073378071	0.069702987	0	0	0.212914538
TraesCS1A02G104300	0	0	0	0	0	0	0	0	0	0	0	0	0	0	0	0	0	0	0	0	0.119206521	0	0	0	0	0	0	0	0	0	0	0	0	0	0	0
TraesCS1A02G104500	0.842669366	1.441278246	0.861421686	1.215329953	1.389486815	2.552470145	2.054219398	1.579130305	1.689182853	1.102680825	1.017360074	0.976476702	3.071729174	3.531612517	2.505614743	2.615408777	2.473294593	1.265840238	2.314741167	1.762408482	1.569081801	1.943533061	3.178670572	3.149690742	2.324039308	2.661176915	2.939394005	3.895058572	1.660649074	2.55012753	1.503235659	1.663236284	2.439604546	2.721301929	2.72942657	2.569361398
TraesCS1A02G104600	0.20253554	0.305725688	0	0.168795827	0.077939769	0.276773871	0.042355039	0.064895766	0.138836947	0.157525832	0.189276293	0.028719903	0.126235445	0.350967704	0.112865529	0.026962977	0.077290456	0.024343081	0.128596731	0.064478359	1.529358211	0.030367704	0.119949833	0.567977019	0	0.174503404	0	0.271937152	0.055354969	0.234880167	0.176994701	0.024459357	0.325280606	0.330625468	0.059987397	0.12166545
TraesCS1A02G104700	1.947615505	0.895339516	2.085406925	1.67888718	2.312693768	0.768816309	1.659788096	1.881977213	0.185115929	2.969884923	2.587501562	2.164222753	2.714062078	1.728790134	2.351417857	1.132445037	1.983788372	1.709385789	2.438494088	3.60870331	3.921949753	1.761326837	0.869636289	1.928994533	2.478637369	3.552431239	3.42859315	6.24285863	2.013752887	2.786729033	2.497650886	3.129427987	4.599862755	2.562118483	2.200745641	1.459985405
TraesCS1A02G105200	0.007501309	0	0	0	0	0	0.00264719	0	0	0	0	0	0	0	0	0	1.45E-09	0	1.07E-09	0	0	0	0	0	0	0	0	0	0	0	0.019666078	0	0	0	0	0
TraesCS1A02G105300	15.41655519	23.16505379	14.78027329	13.76276774	15.87066727	17.89352303	19.87395852	17.18656202	15.53907074	12.51596296	15.29631629	12.15661798	15.02904512	18.74369344	14.83459366	18.4959282	17.02652067	17.18283185	23.82833136	17.72624004	14.91972354	13.79856848	17.3759328	15.6690402	20.68051323	25.58328971	27.40841255	10.98772482	19.85065174	21.39466401	18.50259336	18.03662345	16.19251504	20.98039859	24.11856289	16.77289024
TraesCS1A02G105400	36.01644493	15.126106	50.75562838	22.86950514	31.79319046	14.12641538	15.84127172	28.77997429	34.87306431	26.17757979	30.2875192	41.67688722	24.51618587	12.69728765	28.89109237	14.07618396	23.60499478	24.22177992	16.84970823	20.11088618	32.12605609	10.79079923	6.808952265	14.18814339	17.95337672	11.3338216	13.61368178	35.43390427	16.96095629	19.54679462	22.24017079	29.32676918	26.0257013	13.66378415	12.104257	14.50057504
TraesCS1A02G105500	3.550605537	5.874759317	3.532226492	4.38609204	3.402096885	4.328497324	5.151918717	5.081013997	5.254145416	4.922556236	5.097825716	4.050683837	7.555212452	8.083466214	8.102232581	6.31181723	5.012801344	4.899775444	7.895882178	7.415935487	10.86233621	9.850888423	7.368638186	7.614403186	5.50028405	6.90252578	7.776863012	8.852291056	6.235543531	6.278682413	5.903127258	5.637979653	4.792684451	5.219406235	5.668599074	6.123787115
TraesCS1A02G105600	63.66817207	43.14837667	54.84561437	49.01662013	47.65964898	37.60711104	36.3207167	54.4300258	38.24171143	56.95945062	54.4531333	59.37552743	47.37027171	46.34660139	46.04146096	37.12909796	45.67273391	45.97945576	47.41704414	60.27780894	55.02630842	37.02946732	30.32481713	49.14292072	49.92827595	44.40391811	38.70319977	65.10504797	54.1593018	38.15057893	54.86875054	64.63507415	56.48846241	40.18447371	37.63729271	41.98735526
TraesCS1A02G105700	0.114350665	0.043675098	0.02279366	0	0.051959846	0.068157718	0.021568668	0.129791532	0	0.285013694	0.095666863	0.029362367	0.106720287	0.109677407	0.180584846	0.027494957	0.360688795	0.121715407	0.064622644	0.324607702	0.099308975	0	0.123043639	0.105121961	0.355580486	0.131974961	0.358632589	0.205536248	0.223867396	0.311333662	0.060045846	0.17379694	0.187682728	0.231636966	0.030967594	0.182498176
TraesCS1A02G105800	4.775000385	1.441278246	3.224721038	3.058337315	2.896657485	4.059995917	1.406833213	2.107710646	1.617193582	9.112837888	3.461248249	3.843412297	1.070598605	1.039232919	1.307718709	0.708392904	1.839198539	2.336935824	0.609638525	0.884643087	12.11513879	0.521698935	0.580074393	1.016877656	1.241615528	2.7514388	0.741337269	5.813182306	1.57761662	0.897943524	2.71859927	8.716434339	12.84739899	1.251854839	1.499684929	0.837681834
TraesCS1A02G105900	3.983198945	2.939006556	3.073309611	4.726789537	4.352780204	3.591017968	4.553166706	3.846934479	3.729646322	9.023867298	3.521083217	3.949819538	8.002969577	10.75654592	10.36105556	8.050309104	6.260423885	7.320061979	14.30044949	17.74943075	21.152613	18.15247732	13.94716682	19.88768951	9.719824651	10.0831557	12.08893192	23.25927806	11.07140899	14.64195986	8.278730464	10.70896695	12.83887199	12.41134945	9.871076168	8.606340214
TraesCS1A02G106000	9.023498384	5.504569184	9.661197613	9.957873486	7.597802475	8.190353902	6.250375479	7.581318069	6.558032603	15.22811672	7.870889024	9.815256605	8.061774255	10.21142727	8.695837544	7.52453105	6.756912011	7.140556096	11.12563195	13.06267077	23.41189217	10.9780465	8.041436798	9.273334973	10.13763253	9.229245108	11.16479086	18.32030099	9.485931963	10.90152676	10.42083833	12.78003855	14.11167177	11.4520778	8.656061433	8.732051041
TraesCS1A02G106100	10.71647833	15.30531148	10.5246304	10.75483623	12.1366405	13.42133086	15.48864272	11.95841851	10.10743835	14.70892008	11.49271644	11.01936728	17.83824033	19.63132608	13.67736537	13.88981586	13.11880796	12.71682772	18.12358293	21.43681937	20.65116623	17.88853062	17.2836314	15.78354436	13.94738322	20.15071516	22.04532243	25.12560405	14.60598956	14.17414454	15.85704963	14.47152784	15.42287789	14.85682593	13.79576212	11.26736047
TraesCS1A02G106200	0	0.072791758	0	0	0.025979923	0.092257957	0.042355039	0.086527688	0.046278982	0.094515499	0.047319073	0.028719903	0.042078482	0	0.045146212	0	0.051526971	0	0	0.128956718	0.019861795	0.091103112	0	0.051634274	0.024723822	0.043625851	0	0.064204262	0.038748478	0.03355431	0.196660779	0	0.046468658	0.203461826	0.059987397	0
TraesCS1A02G106300	0.587060513	0.552380806	0.651886383	1.167442577	1.179444334	0.830321614	1.00413209	0.764671137	0.359948668	0.746710251	1.059168605	0.916822591	1.662735417	1.256552121	1.323820105	0.789279139	0.774300941	1.384877906	0.71999381	1.742953212	1.235844577	1.347794626	1.268076647	1.200667274	1.524493884	1.424144095	1.842018991	2.129491013	1.538309057	1.241341684	1.12833925	0.902604088	1.095407999	1.228591523	1.083450376	0.770924002
TraesCS1A02G106500	6.553509966	6.466294849	10.84297982	7.267159978	9.213467901	7.002415844	7.156987209	7.885813329	6.46657145	7.545736254	7.992385476	7.321854939	11.24863016	7.818176307	8.158376409	5.495820477	7.595977202	6.53739296	9.962924607	11.54030447	8.151320369	5.999440581	5.096332541	6.919008268	9.197580878	7.856343937	10.94296607	10.32618978	9.002959858	7.35144389	9.268256704	11.12946488	7.85952062	7.082178098	8.205136168	6.918895167
TraesCS1A02G106600	20.64521268	15.22861146	18.68423637	24.79705221	17.39418191	17.16560775	31.4977484	31.85971103	42.14950869	25.59038649	19.603322	21.25634692	59.31382799	81.19221049	73.0404756	51.88782272	43.21077526	42.19605404	71.84592224	72.67613769	133.1888273	87.44471493	77.07196589	78.75130455	51.75932224	56.24768229	55.00843823	92.04793856	60.60621828	73.29938933	43.92025167	45.73361675	54.0318968	48.12736909	39.37812698	46.69915399
TraesCS1A02G106700	6.994699883	3.696572975	11.7335794	6.882751114	7.795379789	5.024030063	3.449479097	3.730165364	4.263242987	3.215322772	6.699079494	5.646218047	3.903305171	2.609269392	3.66289273	1.852893089	3.800886993	3.530671854	1.996732166	2.018327388	1.588943596	1.214708163	0.899623747	2.197120993	4.382544762	4.165483511	4.957962061	1.184365324	1.449752177	1.733140489	8.225435393	6.362294595	7.14890099	5.107731125	4.328720571	3.622862533
TraesCS1A02G106800	0	0	0	0	0	0	0	0	0	0	0	0	0	0	0	0	0	0	0	0	0	0	0	0	0	0	0	0	0	0	0	0.008153111	0	0	0	0
TraesCS1A02G107000	0	0	0	0	0	0	0	0	0	0.031505166	0.023659537	0	0	0	0	0	0	0	0	0.021492786	0	0	0	0	0	0.021812926	0.022100707	0.021401421	0.027677485	0	0	0	0.116171645	0.050865457	0	0
TraesCS1A02G107200	0	0	0	0	0	0	0	0	0	0	0	0	0	0	0.11286553	0	0	0	0	0.021492793	0	0	0	0	0	0	0	0	0	0	0	0.048925347	0	0	0	0
TraesCS1A02G107300	6.896200099	7.000764498	6.123073696	5.186055974	5.949428327	5.354774839	6.601477576	7.248835428	4.675611859	8.237372323	5.867494102	6.504632972	9.772117267	10.29268507	9.64424662	8.536114543	8.307796538	8.323488667	10.78038831	10.93421435	9.447262921	10.375035	10.19264709	10.08231497	10.01688138	8.914591476	10.09790134	12.62812017	11.33749479	9.640757127	7.363608863	7.907025294	7.639331207	9.420460596	9.279057546	7.531730124
TraesCS1A02G107400	0	0	0	0	0	0	0	0	0	0	0	0	0	0	0	0	0	0	0	0	0	0	0	0	0	0	0	0.042802841	0	0	0	0	0	0	0	0
TraesCS1A02G107500	1.147701391	0.480426082	1.03812357	0.405109984	1.584775298	1.291611399	0.804745743	1.341179163	0.833021681	0.862538995	1.141530054	1.464715052	0.589098746	1.469677259	0.993216655	0.45837061	0.91617015	0.608577037	0.943042697	1.074639318	4.826416172	0.728824898	0.83964883	1.084319764	1.384534056	1.919537447	1.65755301	0.920261091	1.466906682	1.140846527	1.999902455	2.95884843	5.065083724	0.80064009	0.869817259	0.912490878
TraesCS1A02G107600	4.216288096	6.811834758	3.533728458	5.3806303	2.535370285	5.032456289	4.895014227	4.989487172	3.970833866	4.988483947	4.73713608	3.220018083	4.682935282	5.402802532	4.178658175	6.243398676	5.055624378	4.698604218	3.523721905	4.223559915	4.695089983	5.776392832	7.339280464	4.715603384	4.01391257	4.438864906	3.234876035	3.230591541	4.290012876	5.157297386	4.328390066	3.64444421	3.208846711	4.592274067	4.866927499	3.884716999
TraesCS1A02G107700	0	0	0.022087736	0.067518331	0	0	0	0	0	0.094515499	0.094638146	0.086159709	0	0	0.022573106	0.026962977	0	0.024343081	0	0	0.238341539	0.091103112	0	0	0	0	0	0.865253019	0	0.067108619	0	0.048918714	0	0.055157993	0.029993699	0.060832725
TraesCS1A02G107800	20.46248062	16.45453653	22.82520085	18.36392254	20.92526911	12.59899264	13.54910171	18.67392971	12.00729021	17.4605098	18.92576019	20.70133479	18.58955794	17.02107814	16.19193709	16.14882801	15.55534836	17.14054792	13.81141756	17.83843238	15.11379314	14.48642735	11.40123162	15.88355479	16.81479525	13.35018662	13.67845895	24.21731266	16.72104785	14.65195905	16.60387287	18.92207664	17.25852929	17.76880453	14.18554973	13.92914284
TraesCS1A02G107900	3.370033851	3.103880052	3.927906187	4.571850835	3.394043109	4.532086033	3.313367578	3.102926154	4.112118971	3.409142555	2.817219811	4.017885708	4.511633783	3.388746727	4.280899221	3.701361283	3.384221873	4.10386671	4.182480095	3.53277166	5.834382403	4.941432808	3.100883705	4.177393524	3.611482913	4.142618984	5.173333449	4.547352474	3.346207884	5.190952359	4.248698792	4.579711324	4.151533142	3.612176322	2.883003305	4.540900747
TraesCS1A02G108000	0.099798262	0.198388675	0.833794346	0	0.496104814	0.276773871	0.293469595	0.310229883	0.03232934	0.230038753	0.323468453	0.203513828	0.241949167	0.425429889	0.207633973	0.038031818	0.421516384	0.214145845	0.192895097	0.543071129	0.471461413	0.125435016	0.44761979	0.268015447	0.338629834	0.109064628	0.259199299	0.682172426	0.133156378	0.121235747	0.084434339	0.341379247	0.302046277	0.343822511	0.063703017	0.398804138
TraesCS1A02G108100	1.14644342	1.885093676	1.543703002	1.691567122	0.89236099	0.941286409	1.52905715	1.990562972	1.811845296	3.950464325	1.719094832	2.506227974	3.910795141	4.05885375	3.439464129	2.939611613	3.280310008	2.88728421	4.747169775	4.089840825	3.912932499	5.319449988	5.28732866	3.728304422	4.825422593	3.724622473	2.362720262	4.557047318	5.707595513	5.497370314	3.289230186	3.079506439	3.495325988	4.552305771	3.580467773	4.738352215
TraesCS1A02G108200	0.292551335	0.109187746	0.309228298	0.236314157	0.389698844	0.215268566	0.063532559	0.21631922	0.161976438	0.409567164	0.378552586	0.258479127	0.23143165	0.205204674	0.225731058	0.134814885	0.180344397	0.146058489	0.364357406	0.23642065	0.536268464	1.150778073	0.896127209	0.356741202	0.173066757	0.327193883	0.464114843	0.321021311	0.442839753	0.738194811	0.334323324	0.317971643	0.604092554	0.406923653	0.509892876	0.669159977
TraesCS1A02G108300	2.846749529	5.60074175	3.00152447	3.325932715	3.646775799	3.958604422	6.247707112	4.206175808	3.045217891	4.594168119	4.773074916	3.430793451	6.983555237	10.40187112	6.134060914	6.495596882	6.919505367	5.735522118	10.44672694	11.21454906	8.068615855	9.887754816	9.855198222	9.204145046	6.082999821	7.566053162	7.535209022	10.5807768	8.075016832	7.558410227	5.302426909	4.842072172	5.284926946	6.195209155	5.070434743	5.498791696
TraesCS1A02G108400	0.135023693	0.021837549	0	0	0	0	0	0	0	0.220536165	0.047319073	0.057439806	0.168313927	0.065806444	0.022573106	0.134814885	0.025763485	0	0	0.042985573	0.854057183	0.030367704	0.029987458	0	0.024723822	0	0.022100707	0.085605683	0.30445233	0.100662929	0.235992934	0.024459357	0.092937316	0.228894555	0.299936986	0.304163626
TraesCS1A02G108600	0.067511847	0.021837549	0	0	0	0	0.127065117	0	0	0	0	0	0	0.065806444	0.158011741	0.026962977	0.025763485	0.048686163	0.171462309	0.150449505	0.258203334	0.060735408	0	0.077451412	0.024723822	0	0.132604241	0.064204262	0.055354969	0.067108619	0.137662545	0	0.069702987	0	0.029993699	0
TraesCS1A02G108800	0.772101483	0.414913434	1.678689989	0.270073323	2.092108634	0.492042438	0.26722006	0.628887563	0.647905752	1.058516883	0.667184737	2.176595288	0.370970208	0.31362474	0.561413457	0	0.569769784	0.811944009	0.557488264	1.594352087	1.024781227	0.15183852	0.209912208	0.523414059	0.582819611	0.707151051	1.615886548	2.36832402	0.904422699	0.781812058	1.081087565	2.203910373	1.780604626	0.75748075	0.462268881	0.675060752
TraesCS1A02G108900	1.498979031	1.632548971	2.172615931	1.268304835	1.862638367	1.534169869	2.425651913	2.730684041	1.314056993	1.18351048	2.023096218	2.270041236	1.904118628	2.374910708	2.773264058	1.622416257	1.744283283	1.81016858	3.599443947	4.065468006	2.975118127	2.425753981	1.768135506	1.977618529	3.012820276	3.335698011	2.666494477	4.092786298	2.206122475	2.837567168	2.513029759	1.849663058	3.309242247	2.201655338	1.726887195	2.298391148
TraesCS1A02G109000	1.215213238	1.135552557	1.325264132	3.375916535	2.910920463	2.890749321	0.677680626	1.193735983	1.920577765	1.890309987	1.821784319	1.551908678	0.736373432	0.570322518	0.835204914	1.132445037	0.541033192	0.584233956	0.685849235	0.902697028	1.033683284	0.485883265	0.599749165	1.06876752	1.557600813	1.46146601	1.65755301	1.969806025	2.048133858	1.174400836	2.184409598	1.540939498	3.229571733	2.746734658	2.279521091	2.222477991
TraesCS1A02G109100	0.227001833	0.458588533	1.28227919	0.541186428	0.754927198	0.430537133	0.424886693	0.676062458	0.902440154	0.126020666	0.354893049	0.489582442	0.883648118	0.965161185	1.151228395	0.323555725	0.418798336	0.438976354	1.266356313	1.591957791	1.232527658	1.078967563	0.419824415	0.609552937	0.939505252	0.634389676	2.085170746	0.471871365	0.719614599	0.771749121	0.865964273	0.880536856	0.677684968	0.691518426	0.420649625	0.547494527
TraesCS1A02G109200	2.767985708	4.026123429	2.650528265	2.228104913	2.23427337	3.00058857	4.066083756	3.461107519	3.841155529	3.371052809	2.886463467	2.98686991	4.502397556	3.902958283	3.950293513	3.963557631	3.787232346	3.951125558	4.015883029	5.045367122	7.820422865	3.895629815	4.779101218	3.810041478	3.535506606	4.231707553	4.641148429	5.084399726	4.096267716	4.060071462	3.598892247	4.353765567	3.923511437	2.721301929	3.299306843	2.600735876
TraesCS1A02G109300	3.914809445	2.385577547	7.260216584	3.573610208	5.649749916	2.234979763	2.770294867	4.927362455	2.280693037	4.365544893	3.673971143	6.418582398	5.683035599	1.800262513	3.351767613	1.430445253	4.059011353	3.757013826	2.872400893	4.227416151	4.286513	1.279701123	1.008316288	2.81016957	3.365975356	2.568057535	4.632529153	6.547850276	3.240922733	2.315052748	4.226299129	5.695116711	4.641893656	2.414181389	2.60095756	3.015472105
TraesCS1A02G109400	0	0	0.044175471	0.067518331	0.103919692	0.030752652	0	0.064895766	0	0.063010333	0.047319073	0.086159709	0	0.043870963	0.022573106	0	0	0.024343081	0.042865577	0.23642065	0	0	0	0	0.120199807	0.043625851	0.233394514	0.350127243	0.044319956	0.240050215	0.137662545	0.244593571	0.281377018	0.058692887	0.029993699	0
TraesCS1A02G109500	4.060905081	1.183686883	6.195035538	2.54712565	5.904119341	1.886988899	1.423006485	3.205439833	1.873792028	3.720823167	4.684990462	5.315623244	2.996261416	1.786916966	2.546788088	1.453034835	2.848204832	3.078231342	2.625259408	3.627638455	1.946690274	1.426237443	1.740025262	2.559903406	3.422543462	1.768683616	3.706863149	4.739045	3.003782045	2.786219008	3.621999889	3.638647343	3.664890121	2.755941305	1.54004145	2.546117214
TraesCS1A02G109600	0.763849285	4.71372234	1.524053752	1.249089118	0.935277225	1.463660188	5.881632508	3.104180806	2.175112167	1.136608739	1.115989585	0.459518448	4.792697002	7.01810375	4.313720517	5.805614299	2.885510359	2.946656986	5.862939316	4.496892707	5.511965886	9.140618193	8.214194545	5.965127009	2.591031866	2.562626117	3.686618902	2.760440851	2.939182796	4.499129603	0.884078697	0.771411434	0.813201515	2.498808792	1.709640819	2.539106242
TraesCS1A02G109700	0.119595436	0.131025295	0.261269197	0.205450178	0.271607104	0.092257957	0.405788806	0.120060844	0	0.094515499	0.328787117	0.333294474	0.461291669	0.202884778	0.116471357	0.181904916	0.336749364	0.088750007	0.250763626	0.408362941	0.278065129	0.15183852	0.033319365	0.237517663	0.297032003	0.043625851	0.330036485	0.119132079	0.276774846	0.100662929	0.287781584	0.246061133	0.397046802	0.456247886	0.509892876	0.334579989
TraesCS1A02G109900	0	0.021837549	0.022087736	0	0	0.046128979	0	0	0	0	0	0.086159709	0.084156964	0.021935481	0.022573106	0	0	0	0.085731154	0.107463932	0.019861795	0.060735408	0	0.077451412	0	0	0.044201414	0.021401421	0.027677485	0	0.098330389	0.097837428	0.139405974	0	0	0
TraesCS1A02G110000	0.209555871	0.065512648	0.19878962	0.708942472	0.129899615	0.215268566	0.127065117	0.179429871	0	0.283546498	0.228311216	0.723327989	0.147274686	0.15354837	0	0.107851908	0.078944729	0.194744652	0.042865577	0.23642065	0.391813629	12.17322823	2.18592977	2.563063423	0.123619112	0.19631633	0.154704948	4.871819414	0.450016525	1.065396306	0.176994701	0.233844662	0.278811948	1.680622663	1.208785044	1.220623839
TraesCS1A02G110100	1.85293014	1.988315404	1.482584029	1.547344592	0.745187325	0.731999233	2.576605273	1.224029327	2.457506517	1.822794415	1.233681584	1.814523471	1.835078359	2.179202343	2.366022657	1.613097852	1.457365652	1.448048203	2.526047029	2.060653132	2.833880903	2.838195991	1.776358067	1.642886436	1.890877939	1.586975403	2.740752852	1.290616957	2.186709488	3.203362829	2.053787509	1.784354128	1.875867698	1.54316131	1.619680718	1.557147434
TraesCS1A02G110200	7.417864138	5.664485556	5.988448948	5.121670494	5.991385902	7.113334511	5.44772631	6.279422475	7.820754634	9.974756232	7.039658524	5.462755307	7.555801551	8.338488121	9.971082582	7.939760898	6.066167205	6.705496543	6.877288901	9.027958943	11.81196835	11.2796889	8.654170532	9.687106232	8.549497793	7.472606589	8.663432866	10.99613557	8.596211544	6.237041515	7.433266111	9.201585688	7.537983064	8.122246979	7.029563147	6.805752381
TraesCS1A02G110300	21.52297921	27.27968481	22.7826157	22.79023862	20.28868306	23.99180475	24.8723614	25.24769775	28.51965423	24.48635095	19.41619872	17.34124974	26.46568193	27.6996873	28.66445839	24.53326233	21.91570881	21.36516799	29.0435718	31.70400917	52.85700318	32.65317749	26.73426882	27.44826396	25.56591581	25.04472858	30.30692025	30.93361352	22.97012567	26.10089081	22.08539875	28.25202503	26.27337925	23.56301586	19.99778863	21.44840225
TraesCS1A02G110400	0.022503949	0	0	0.101277496	0	0	0	0	0.231394911	0	0	0	0	0.043870963	0	0	0	0	0.064298366	0.042985573	1.72797616	0	0	0.025817137	0.024723822	0	0	0.021401421	0	0	0	0	0.023234329	0	0	0
TraesCS1A02G110500	0	0.087350197	0.088350942	0	0	0	0.084710078	0.194687298	0.069418473	0	0.047319073	0	0.126235445	0.175483852	0.158011741	0.161777862	0.077290456	0.097372326	0.064298366	0.171942291	0	0.273309337	0.059974916	0.335622784	0.222514402	0	0.06630212	0.256817049	0.027677485	0.167771548	0.078664311	0	0	0	0.149968493	0.060832725
TraesCS1A02G110600	0	0	0	0	0	0	0	0	0	0	0	0	0	0	0	0	0	0	0	0	0	0	0	0	0	0	0	0	0	0.03355431	0	0	0	0	0	0
TraesCS1A02G110700	0.405071079	0.982689713	0.463842446	0.371350819	0.467638612	0.615053047	0.698858146	0.21631922	0.763603208	0.409567164	0.21293583	0.057439806	0.589098746	0.526451555	1.196374607	0.566222519	0.541033192	0.681606282	0.471521349	0.601798018	1.211569492	0.425147857	0.269887124	0.490525607	0.469752626	0.436258511	0.265208482	0.428028414	0.96871196	0.436206025	0.609648413	0.660402642	0.580858225	0.559520023	0.539886574	0.729992702
TraesCS1A02G110800	5.310931927	5.219174253	5.897425389	4.456209827	4.10482782	7.718915741	4.680231824	5.42961242	4.165108405	4.914805965	3.383313736	4.652624284	4.58655452	5.264515554	4.71777911	2.938964502	3.194672183	3.042885187	7.801535043	7.200083434	11.3808085	2.611622551	3.20865803	3.330410703	8.257756689	9.815816488	9.039189083	8.474962607	5.09265716	5.771341252	9.302054825	11.78941013	9.549309224	6.917702101	6.418651494	5.657443444
TraesCS1A02G110900	265.6685678	308.5759254	235.5027495	291.2902831	289.6563957	324.7781465	206.6862377	193.3160504	171.199145	212.4037365	235.1284749	202.8216781	166.688646	224.9049303	154.3000447	217.14337	184.1050934	194.355893	305.4283823	308.5078854	185.2521532	183.2621096	207.0840904	190.8152358	324.6883176	352.6467313	330.5892236	188.9131229	295.1961491	275.4892704	348.4561537	282.1670572	280.1407194	336.3900502	331.0896408	275.8213552
TraesCS1A02G111000	2.965457859	2.585478472	3.28605868	3.073566075	2.351279149	3.35625222	4.236435724	3.648137116	4.598048285	3.646218933	3.441516196	3.994163068	5.261914153	6.824896029	6.661639542	6.764094208	3.39977529	3.545399419	5.145498151	5.969213051	7.415063492	7.542305192	5.249874325	6.929758524	3.691093621	3.782732106	3.891580857	11.58664357	5.583766447	5.261483517	3.646543154	4.367854156	5.9426908	3.903745767	2.83500139	2.699287932
TraesCS1A02G111100	3.105533688	3.362982137	4.903470664	2.903286532	3.169551375	2.152684742	4.341380922	4.499431122	7.057552665	2.677939148	3.951131494	4.480292803	6.564251581	4.080005916	8.01345707	2.318816029	4.45709327	4.284370172	3.922208883	3.847208545	5.084629238	3.887066122	3.928349831	2.814066925	5.068393239	2.922932021	4.795842326	2.824988606	4.234655139	4.2949523	4.562535569	3.619990479	3.276040391	4.679628113	4.469061087	5.018711692
TraesCS1A02G111300	0.090015795	0.021837549	0.022087736	0.168795827	0.051959846	0.138608355	0.063532559	0.038468696	0	0.192651572	0.056782888	0.057439806	0.131495256	0.184258044	0.21510838	0.053925954	0.051526971	0	0.15002952	0.343884582	0.417097694	0.091103112	0.044981187	0	0.089005761	0.137109724	0.354758336	0.511010283	0.221419877	0.425022373	0.104885683	0.176196159	0.185874632	0.101730913	0.059987397	0.060832725
TraesCS1A02G111400	0	0	0	0	0	0	0	0	0	1.18E-06	0.347790456	0	0.023267507	0	0	0	0.232769741	0.148245471	0	0	0.001993687	0.102939532	0.515223516	0.323132453	0	0	0	0.612983773	0	0	0.032908428	0	0	0	0.495369927	0.168349092
TraesCS1A02G111500	0	0.021837549	0	0	0.103919692	0	0	0	0	0.063010333	0	0	0	0	0	0	0	0	0	0	0.561071873	0	0.029987458	0.038725706	0	0	0	0	0	0	0.019666078	0	0	0.025432728	0	0
TraesCS1A02G111600	0.592168685	0.474256974	0.772635616	0.706005425	0.370582816	0.391398232	1.07746984	0.382071226	1.061109959	0.931653139	0.594789157	0.414841767	0.780641888	0.779948947	1.17342453	0.75317032	0.748588983	0.420647718	0.431514263	0.707236685	1.171224228	0.899782925	0.362347454	1.049546662	0.392868955	0.53163989	0.312660025	1.31401085	0.629012353	0.936903433	0.881492608	0.479337359	0.62227574	0.71544808	0.558242718	0.500586412
TraesCS1A02G111800	0.067511847	0	0	0	0	0	0	0	0	0.031505166	0	0	0.021039241	0	0.090292423	0	0	0	0	0	0.019861795	0.273309337	0	0	0	0.239942181	0.022100707	0.021401421	0.055354969	0.100662929	0	0.1712155	0.046468658	0	0.059987397	0.091249088
TraesCS1A02G111900	25.6648535	39.23967374	30.13208882	28.86962288	26.04695111	34.87412282	37.79911934	35.29615816	33.52032966	32.54641219	29.80510125	22.49434706	41.65117485	63.85923173	48.81863016	62.07982806	36.68565732	35.61319794	48.38773514	50.68385896	45.20047985	54.88901777	53.13717623	54.66727174	37.91892645	39.77194338	52.4248656	49.23182823	49.85988135	47.20017623	39.13254502	27.17777007	36.5297091	50.21310714	39.24825426	32.5169166
TraesCS1A02G112000	1.865831654	1.521118509	1.50509364	1.870943072	1.600246342	1.630948466	1.913619728	2.030078004	2.686240387	2.595521632	1.888539702	1.505365203	2.403480804	3.14561385	2.267220172	1.924433956	1.346595547	2.010125086	3.677137805	3.754273952	5.320537906	3.323441535	2.397404324	2.865340793	3.094977538	2.788608025	2.598645307	5.089878489	2.229833776	3.306351072	2.420736855	2.351725606	3.254223356	2.254087451	2.014235826	1.225800704
TraesCS1A02G112100	5.889620972	2.444648118	4.597009959	3.830213623	4.648613586	4.314750889	2.272601979	2.565070046	1.328745942	6.970518075	4.863501665	4.246840774	1.752728666	2.728093896	1.663010364	1.552919183	1.836606732	1.934688311	2.180850536	2.103845036	4.641026178	1.822748555	1.281205157	1.970423293	3.230983285	2.924742494	2.868450736	4.576522611	2.11324514	1.95714906	3.348169421	6.159477606	6.728847556	1.533041627	1.911706266	1.759881615
TraesCS1A02G112200	3.226436154	2.488388729	3.322613882	3.166008797	4.281543256	3.507647528	1.959119628	2.523558388	1.539243579	9.0696128	3.989967914	3.924546023	3.771830954	2.130803896	4.895519745	2.701447637	2.968108093	3.085655981	3.317259852	5.323677213	4.423321043	2.921078566	1.857813	4.15578458	2.791616237	3.595097321	4.894488831	5.717582159	3.676317243	3.88884382	3.11797798	7.704599654	7.783662859	3.838917742	2.2233159	2.913847996
TraesCS1A02G112300	0	0	0	0	0	0	0	0	0	0	0	0	0	0	0	0	0.015565448	0	0	0	0	0	0	0	0	0	0	0	0	0	0	0	0	0.025432728	0	0
TraesCS1A02G112400	23.0667726	28.96903761	21.60783531	48.7954976	40.92851075	39.11183832	20.46373127	14.02817162	18.56534595	33.66453055	23.97610121	31.62492117	13.99014844	14.71570291	15.31842561	18.20745131	13.61437891	16.05095159	19.38499279	21.17918512	25.27274374	22.43796772	16.63533254	22.82131663	21.76794111	28.78346401	28.48316992	44.74288024	27.43743774	25.87876128	29.19291595	29.81081986	38.11266394	41.47798228	41.85500661	43.75819589
TraesCS1A02G112500	128.230426	70.26340636	163.2429436	107.5820202	146.0362643	57.81867675	76.26787186	129.0913066	113.5494167	133.0425373	152.877752	184.7536999	113.7629627	55.53054877	113.6321116	66.48396073	109.3237432	111.9397128	59.83970273	81.10302937	119.2245951	72.47859933	50.45929621	74.93475715	57.82654826	51.05816917	73.30517138	177.2330835	65.73264197	80.79106003	76.67705425	114.5876854	102.5976854	60.18909482	52.84079858	70.79530061
TraesCS1A02G112600	13.7787178	11.51347657	11.42496956	12.62690686	11.53137064	8.286394435	8.264061104	12.65043451	11.46693681	11.61239478	10.69288025	11.11698621	8.898757337	10.37616274	10.95664695	8.885568207	10.02395382	11.47846888	8.993112357	9.791769585	10.80682249	10.15799701	9.398309308	8.600411291	11.25643494	9.721868218	9.587794928	11.61433701	10.52976062	9.326319691	11.06679032	11.07013382	11.86934991	8.622813938	8.383058788	10.06228024
TraesCS1A02G112700	1.479009027	1.868300601	1.340323551	1.39493884	1.234246384	2.952254626	2.607545629	1.931391013	2.484996233	1.638268655	1.943671154	1.528165934	2.419512705	3.076889986	2.667870227	2.758609148	1.441345917	2.531680476	2.953116774	2.074541771	1.916510276	2.784396566	2.330349369	2.490961322	2.101524906	2.734228402	3.324344116	2.011733548	2.477882161	2.014976557	1.383243085	1.158507666	1.912415297	1.602261884	2.009577804	2.129145382
TraesCS1A02G112800	1.39525383	1.971921956	1.971909096	2.334483419	1.89928045	1.117071645	1.573080977	2.240007154	1.520981892	1.930353053	1.354522667	1.726419424	2.21623156	1.657295819	2.422748871	0.902345687	1.605611323	1.411898727	1.59042865	2.545068298	2.743589183	1.741660711	1.872293943	1.609995403	1.788113371	2.26060435	2.343536849	3.192107507	1.695519937	2.223140783	2.116443633	2.222073892	2.862864318	1.856589167	1.801418537	1.588065666
TraesCS1A02G112900	0	0.043675098	0	0.101277496	0	0	0	0	0	0	0	0	0.042078482	0	0	0	0	0	0	0	0	0.182206224	0	0	0.024723822	0.021812926	0.022100707	0.021401421	0	0.067108619	0.078664311	0	0	0.101730913	0	0.091249088
TraesCS1A02G113000	0	0	0	0	0	0.092739544	0	0	0	0	0	0	0	0	0	0	0	0	0	0	0	0	0	0.031182197	0	0	0	0	0	0	0.020033244	0	0	0.10182476	0	0
TraesCS1A02G113100	0.090015795	0.043675098	0	0.135036661	0.129899615	0.123010609	0.042355039	0.021631922	0.023139491	0.148933428	0.047319073	0.090262634	0	0.043870963	0.022573106	0.026962977	0.154580912	0.048686163	0.157925788	0	0	0.200426847	0.119949833	0.103268549	0.204854423	0.279704963	0.038676237	0.121274789	0.138387423	0.134217238	0.117996467	0.244593571	0.622463938	0.230590155	0.315722669	0.548416143
TraesCS1A02G113300	2.282530523	2.219568498	2.887043737	0.959158654	1.9121561	2.271655376	2.636008215	2.538700733	1.315008026	1.384847397	2.324111771	1.670099694	3.075011295	1.998800556	2.086276414	2.826582813	2.537687848	1.923943275	1.31737921	3.798119236	4.871760649	2.501226836	1.353933739	3.784792318	1.489274057	1.590980256	0.820468849	3.562459092	1.33942142	0.56440362	1.768416986	1.306137008	0.853294674	1.413144116	1.075466053	1.596916828
TraesCS1A02G113500	0	0	0.154614149	0.067518331	0.103919692	0	0	0	0	0	0.023659537	0	0.063117723	0	0	0	0	0.024343081	0	0	0.019861795	0	0.089962375	0.025817137	0.024723822	0	0	0.085605683	0	0	0	0	0	0.076298185	0.089981096	0
TraesCS1A02G113600	0.045007898	0	0.022087736	0.067518331	0	0.061505305	0	0.021631922	0	0.063010333	0.047319073	0	0.042078482	0.021935481	0	0.026962977	0.051526971	0.073029244	0.064298366	0.085971145	0	0.162961603	0	0	0.074171467	0.305380957	0	0.128408524	0.055354969	0	0.148034828	0.146756143	0.092937316	0.127163642	0	0.12166545
TraesCS1A02G113700	0.307178902	0.578098888	0.485930182	0.414113554	0.441658689	0.658721813	0.783568224	1.363773706	0.694184734	0.661608495	0.84880717	1.086818569	1.552222597	0.789677333	0.824760338	0.545679426	0.821386287	0.511204711	0.578685292	0.967175387	0.913642567	0.80079332	1.120598328	0.826148391	0.445028804	0.872517021	0.839826859	1.571129659	1.494584167	0.905966359	0.432653713	1.129259167	0.441452251	0.635818208	0.458393695	0.547494527
TraesCS1A02G113800	0	0	0	0	0.077939769	0	0	0	0	0	0	0	0	0.006213379	0	0	0	0	0	0.01152815	0.00484602	0.024489458	0.017034226	0.020503144	0	0	0	0.062870526	0	0	0.023827223	0	0	0.007183601	0.016725716	0
TraesCS1A02G113900	0	0	0	0	0	0	0	0	0	0	0	0	0	0	0	0	0	0	0.042865577	0.042985573	0	0	0	0	0	0	0.044201414	0.085605683	0	0	0	0	0	0	0	0
TraesCS1A02G114000	0.711052771	0.132527282	0.476925012	0.400397205	0.440309292	0.799568961	0.138941682	0.441399368	0.416510841	0.968182119	0.249385712	0.430798545	0.236449509	0.57902213	0.316023481	0.539259542	0.214017015	0.554696061	0.310362446	0.52234574	0.836219305	0.30227466	0.089962375	0.180719961	0.568647916	0.559141627	0.243107775	0.909802217	0.415162269	0.301988786	0.491651946	0.37894246	0.66603409	0.30519274	0.399570054	0.547494527
TraesCS1A02G114100	0.090015795	0.131025295	0.066263207	0.202554992	0.337738998	0.030752652	0.48708295	0.32447883	0.555347787	0.53558783	0.094638146	0.057439806	0.547020264	0.307096741	0.699766279	0.080888931	0.154580912	0.048686163	0.471521349	0.4728413	0.476683079	0.394780153	0.389836957	0.232354235	0.271962047	0.370819734	0.243107775	0.615894366	0.332129815	0.369097406	0.353989401	0.317971643	0.139405974	0.483221838	0.239949589	0.456245439
TraesCS1A02G114300	5.063395241	6.289214163	4.726769663	4.489970244	4.364624451	4.397629287	6.035593076	5.927146626	5.99311895	5.103836964	6.15147952	3.963346612	8.163225475	7.830953725	7.945733238	7.576596559	5.410321617	6.572649044	6.901377212	7.651429798	10.2089626	9.353252857	9.176162218	6.815724229	6.354012473	4.907899519	7.867851622	6.634440425	6.891674283	7.717507986	5.526167877	4.696192531	4.948912079	6.154730424	6.02874841	6.204923371
TraesCS1A02G114400	0.270047386	0.109187746	0.022087736	0.033759165	0.103919692	0.215268566	0.232952715	0.064895766	0.092557965	0.283546498	0.07097861	0.201039321	0.610137987	0.614193481	0.135438635	0.161777862	0.257634853	0.146058489	0.7501476	0.515826873	0.854057183	0.850295714	0.569761706	0.387257058	0.346133514	0.305380957	0.508316256	0.620641201	0.276774846	0.771749121	0.196660779	0.220134214	0.418217922	0.30519274	0.62986767	0.212914538
TraesCS1A02G114500	0	0	0	0	0	0	0	0	0	0	0	0	0	0	0	0	0	0	0	0	0	0	0	0	0	0	0	0	0	0	0	0	0	0.025432728	0	0
TraesCS1A02G114600	1.953727577	1.22819836	1.116254517	1.723331121	1.117136685	0.930993496	1.213592583	1.37198302	2.194558596	1.610931622	1.21485569	0.788329745	2.075531636	2.167771763	1.987534877	1.404417891	0.82606236	1.042409699	2.549258739	2.135422238	2.577147341	3.154870409	1.125114439	2.213649124	1.982529148	2.353069341	1.727877459	2.694824095	2.951637664	2.733250174	1.719269491	1.646613705	1.739909698	1.567825969	1.288661263	1.300807454
TraesCS1A02G114700	0	0.043675098	0	0	0	0	0.042355039	0.021631922	0	0	0	0	0.042078482	0	0.045146212	0	0	0	0.042865577	0	0.099308975	0.060735408	0	0	0.09889529	0	0	0.064204262	0.110709938	0	0	0	0	0	0	0
TraesCS1A02G114800	0	0	0	0	0	0	0	0	0	0	0	0	0	0.021935481	0	0	0	0	0	0	0	0	0	0	0	0.043625851	0	0	0	0	0	0.024459357	0	0	0	0
TraesCS1A02G115000	58.79089123	92.06361332	69.50237304	60.83907984	61.1325772	74.89623965	86.29436849	73.62684233	73.0300852	57.29907631	60.79507209	48.63055013	70.01543788	87.86410653	76.03118638	85.98951761	62.57821773	67.53549786	80.30072867	82.4940425	77.73628476	54.31628287	69.68545518	82.11579388	83.04534161	74.65648266	79.99881245	47.87305203	81.30122704	64.82692615	75.73701573	61.30933536	63.05773659	69.67855441	69.8766195	73.45004074
TraesCS1A02G115100	6.690784054	8.486508361	5.601692698	5.902722544	5.301800808	7.036145354	7.498493772	6.905818041	9.933135641	6.846387719	7.6780638	5.722699149	8.130214906	9.689011845	11.60871626	8.105933725	8.020636731	5.815197024	10.60903745	10.31054097	14.13913514	9.265065044	9.417561257	9.754204971	8.163756716	7.701533242	11.61922559	9.755045785	7.780611429	11.92936237	8.070427367	7.409301836	6.710399499	7.107150494	6.475099635	7.393791919
TraesCS1A02G115200	59.31748364	55.46759329	54.82993207	56.58272427	57.49772619	63.53221203	39.30822939	36.9466738	26.74902036	55.06094929	53.2890841	46.78845555	25.52080962	27.92650018	25.81663536	39.8528979	30.84842445	34.88826097	34.68703936	43.43950039	15.54908424	15.13307724	15.73990704	25.07990306	48.98802898	55.02310465	48.30573587	31.58913903	40.27599877	35.10015665	58.26272225	56.32647513	49.47006864	49.83848305	49.09218614	37.75643922
TraesCS1A02G115300	0.816542281	0.571425333	0.408470702	0.242685862	0.51633538	0.947855176	0.417438559	0.376291609	0.686907364	0.196003407	0.368717316	0.378146347	0.042562595	0.344591059	0.459439451	0.404444656	0.077290456	0.278007728	0.404541741	0.847565881	0.099308975	0.15183852	0.030737145	0.149798775	0.628887509	0.92293978	0.962956526	0.453478984	0.297917676	0.504156857	0.688711946	0.354856353	0.278811948	1.089146417	0.503078307	0.27916898
TraesCS1A02G115400	7.262361851	3.498025977	5.262160027	5.124810096	4.93059967	2.083313832	4.237939327	5.476813274	8.549023839	6.179139799	3.976150745	3.553111518	5.463112414	4.876103983	5.233800309	3.686054671	4.99984231	4.6562716	5.74145827	6.187794689	8.953518405	3.342755394	2.5124692	4.128702403	6.502068611	8.620097349	7.125046866	4.773651097	5.814873443	4.767127874	7.475862836	5.849699848	10.67538421	7.35405142	5.08192233	6.118585917
TraesCS1A02G115500	7.128463355	6.005653587	5.695322609	6.92133784	7.412201906	7.386172043	4.797470572	5.26259235	4.166496775	6.505312788	5.986903783	6.327999824	4.822509606	5.706186473	4.497713902	5.318770785	4.444046641	4.545072403	5.473226921	5.370230588	4.247305816	3.348616361	3.586020205	3.528324877	7.926358573	7.500527134	6.413426208	4.524517158	5.505798973	6.113259667	8.493995352	7.983093894	8.532296174	7.83607792	8.355194642	5.567776007
TraesCS1A02G115600	0.045007898	0	0	0	0.025979923	0	0	0.077773465	0.046278982	0	0.023659537	0	0.084156964	0.021935481	0	0.032259045	0	0.030319795	0.042865577	0	0.099308975	0.030367704	0	0	0	0.109064628	0	0	0.027677485	0.134217238	0	0	0	0	0.059987397	0.091249088
TraesCS1A02G115700	0	0.229361963	0.176701884	0.067518331	0.103919692	0	0.105887598	0.21631922	0.277673894	0.200088052	0.094638146	0.114879612	0.126235445	0.087741926	0.496608327	0.089022044	0.154580912	0.024343081	0.085731154	0.128956718	7.825408176	0.45000686	0.119949833	0.103268549	0.049447645	0.072824415	0.022100707	0.373812195	0.055354969	0.301988786	0.078664311	0.662388742	0.394983593	0.050865457	0.029993699	0.060832725
TraesCS1A02G115800	0	0	0	0	0	0	0	0	0	0	0	0	0	0	0	0	0	0	0	0.021492786	0.0204215	0	0	0	0	0	0	0	0	0	0	0	0	0	0	0
TraesCS1A02G115900	376.0927443	640.3861296	477.2541194	400.2993032	363.8176445	532.8758095	656.3294508	560.82272	792.555339	380.566658	346.680824	359.0160193	653.9374783	850.0328104	939.0592594	788.6455092	487.159168	448.4750247	870.5162842	988.9948634	1492.792646	910.9339457	627.5955183	1045.557914	792.4182877	806.4238568	987.4220088	973.2852511	589.4584598	843.1594026	733.7865967	578.0259733	654.2159723	775.7795982	693.9732019	831.796268
TraesCS1A02G116000	8.154643423	7.215169923	11.63078308	8.134686805	8.453970835	8.025396674	8.028705588	9.129082087	8.550111395	8.902550354	7.848169954	9.833398967	10.91586931	10.33075629	10.8604178	6.289105236	8.208349485	7.962303063	13.24547577	14.79644227	14.78682827	10.15283451	8.700254059	8.44468232	12.87050496	12.02502086	15.17735099	10.20143662	10.42632986	13.50651562	10.85964752	14.88574461	13.32686261	10.70829766	9.065925324	9.2546954
TraesCS1A02G116100	0	0	0	0	0	0	0	0	0	0	0	0	0	0	0	0	0	0.012171541	0	0	0	0	0	0	0	0	0	0	0	0	0	0	0	0	0	0
TraesCS1A02G116200	27.87519135	15.787157	24.45985453	24.42135321	21.36352443	25.98107082	10.89193715	13.73590272	12.15660934	30.64608356	21.19788013	21.54608479	6.217197941	6.915357954	4.767011054	5.599104857	7.802780698	9.521236437	4.480267259	4.3191882	10.20783445	4.187071708	3.229649251	4.188210904	9.110194528	15.0324038	4.304046348	9.914935799	5.778704506	4.106107975	18.15095602	41.24824272	31.67094622	6.37673271	6.302176964	6.733449646
TraesCS1A02G116300	0.258817916	0.137108363	0.070538288	0	0.135406839	0.103956881	0.112274526	0.118932523	0.024103714	0.314065553	0.107427072	0.180152197	0.199320929	0.182854612	0.355395492	0.173850266	0.183880436	0.227353427	0.148524295	0.325321262	0.156429114	0.254922299	0.149937291	0.032208944	0.158295509	0.479389208	0.53218723	0.277563586	0.146580789	0.372993061	0.207044468	0.295610898	0.633595505	0.198567044	0.314594906	0.255954604
TraesCS1A02G116500	0.20253554	0.174700393	0.552193389	0.405109984	0.519598458	0.215268566	0.190597676	0.475902284	0.347092367	0.738553563	0.544169342	0.344638836	0.682738095	0.482580592	0.406315904	0.296592748	0.412215766	0.998066341	0.321491829	0.4728413	0.655439233	0.303677041	0.329862041	0.232354235	0.568647916	0.370819734	0.574618377	1.18687143	0.387484784	0.509183293	0.570316258	0.396195113	0.511155238	0.419309392	0.274106412	0.304163626
TraesCS1A02G116600	2.327808468	1.704687131	2.731987834	2.754275265	2.311683149	2.31918975	2.587151678	3.338259834	4.714509344	2.79296136	2.749545728	3.198076077	2.397400463	2.540545529	3.806976865	1.64456095	2.727812065	2.235972893	3.266614173	3.506763024	4.542412366	2.742382848	1.592507959	2.641661116	3.072083279	2.406031125	3.125393553	4.208289766	2.973115392	3.072058105	3.730536973	3.043355509	3.521696951	2.445728145	1.314548824	2.999883719
TraesCS1A02G116700	0.121753114	0.301976181	0.373172292	0.841507963	1.09612932	1.098641581	0.946260282	0.515428132	1.117773945	0.976458527	1.614614319	1.594810469	0.728696213	0.7990043	0.745799614	3.912543678	3.365664435	2.401944023	1.380211573	1.593352673	4.161721342	29.61030317	9.954366746	14.13457283	0.880472181	0.860775123	0.468497413	12.48312769	2.029338078	4.886748988	0.76975782	0.537195968	0.831531078	2.754644236	1.387745446	2.759457581
TraesCS1A02G116800	0.247543437	0.065512648	0.132526413	0.101277496	0.051959846	0.153763262	0.868278302	0.562429972	0.856161172	0.157525832	0.449531196	0.114879612	1.220275973	1.052903111	1.28666703	0.970667175	0.618323648	0.803321689	1.20023616	0.687769164	0.615715643	3.097505816	1.769260035	1.445759685	0.791162317	0.610761915	0.508316256	0.813253988	1.107099383	1.073737907	0.27532509	0.195674857	0.325280606	0.686683664	0.959798354	0.608327252
TraesCS1A02G116900	2.880978035	5.400425912	2.343663355	9.005763745	6.893642645	9.262545126	7.207620541	6.641411058	11.99305942	5.347560931	5.515913387	10.33678132	6.397380946	4.594781434	10.3632903	11.19165771	7.885558777	8.524022103	4.358293259	2.8221533	13.79641987	19.90141413	11.96085756	8.980233014	2.445668152	4.141292976	2.239597225	24.92495063	4.485357794	8.866726313	2.734214136	3.192655425	4.50687897	10.44112685	7.234480095	6.778255989
TraesCS1A02G117000	0	0.255058207	0.088350942	0.135036661	0.051959846	0	0.132320531	0.173055376	0.334668774	0.126020666	0.118297683	0	0.315588614	0.043870963	0.586900751	0.242666794	0.128817427	0.292116978	0.064298366	0.064478359	0.238341539	0.242941633	0.059974916	0.051634274	0.148342935	0.087251702	0.022100707	0.042802841	0.027677485	0	0	0.024459357	0.023234329	0.036457053	0.029993699	0.030416363
TraesCS1A02G117100	0	0	0	0	0	0	0	0	0	0	0.023659537	0	0	0.043870963	0	0.053925954	0	0.097372326	0.042865577	0	0	0.121470816	0	0	0	0	0	0	0	0	0	0	0	0.101730913	0	0
TraesCS1A02G117300	0.090015795	0.043675098	0	0	0	0	0	0.030728578	0	0.063010333	0.07097861	0.028719903	0	0	0.022573106	0.053925954	0	0	0	0	0.059585385	0.121470816	0.029987458	0	0	0	0.088402827	0.149809945	0.027677485	0	0	0	0	0.15259637	0	0
TraesCS1A02G117400	0.278893688	0.316482865	0.267948529	0.122051198	0.220132303	0.251619124	0.328740754	0.211685446	0.236619809	0.159901952	0.366540639	0.462419158	0.314157945	0.263225778	0.156051266	0.559106989	0.296620159	0.53852982	0.535819714	0.120094598	0.159134489	1.131695007	0.832769707	0.239154985	0.095875275	0.080128255	0.399366402	0.363824152	0.377302237	0.398386962	0	0.211015521	0.174366669	0.317853152	0.49111682	0.547494527
TraesCS1A02G117500	0.026370127	0	0.18949488	0	0.157372084	0.153763262	0	0.144546233	0.294815377	0.213089604	0.106101017	0.159742685	0.118182886	0.021935481	0.090292423	0.093250647	0.132666154	0	0	0.239775674	0.254567877	0.042302515	0	0	0	0.241877214	0.150002806	0.202554171	0	0.071825013	0.092942277	0.160190934	0.246523898	0.139584732	0	0
TraesCS1A02G117600	0.405071079	0.317954716	1.549244815	0.371350819	0.783827264	0.153763262	0.232952715	0.419317502	0.046278982	0.378061997	0.402212122	0.827466357	0.337353708	0.350967704	0.338596587	0.161777862	0.47202312	0.535547793	0.569109122	0.369837121	0.019861795	0.273309337	0.179924749	0.077451412	0.285869197	0.290319132	0.735865134	0.432728166	0.359807299	0.624110159	0.491651946	0.906060195	0.671460491	0.217025863	0.171392692	0.267663991
TraesCS1A02G117700	2.167098768	1.201065205	2.349604956	3.409675701	4.956943311	5.542304513	0.847100783	1.319547242	0.694184734	3.519316123	1.426610909	1.933113694	0.799491155	1.48697558	0.85777802	0.45837061	0.695614104	0.815507836	3.47211175	5.394689379	2.105350264	0.911031122	0.659724081	1.600662508	5.181865941	9.16707827	4.471304497	3.529565109	4.173072736	2.147475815	5.534368632	7.536857383	6.276266061	3.219452779	5.369741861	2.979206676
TraesCS1A02G117800	0	0	0	0	0	0.030752652	0	0	0	0	0	0	0	0	0	0	0	0	0	0	0	0	0	0	0	0	0	0	0	0	0	0	0	0	0	0
TraesCS1A02G117900	0	0	0	1.080293291	0.519598458	1.882705055	0	0	0	0.506921279	0.236595366	0.086654553	0	0	0	0.026962977	0	0	0	0.042985573	0	0.121470816	0	0.180719961	0.024723822	0	0	0.556436939	0.695692949	0.201325858	0.039332156	0.220134214	0.023234329	0.813847306	1.25973534	1.585224778
TraesCS1A02G118100	0	0	0	0	0.025979923	0	0	0	0	0	0	0	0	0.021935481	0	0	0	0	0	0	0	0	0	0	0	0	0	0	0	0	0	0	0	0	0	0
TraesCS1A02G118200	0.345770924	0.309566913	0.385709291	0.259485773	0.552377327	0.354372039	0.736069165	0.706565631	0.780980965	0.100798575	0.390330303	0.627446593	0.191348319	0.496086268	0.393239304	0.231760269	0.542926808	0.281715179	0.311444137	0.623896901	0.15232666	0.155270678	0.503444442	0.275241663	0.538954605	0.826583363	1.19446585	0.161246436	0.278811909	0.41510372	0.432089296	0.319089435	0.323187193	0.288173158	0.156402141	0.154525159
TraesCS1A02G118300	4.067543746	1.492544076	2.665967592	2.664985648	1.857920413	4.376655978	2.848482269	3.032341193	2.678534937	6.155573935	2.805997383	2.521196788	3.222033511	4.002172466	3.47515221	2.802666652	2.174556675	1.862272512	6.260496111	7.149317472	4.791260795	3.688673911	4.363864884	3.09839209	5.453308788	5.205043916	5.752018356	5.844299971	5.560489682	6.422026424	4.148696786	5.617971899	5.620221547	5.307759533	5.03156291	5.002274993
TraesCS1A02G118400	3.06832701	4.167958311	4.367628826	3.440193986	4.019214881	2.407425261	3.268336548	4.724483148	2.978185562	4.460961755	3.291464102	3.779596673	4.504438362	3.946993762	3.001785829	3.675314238	3.162132901	3.874688282	2.655913868	3.03032813	4.94218263	4.155945115	4.672555779	2.838413519	2.510139475	4.306459576	4.29224457	3.605472524	1.98516592	1.971842492	2.835986089	2.380105553	4.896104864	3.591592598	1.513160497	1.668793734
TraesCS1A02G118500	0	0	0	0	0	0	0	0	0	0	0	0	0	0	0	0	0	0	0	0.021492786	0.011349606	0	0	0	0	0	0	0	0	0	0	0	0	0	0	0
TraesCS1A02G118700	7.086606011	7.646505195	7.546451549	6.216784059	6.102112333	5.389248562	7.061792141	8.023647609	10.09018337	6.909240527	5.348048975	4.822244031	9.347545385	8.471329397	9.74605129	6.200487098	6.710795372	4.599406161	12.23347136	9.83022018	15.05788219	10.48621116	6.413027854	7.107948405	10.07243581	9.170699215	11.5443484	8.567373942	7.457725894	10.49199641	8.038587987	8.818038509	10.14473537	7.760949641	7.402414814	6.29801204
TraesCS1A02G118800	4.180085994	5.552153203	4.971640042	7.497876866	5.34160205	6.05741144	5.248996467	5.511575772	4.544503502	9.159686071	5.744890383	5.530361959	4.982029131	5.6955697	5.220219591	6.221814813	4.835471274	4.68297596	6.414383533	6.872941732	9.003996184	10.04326783	6.66744145	8.876370671	5.957897279	9.301249575	9.195662087	12.85461355	7.549670498	8.038505289	4.350510077	6.97996674	7.559846568	9.512018418	8.131741588	7.478988151
TraesCS1A02G118900	0.090015795	0.043675098	0.145221781	0.072753364	0.129899615	0	0.084710078	0.023611892	0.164264239	0.063010333	0	0.114879612	0.021039241	0.15354837	0.270877269	0.026962977	0.055245672	0.097372326	0.112530499	0.046923696	0.456821284	0	0.089962375	0	0.078556979	0.303282554	0.088402827	0.178345101	0.193742392	0.03355431	0.255659012	0.269052928	0.380074124	0.203461826	0	0.091249088
TraesCS1A02G119000	0	0	0.022087736	0	0	0	0.042355039	0	0	0	0	0	0	0	0	0	0	0	0	0	0.451855835	0	0	0.051634274	0	0	0.007366895	0	0	0	0	0	0	0	0	0
TraesCS1A02G119100	0.072334218	0.043675098	0.045823879	0.108835498	0.136085434	0.372325437	0.319477707	0.133141019	0.167761311	0.194281965	0.143731685	0.057439806	0.042078482	0.331076609	0.270877269	0.080888931	0.132395717	0	0.284428107	0.391927407	1.103201552	0.031676552	0.291575553	0.385594435	0.249161738	0.250789749	0.349958062	0.327199901	0.057297375	0.104534425	0.347666757	0.254480043	0.24495256	0.130227777	0.094980445	0.167452722
TraesCS1A02G119200	0.20253554	0	0.285715903	0.033759165	0.18185946	0.123010609	0	0.346110752	0.023139491	0.094515499	0.236595366	0.201039321	0.084156964	0.109677407	0.135438635	0.042482058	0.025763485	0.194744652	0.252405378	0.20675953	0.675301028	0.121470816	0.089962375	0.103268549	0.067099712	0.174503404	0.282621629	0.442189735	0.083032454	0.100662929	0.215355352	0.244593571	0.188203874	0.227732788	0.059987397	0.243330901
TraesCS1A02G119300	0.517590823	1.341083203	0.176753128	0.033759165	0.129899615	0.307526524	2.091000514	2.639743441	1.989996238	0.157525832	0.331233513	0.114879612	3.45043551	3.202580295	2.889357541	2.453630914	2.288104084	1.533614134	2.893426458	3.417353033	7.22482722	3.620953931	2.865088723	2.519915242	1.730667569	1.003394574	2.62998411	1.369690926	2.075811343	2.55012753	0.766977036	0.363832937	0.487920909	1.417961075	0.840000523	0.912490878
TraesCS1A02G119500	1.359985641	7.1325148	1.725281858	2.687830475	1.769887444	2.026212307	8.771813313	5.282753302	7.502239539	2.505369598	2.381095765	1.745552624	11.37109958	13.64509786	13.56384067	15.00964223	6.861073782	5.548104733	7.965795935	8.291895489	14.17512471	17.44354327	15.37444988	12.18302961	5.543031539	4.715779996	9.249167898	6.697253594	5.688138241	11.23428484	2.12222546	2.017740422	3.49974051	5.547920787	4.712040039	5.035094249
TraesCS1A02G119600	11.99165672	8.911881982	12.71555595	12.14702032	9.955896158	14.63844704	5.6636523	8.199666559	7.916043059	40.7056202	11.65253472	19.86719393	7.103079165	6.996299881	10.55276895	6.962757423	5.41947796	7.244817514	21.57788856	30.36006524	21.98899318	6.933129048	6.067422398	8.949484804	21.4931111	14.20933232	7.802610336	42.26930403	29.33259814	19.04042654	19.42194316	41.8700167	30.97554275	14.96360003	12.51421087	19.20188013
TraesCS1A02G119700	3.819460213	1.768147049	4.301431882	3.518143899	3.766569224	5.080245911	2.700726715	3.147163435	2.129397789	4.134517508	3.069044111	2.683090881	4.508204386	2.935559679	3.44172144	1.84696393	3.053436756	2.60731443	3.008263339	5.098905653	4.764089859	2.800248508	2.037060032	2.606369089	4.023851547	5.154961439	4.998141146	6.42181731	3.667958642	3.642353862	3.645933506	5.403879146	5.421265988	3.464013894	2.778646229	2.019664727
TraesCS1A02G119800	0.517590823	1.848218791	0.712161604	0.50638748	0.417603879	0.123010609	3.090223655	1.672467722	4.181606863	0.442332537	0.331233513	0.344638836	4.174774496	4.891634304	5.524745069	4.779052872	2.666134281	1.533614134	1.371698469	1.676437337	4.074925298	6.791402973	4.572667555	4.10492482	1.105394683	0.819123342	2.174552634	1.171263374	1.190131836	2.147744249	0.617211987	0.440268428	0.720264199	1.3479346	0.763990492	1.25927087
TraesCS1A02G119900	0.337559233	1.07003991	0.485929873	0.607664976	0.077939899	0.123010609	1.291828693	1.233019554	0.647906654	0.315051664	0.851744028	0.660556505	1.446782337	1.643004853	1.556894194	1.429037785	1.056302899	0.499359368	1.157370583	1.047081268	2.081964987	4.494420204	1.469386353	2.271908076	0.667542711	0.523510213	1.436545942	0.749049725	0.436980153	1.073738981	0.157328682	0.220134312	0.325280583	0.635818208	0.62986767	0.486661589
TraesCS1A02G120000	0.71942424	0.480426082	0.811724281	0.730757645	0.610528188	0.707311004	0.914587184	0.659425347	1.490659903	2.064171248	0.840154877	0.937793864	0.67888581	0.932003511	1.409950047	0.891032022	1.123885674	0.680652033	1.337118808	1.884420881	1.569447258	1.533371666	1.126895694	2.021613513	1.30718805	1.31697501	2.084938689	2.403251139	1.58327113	1.605509961	1.626606865	1.260155862	1.40999152	1.816949716	1.440021463	1.461694804
TraesCS1A02G120100	7.427968411	3.68896914	8.029201097	7.690820624	8.561371836	8.07404737	3.777497726	4.29499648	3.575141625	9.922010282	6.343311042	8.018395874	4.575256447	4.082960844	3.810137099	2.932682128	5.961618982	3.839337502	6.486847791	10.24260227	8.791426296	4.098027829	3.456354435	4.650699101	10.77657769	7.524807101	8.263734933	16.82220153	7.060582222	7.009656337	9.129386662	15.04654629	11.69447441	6.75689096	6.164790828	5.349842769
TraesCS1A02G120200	64.66644724	44.00462697	58.68799684	50.74137589	69.23727396	70.45248139	29.30714577	37.07019208	17.61983353	82.81132999	52.31715034	59.77621115	39.04094984	40.34724721	29.66580136	30.53422339	37.22875159	40.48497884	54.23459986	64.67824202	40.5148838	31.06464289	34.57164097	33.52019647	62.45230868	62.92112872	61.91424608	80.05608049	58.12797631	51.32702077	66.41490151	96.34565228	81.40681559	57.5443454	57.93702791	47.19254693
TraesCS1A02G120300	0	0	0	0	0	0.123010609	0	0	0	0	0	0	0	0.087741926	0	0	0.025763485	0	0.021432789	0.021492786	0	0	0.029987458	0.025817137	0.024723822	0.130877553	0.022100707	0.085605683	0.055354969	0.03355431	0	0.048918714	0	0	0	0
TraesCS1A02G120400	0.112519744	0.166947408	0.110438678	0.371350819	0.155879537	0.030752652	0.023102768	0.24829769	0.046278982	0.094515499	0.094638146	0.28719903	0.24018187	0.460693369	0.391189666	0.338264029	0.103053941	0.194744652	0.310423937	0.343884582	0.473187403	0.465494389	0.389836957	0.528166993	0.271962047	0.474162831	0.375712016	0.406626994	0.259281015	0.48918828	0.137662545	0.244593571	0.278811948	0.268516202	0.059987397	0.128822116
TraesCS1A02G120500	5.157162445	5.163728716	9.00868173	6.01814513	6.941731482	5.566752871	6.518609942	7.820156119	8.972569085	8.38261114	6.48791813	6.400632459	8.233622775	6.706795396	8.524462524	6.398799794	6.752995961	6.597534977	8.508838499	9.327310472	12.38736455	7.155906525	5.748175918	8.042632042	6.855594548	6.552515577	7.724948452	8.677976484	7.246048492	6.937588391	7.345280079	9.766083191	8.658783861	6.5113634	5.68770506	6.847726961
TraesCS1A02G120600	0.652614516	0.414913434	0.419666975	0.371350819	0.311759075	0.492042438	0.317662793	0.43263844	0.694184734	0.630103329	0.638807489	0.775437381	0.904687359	0.74580637	0.338596587	0.916741221	0.695614104	0.827664771	0.964475486	1.826886841	0.556130258	1.184340459	0.989586122	1.084319764	0.939505252	0.785265319	1.303941701	1.048669615	0.719614599	1.073737907	1.179964671	0.978374285	1.068779135	0.966443676	1.349716436	1.39915268
TraesCS1A02G120700	0	0	0	0	0	0	0	0	0.023139491	0	0	0.057439806	0	0	0	0	0	0.024343081	0.042865577	0	0	0	0	0	0.024723822	0	0	0.107007104	0	0	0	0.024459357	0.023234329	0	0	0.060832725
TraesCS1A02G120800	34.80607004	34.63581611	29.85974705	37.55680138	32.59332013	35.24912067	23.60306559	27.16936954	25.5318276	34.39617503	30.14210769	28.35438478	21.09474243	26.93764867	23.44878428	30.44098542	23.78706533	26.72945812	28.85266996	28.42640224	20.31088999	11.92653922	19.54777446	21.50058934	36.16810896	31.91163385	27.91677301	20.81450816	33.36744952	21.17095743	38.6723588	28.97196175	31.47914683	32.05347788	30.41768949	25.30778242
TraesCS1A02G120900	6.931733835	3.192089993	7.309582673	3.247841014	4.212441857	2.748116675	2.768890797	4.264264929	4.691788677	4.029101221	5.22190579	5.709611489	4.252453478	3.408245176	4.395480306	2.789131238	3.424868924	3.19339773	4.206191189	4.525650055	5.94322504	3.196346619	2.336005003	4.201511893	5.580289945	3.026988401	4.058984871	5.32729087	4.144924734	3.903252041	4.83558962	3.63717171	3.81272551	3.630799183	3.012940206	3.994462277
TraesCS1A02G121000	17.70036844	18.22950563	15.76653486	13.58806405	15.88864537	15.26321792	17.78714692	20.04204062	16.15571504	18.46558762	18.12237696	16.58126367	21.56227644	21.8479589	19.63632215	17.0294658	18.58809704	19.79796041	20.03192008	24.44374594	24.76169976	20.8547171	19.778408	20.13870953	18.66648593	21.20611175	21.60390502	31.19192866	23.38658878	23.82527109	17.33436933	19.40925811	22.45484051	18.26871024	18.50842153	17.35454234
TraesCS1A02G121100	0.20253554	0	0.265052826	0	0.077939769	0	0.127065117	0.151423454	0	0.126020666	0.14195722	0.057439806	0.084156964	0	0.361169693	0	0.180344397	0.073029244	0.15002952	0.042985573	0	0.091103112	0	0	0.09889529	0	0	0.085605683	0.083032454	0	0.098330389	0.220134214	0.069702987	0	0.029993699	0.060832725
TraesCS1A02G121200	0.199471627	0.183356361	0.391001512	0.489470763	0.248759061	0.413795389	0.19877241	0.847696617	0.578334558	0.591033772	0.326151444	0.67569603	0.542839767	0.562897358	0.684542977	0.336942843	0.480607514	0.165598681	0.919052977	0.700628298	1.426364873	0.684822095	0.289046111	0.354014913	0.790665369	0.80980486	0.833419864	1.215309638	0.505136235	0.751868192	0.665574806	1.243474581	0.914005975	0.47011381	0.653208766	0.080012371
TraesCS1A02G121300	28.22837373	27.24408524	26.46355671	26.57410091	24.73481432	24.5211686	26.90077599	28.41448134	27.11946279	26.01250217	24.730495	27.73646745	29.02088301	25.78988776	28.61696457	25.57680503	24.59309143	27.99703402	26.04727225	30.96129155	40.09486841	26.85086582	23.90478421	30.32543417	26.38375266	24.3737848	29.63432502	31.59188697	24.37457534	28.21320876	26.39561697	27.29803428	27.55150665	24.73960254	23.29991488	23.13636134
TraesCS1A02G121400	5.650358987	7.913556584	5.754584004	5.100638534	4.493461487	6.81684819	8.812156488	7.541061062	8.381216249	5.658012841	6.195438939	5.078540445	7.244357667	8.63593325	9.063530864	8.518413349	7.322729676	8.022725026	9.118687065	8.772452699	11.09088588	9.310100349	9.085660069	8.018957727	6.769975951	5.584414316	8.686196594	7.834032859	7.912273223	9.396313981	6.000887331	5.53610643	5.73788019	7.870590132	6.482328116	7.132545781
TraesCS1A02G121500	0	0	0	0.202554992	0.025979923	0	0	0.129791532	0.069418473	0	0.023659537	0	0	0	0.022573106	0.053925954	0.103053941	0	0.15002952	0	0.556130258	0.303677041	0.209912208	0.129085686	0	0.261755106	0.044201414	0.064204262	0	0.03355431	0.078664311	0	0.046468658	0	0	0.030416363
TraesCS1A02G121700	3.153862719	3.680725684	3.795674645	3.109445991	2.636163553	3.131142805	3.142466478	2.877701937	2.434673162	3.76447326	2.962552537	3.376344435	3.381887559	4.412115247	3.054618064	3.769900092	3.025751057	4.338018185	3.105525334	4.322341191	4.125061627	4.027091594	3.774258566	4.076598257	3.530717602	5.730157815	3.420391578	5.287516758	3.703086906	3.393984862	2.484791041	3.754572466	3.107847548	3.166491665	3.624966424	3.228487017
TraesCS1A02G121800	0.112519744	0	0.132526413	5.735074529	8.151642472	15.65746693	0.127065117	0.21631922	0.161976438	3.29257344	16.59278792	10.72929624	0.162831522	0.219354815	0	29.79921264	32.07347818	15.00410171	0.305835177	0.739012265	0.993089747	110.561826	74.58300686	69.56014553	0.173066757	0.130877553	0.729323325	80.4177645	21.39214924	33.35214489	0.176994701	0.831618142	0.766732857	29.57266783	25.7344734	31.58495925
TraesCS1A02G122000	104.3467601	115.3426591	109.3459974	103.641988	85.17413807	104.7702887	105.8278772	95.49779706	118.6023874	110.7696448	91.95420862	84.99597849	89.28569942	124.44898	108.5220119	123.6627284	92.62771649	107.0389637	98.36556886	106.9298361	113.4283275	83.46472363	96.27863301	125.7279093	101.2294658	99.50882123	102.2719048	94.90545626	99.61099018	87.81666138	100.0560876	96.65310639	108.6432578	89.06287127	88.35813668	96.281475
TraesCS1A02G122100	2.334109574	1.682548224	1.20831399	1.845329993	1.46864764	2.679171073	2.77410682	2.340747015	1.512353176	1.354085753	1.707246137	1.81935703	1.946531634	2.682270675	1.959155969	2.713203495	2.115581481	1.452033165	2.360714498	4.680097218	1.470225675	3.33394876	1.809734108	2.154672456	3.310915403	2.7828276	3.714355289	3.347353413	2.753480713	3.194105195	2.713899078	2.038303404	3.409103393	2.846049462	3.173153347	2.679903585
TraesCS1A02G122200	11.73718206	9.030874787	9.216284356	10.14979434	10.9522262	10.6536106	7.432165781	8.566176213	8.53305759	10.37966063	10.79090171	9.023994557	6.433400126	7.47874886	5.412353575	6.640873403	5.893371509	6.984224826	6.39983067	5.796325078	8.676843601	4.906388477	4.920042271	4.689295721	7.939462199	12.25399986	7.503477269	5.598547457	5.98127048	5.027643534	11.19015563	10.34087808	10.45719063	6.498926796	7.861918276	7.525373104
TraesCS1A02G122300	0.303889049	0.136860725	0.26101298	0.248235869	0.484859404	0.298014728	0.196167152	0.609700697	1.976688717	0.072696691	0.449638847	0.440554983	0.208266815	0.333097086	0.582121573	0.565164491	0.418679309	0.338431638	0.700089179	0.344572351	1.199637916	0.191721034	1.156706226	0.560325336	0.627676783	0.452769586	0.226136642	0.136793173	0.110691394	0.647898822	0.414217748	0.296005183	0.346629934	1.167827648	0.265561808	0.51942357
TraesCS1A02G122400	0.135023693	0.131025295	0.485930182	0.202554992	0.129899615	0.307526524	0.232952715	0.21631922	0.138836947	0.378061997	0.21293583	0.516958254	0.273510132	0.372903185	0.451462116	0.296592748	0.515269707	0.194744652	0.814445966	0.494334086	0.595853848	1.002134235	0.119949833	0.129085686	0.543924093	0.850704096	0.48621555	0.89885967	0.553549691	0.369097406	0.452319791	0.464727785	0.743498528	1.119040046	0.689855067	0.547494527
TraesCS1A02G122500	15.74184978	15.95224232	15.19121561	14.52052596	15.39965127	13.43411167	9.375880881	24.27101647	11.90510622	15.87976958	17.03517394	25.50066034	8.623017046	9.274233826	7.549733243	11.72544377	13.69463216	15.95399309	3.302857018	5.684670052	13.04902052	42.51508939	12.68700386	22.51509956	3.765092021	6.230600422	6.442775947	45.14116068	8.309417449	6.404074868	7.003444313	9.877446644	9.751587292	6.450630045	8.304985191	12.26050118
TraesCS1A02G122600	0.33885546	0.338813943	0.859895865	1.003737632	0.315954832	0.738063657	0.605386928	0.789148955	1.087556084	0	1.098031996	0.154552884	0.709152862	0.235400619	1.031846011	0.500486781	0.582069014	0.308869887	0.47823024	0.574160444	0.158220324	0.677221058	0.412102645	0.582571447	0.315844606	0.193549796	0.638368529	0.301043085	0.385140501	0.376264606	0.2048458	0.252931766	0	0.863479275	0.396945605	1.011152433
TraesCS1A02G122700	13.06964087	10.70961454	14.00910209	14.55539918	11.49848006	12.69029726	12.09865339	10.70014369	11.90471284	18.63373069	13.51645667	12.01583301	13.78819277	18.0333348	17.15212929	14.08756234	12.83168422	12.13655974	17.71269947	19.78449672	30.00521362	17.56200768	12.47520245	19.31485886	13.40987987	16.69332284	16.91882038	31.05046527	15.42748525	17.33093513	14.59559267	17.23389181	18.22593705	13.65796006	13.01084653	11.50784829
TraesCS1A02G122800	0.222789094	2.052729623	0.171793548	0.337591654	0.244953522	0.184515914	2.429972127	0.552624222	1.490183229	0.204783582	0.441082375	0.173830946	3.193819889	3.88069377	2.578232424	6.032076343	2.085232095	1.226199964	1.361612199	2.23808683	2.594109314	7.942612267	3.922689398	2.21374723	0.197790579	0.349006808	1.163250812	1.78641083	0.901217646	2.225096999	0.196660779	0.050665846	0.236567291	0.886330582	0.389918081	0.589116277
TraesCS1A02G122900	0	0	0	0	0	0	0	0	0	0	0	0	0.063117639	0	0	0	0	0	0	0	0	0	0	0	0	0	0.022100707	0	0.027677479	0	0	0	0	0	0	0
TraesCS1A02G123000	4.312319197	3.641891751	5.870875931	4.589389734	3.563276327	4.443358481	4.231310764	4.411743963	3.689013375	7.67469005	3.913145399	4.34580956	5.282827158	5.701272926	5.567588824	3.6368742	3.745443972	3.989173794	8.393487231	8.71190752	13.0493979	5.611526566	4.714058421	5.82966449	7.792429627	8.007677652	8.072128455	14.3301559	6.619015079	6.220063034	5.501663944	7.833940735	8.735433913	4.679291384	6.63814538	6.305829045
TraesCS1A02G123100	1.216131399	0.771359015	1.821303871	1.417884945	1.448326144	2.040170936	1.398374912	1.733125795	1.527206415	2.174026612	1.149318774	1.584744143	1.15715825	1.87565915	1.760625503	1.051556106	1.369911501	1.071095586	2.520281609	2.859056414	9.936458775	2.612800818	1.019756503	3.406338903	2.396485052	2.639363989	2.444448676	2.815506706	2.586920379	2.769841149	2.014042365	2.559255913	2.598109139	1.504483216	1.547926793	2.159561745
TraesCS1A02G123300	3.848175252	4.127296795	3.357335802	4.928838142	3.767088822	3.567307673	4.002551198	4.02353749	4.766735175	4.284702636	4.731907323	4.365425254	5.701634288	5.19870911	5.936726823	4.637632058	4.508609935	3.797520714	4.52231839	5.545138883	7.607067464	5.921702296	5.067880441	5.111793172	4.029983055	3.773636116	4.663249136	7.576102936	5.286399552	5.435798156	4.58219614	4.280387495	5.018615066	4.959382021	4.319092594	4.410372577
TraesCS1A02G123500	0	0	0	0	0	0.169139588	0	0	0	0	0.153786988	0	0	0	0	0	0	0	0	0	0	0	0	0	0	0	0	0	0	0	0	0	0.302046277	0	0	0
TraesCS1A02G123600	1.769105181	0.763576112	2.358285436	1.235720489	2.206308581	0.893127755	0.840393862	1.773752708	1.105924212	1.561273179	1.495003531	2.352585109	1.591591224	1.015915502	1.671906425	0.91562765	1.779241756	1.781677438	0.816284899	1.447167337	1.365395121	0.773292327	0.745401248	0.41469293	1.790968972	1.07770903	1.168126228	2.368045802	1.644526939	1.784716818	1.833562836	1.939519398	1.458778964	1.21329628	1.193446267	1.125870787
TraesCS1A02G123700	0	0	0	0	0	0	0	0	0	0	0	0	0	0	0	0	0	0	0	0	0.357512309	0	0	0	0	0	0	0	0	0	0	0	0	0	0	0
TraesCS1A02G123800	0.38256713	0.305725688	0.463842446	0.270073323	0.129899615	0.092257957	0.148242637	0.367742674	0.20825542	0.189030999	0.14195722	0.258479127	0.210392409	0.460645111	0.180584846	0.377481679	0.180344397	0.146058489	0.192895097	0.214927864	0.278065129	0.273309337	0.269887124	0.077451412	0.247238224	0.305380957	0.574618377	0.449429835	0.249097361	0.268434477	0.294991168	0.391349714	0.046468658	0.228894555	0.299936986	0.091249088
TraesCS1A02G123900	2.041043574	2.275009668	2.557340109	1.819237534	2.768732344	3.115981747	2.618498642	2.986524782	1.719280158	2.555522988	2.068108487	1.91111677	2.765154044	3.393315887	3.087897654	2.748880906	2.770244525	2.481886703	3.493430945	4.054648537	2.804688037	3.084717976	2.533532395	2.42200633	3.165336592	4.013065806	4.428716435	4.075937352	2.759447702	3.653305988	2.859419204	3.470024535	3.272576152	3.184101795	3.051796443	2.895506929
TraesCS1A02G124000	0.58510267	1.288415401	1.126474513	0.405109984	0.857337456	0.799568961	0.592970548	0.800381114	1.203253539	0.472577497	0.473190732	0.459518448	1.409629141	0.877419259	1.331813242	0.754963358	0.747141075	0.778978608	1.307400103	1.375538328	1.112260517	1.214708163	0.989586122	0.92941694	1.112572009	1.199710904	1.171337461	0.856056829	1.162454352	1.174400836	1.160298593	0.856077499	1.092013464	0.966443676	0.539886574	1.155821779
TraesCS1A02G124100	0.360063181	0.502263631	0.325502541	0.420666208	0.425577117	0.568115274	0.232952715	0.04635418	0.647905752	0.619240347	0.4416644	0.478666007	0.314858552	0.482284463	0.203157952	0.255551861	0.2813656	0.275001357	0.367996693	0.260877292	0.611371869	0.364412449	0.149937291	0.59637587	0.205116248	0.267321765	0.407638697	0.518787559	0.415162269	0.067108619	0.330390108	0.267988946	0.10284606	0.238682086	0.479899177	0.334579989
TraesCS1A02G124200	0.10719666	0.094462686	0	0.036623294	0.116179098	0.064433838	0.127454148	0.163404078	0	0.06922346	0.204161927	0.035347595	0.1327412	0.209908738	0.258184412	0.090696995	0.265874016	0.078374077	0.513195263	0.527084794	0.908176601	0.447963113	0.51473472	0.062044261	0.179083405	0.12387844	0.288003151	0.663178665	0.115616049	0.653637951	0.043010637	0.168290405	0.256746306	0.204328828	0.46470137	0.211313725
TraesCS1A02G124300	0.326782116	0.365589399	0.220877355	0.236314157	0.311759075	0.123010609	0.127065117	0.083678115	0.115697456	0.309815821	0.353889175	0.378027733	0.252471312	0.112285317	0.203157952	0.029571915	0.309161824	0.121715407	0.40722234	0.157293667	0.03972359	0.121470816	0.186558575	0.255609538	0.372675773	0.156502942	0.508317797	0.251902854	0.102769268	0.201325522	0.187182122	0.392595429	0.162640303	0.076298185	0.269943287	0.325632103
TraesCS1A02G124400	42.02049848	34.62387097	41.4343831	34.27196707	39.89165203	37.0384945	20.78209292	30.12331665	28.21583271	30.87159565	31.81048357	31.9431377	21.01510891	22.80281041	21.89792162	17.54084563	23.81911511	25.07897285	40.80437859	38.69366576	25.16211354	17.90321921	19.71993126	22.10008908	42.68963522	42.86065363	42.39180773	27.38418789	30.12688023	37.58988642	45.14210509	45.02918726	44.88732959	42.26919445	45.04723595	41.48189584
TraesCS1A02G124500	0.157527642	0.043675098	0.030073777	0.102311877	0	0	0.063532559	0	0.353092437	0.063010333	0.21293583	0	0.063117723	0	0.05320639	0.026962977	0	0.024343081	0	0.107463932	0.15889436	0	0	0	0.09889529	0	0	0	0.027677485	0	0.111733018	0.030964568	0.046468658	0.068204473	0.059987397	0.12166545
TraesCS1A02G124600	31.91757568	23.35001783	33.27760324	22.16333092	22.0345079	24.22241889	23.04050596	23.93961543	14.72948936	34.93985969	28.18560597	26.27627004	21.64138399	21.12371511	21.65774378	14.3392078	21.37658211	22.00721677	17.51082403	25.47819375	35.22846846	18.39165336	13.70102976	25.61992012	22.83882875	21.07071892	25.73848314	32.50340773	22.88975025	15.77639752	21.56523099	27.35681256	30.21485082	22.81404744	21.02483286	17.72635196
TraesCS1A02G124700	0.067511847	0	0.066263207	0	0	0	0.105887598	0	0	0	0.023659537	0	0.063117723	0.043870963	0	0	0.025763485	0	0	0.021492786	0.238341539	0	0	0.025817137	0.09889529	0	0.110503534	0.085605683	0.027677485	0.044887949	0	0	0.162640303	0	0.059987397	0
TraesCS1A02G124800	3.330584429	2.773368746	2.319212232	3.34215737	2.987691135	2.61397545	3.621355845	4.45617593	4.951851104	3.623094141	2.839144394	1.895513597	5.175653265	5.769031628	7.155674536	5.015113737	3.220435668	3.286316002	8.573115432	8.425172257	8.977531315	6.286114745	5.877541813	5.137610309	5.41451711	6.740193988	6.873319816	6.741447528	6.808661204	7.247730874	4.837855152	3.717822282	4.716568789	6.434480263	4.379079991	4.866618016
TraesCS1A02G124900	0	0	0.022859039	0	0	0	0	0.043263844	0.023139491	0	0.048510094	0	0.02843748	0.087741926	0.113795089	0	0.032204357	0	0.153368749	0.093072147	0.047533049	0.030367704	0	0	0	0.065438777	0.133884314	0.021642829	0.156914454	0	0	0.025964341	0.053316047	0	0.071984877	0.093313142
TraesCS1A02G125000	8.235995198	6.637588585	6.586894054	7.219633825	6.658264543	7.238159527	7.330111314	7.715435985	5.998427149	8.6976313	6.640853375	6.441184962	8.638565045	10.66873819	8.555658557	6.564028918	6.258259752	6.58404891	15.03859473	17.51788897	17.48978022	13.31763515	12.07088155	10.51193795	15.49231799	15.53446755	13.03543889	21.4191839	15.91460898	13.23147091	13.27635283	11.72173109	14.18558017	14.30451088	14.86211759	10.01437447
TraesCS1A02G125100	26.27831114	9.767215108	35.27411366	18.50454634	29.6906353	8.583588067	12.92286128	28.31099423	23.88088044	22.41832032	29.74429624	39.3439695	25.60391462	8.372619731	26.32340159	9.013642349	22.5420449	21.34822521	10.14600349	14.08194467	20.92559268	8.011273646	5.304481486	11.00481292	13.2827747	8.288060997	12.17167696	27.90980678	11.93350728	11.37175685	15.3260498	25.83495136	17.4563696	11.45233213	8.601232952	13.64620983
TraesCS1A02G125200	0	0	0	0	0	0	0	0	0	0	0	0	0	0	0	0	0	0	0	0	0	0	0.029987458	0	0	0	0	0	0	0	0	0	0	0	0	0
TraesCS1A02G125300	8.732387301	9.428907796	6.912953206	9.046342262	8.794879383	10.33808839	9.076854305	8.631893992	6.666464258	10.52619116	7.623859802	6.794956727	8.914410533	12.12382835	6.366879927	7.340886214	7.348467398	8.537045652	14.22980702	16.31790372	13.72380514	10.59905755	9.786856805	9.167613796	12.90356071	19.37637812	16.69153671	12.897609	15.31063091	13.85537974	13.35415184	14.48771749	14.42173389	16.51275838	15.102907	12.00095836
TraesCS1A02G125400	0.068617916	0	0.113535157	0.04223137	0.053359384	0.500969933	0.097274277	0.320037796	0.125828619	0.348582613	0.073362072	0.044612349	0.274031905	0.508691054	0.548129184	0.068245452	0.182924095	0.319653872	0.13944558	0.591778081	0.357255297	0.504191954	0.431030728	0.257056072	0.15135034	0.477617999	0.427301696	0.592436055	0.479509652	0.625197318	0.219843151	0.257794286	0.277220629	0.434331487	0.245251575	0.17219007
TraesCS1A02G125500	3.266223135	5.952282617	3.75990687	4.145254155	2.22028578	7.512626949	3.738933434	3.001234489	6.70320977	6.823294432	2.242235578	2.524206633	4.107028141	6.569479282	2.909425032	4.513494511	2.504370509	3.401020602	7.932553679	6.248296882	6.657494909	4.43508171	7.915339537	6.347323908	4.619621496	3.577014406	6.307011305	6.075285505	8.11102524	5.318324518	4.491063535	2.611794612	6.193923599	5.525718015	2.552244794	3.840400358
TraesCS1A02G125600	1.715770822	1.127291412	1.6706368	1.377998491	2.153940851	0.978414086	1.023058439	2.164360323	1.49261519	1.94356632	1.983213338	1.406330361	1.958639717	2.571233268	2.008995129	1.770615564	1.302199909	1.853348338	2.257387024	3.361041932	1.391741792	1.776559277	1.513209125	1.460511597	2.501902486	4.693007302	3.752633713	3.087197742	3.151136973	2.86716878	3.143622545	2.627008332	3.592840467	2.793785205	2.036755095	2.22773698
TraesCS1A02G125700	5.311066951	1.842641481	3.603901194	3.817520177	4.163516466	3.866223454	2.162690653	2.830710048	2.537754272	8.914575876	4.666867257	3.056687995	1.403858078	1.744443293	1.852960792	1.582036502	1.683313995	3.70024576	1.101611041	2.216443594	4.519154204	1.398618016	1.179274787	2.07451799	2.897631988	4.089290962	2.191408844	4.156455525	1.279610376	1.498558955	3.752641644	7.527269315	8.381226567	2.654541017	2.04586718	2.471067881
TraesCS1A02G125800	0	0	0	0	0	0	0	0	0	0	0	0	0	0	0	0	0	0	0	4.982999354	0.774610003	0	0.029987458	0	0	0	0.022100707	0.021401421	0	0	0	0.024459357	0	0	0	0
TraesCS1A02G125900	0.739076938	0.374009521	0.582042754	0.692950756	0.642803047	0.23182764	0.585901492	0.816715378	1.637285603	0.98623458	0.739824246	0.976476702	0.525981023	0.767741852	0.737580746	1.644741602	0.850195016	0.566074017	0.385790194	1.096132105	4.680213499	0.516250969	0.209912208	0.73116198	0.321409691	0.719826542	0.44715476	0.941662512	0.308996973	0.71638451	0.240345037	1.476726348	1.007117549	0.279760011	0.41991178	0.285219403
TraesCS1A02G126000	0.933497554	0.773750226	2.068379489	1.059143174	1.852888102	0.768816309	0.980362442	1.446738616	1.30088368	1.804433204	1.402523135	1.429613587	2.000421546	2.074605193	2.162395184	0.600419662	1.707598656	1.525459202	2.44235199	2.241998517	2.637864848	1.653169222	1.903324965	2.165226502	1.791695853	1.182572488	2.294848992	2.437557616	2.169314189	2.562217148	1.148087926	1.621344743	1.720323159	1.842046733	1.344671496	2.1314844
TraesCS1A02G126100	5.378443774	5.346290627	5.939502526	3.266219503	5.55055857	3.835440049	3.068876715	4.45617593	4.418717228	2.205361651	5.176044144	5.313182052	3.613721059	3.681102824	3.946772109	2.157038166	3.37501658	3.042885187	3.750738001	4.595308175	4.203709176	1.275443571	1.251508577	1.419942548	6.030041393	6.147318673	5.212120189	2.262258579	3.072200787	3.590311128	7.274541197	5.925939664	5.636020891	5.251375174	3.579987874	3.676425748
TraesCS1A02G126300	4.765814273	4.931813944	3.022331117	4.006909095	2.80066167	3.401744619	4.373661815	4.42511249	3.62071473	4.891807193	3.742157928	3.237563072	4.637153894	6.595571538	5.675341544	4.023469366	3.346614914	3.634397724	6.020105955	8.203214103	10.01701822	6.140155412	5.147807812	4.798719075	5.639303631	5.977632158	7.360335411	10.51539546	6.315398609	4.498428318	5.707673976	6.791840041	6.741765843	5.594198179	3.824484507	3.844077697
TraesCS1A02G126400	0	0	0	0	0	0	0	0.043263844	0	0.063010333	0	0	0	0	0	0	0	0	0.070093149	0	0.312650473	0	0	0.025817137	0	0	0	0	0	0	0	0.139705733	0	0.050865457	0.029993699	0.12166545
TraesCS1A02G126500	0.337559233	0.240213041	0.154614149	0.270073323	0.415678767	0.830321614	0.571793028	0.713853426	0.277673894	0.504082663	0.260254903	0.315918933	0.799491155	0.592258	0.383742798	0.161777862	0.360688795	0.559890874	0.535819714	0.451348514	0.516406669	0.485883265	0.809661372	0.258171372	0.618095561	0.501697287	0.640920497	0.535035518	0.276774846	0.335543096	0.530984102	0.782699428	0.139405974	0.30519274	0.41991178	0.243330901
TraesCS1A02G126600	0.045007898	0	0.066263207	0	0.025979923	0	0.02117752	0.086527688	0	0	0.047319073	0	0.021039241	0.021935481	0.067719317	0.026962977	0.051526971	0	0.064298366	0	0	0	0.029987458	0.077451412	0	0.109064628	0.022100707	0.149809945	0.055354969	0.067108619	0.078664311	0.024459357	0.302046277	0.050865457	0	0
TraesCS1A02G126800	4.517352675	5.604541484	4.680832916	1.982442843	1.595608925	4.737323085	13.34944005	11.04670871	10.29971146	4.729902143	5.57806699	3.932759915	20.32558986	22.61635882	22.62434674	18.27936157	13.32278778	11.44616561	13.2445203	15.00723062	25.58596425	18.38922394	18.56142698	17.91203308	6.686186916	6.901675076	9.801818172	11.22983909	9.631294112	13.81430926	4.186160664	4.059274907	6.487861096	5.540240103	4.719988369	4.123941691
TraesCS1A02G126900	3.833975261	3.450704008	4.548615731	4.930458582	4.147642733	5.865361126	7.698769575	7.177082342	6.905078691	4.488099991	3.934344343	2.882444343	11.87360081	16.5798898	10.21726487	6.610351313	5.945156115	5.179720881	20.63263828	23.09958708	18.76709225	14.94743946	14.28836412	11.52058768	15.64278717	20.78542767	23.3918301	9.053228995	15.2464745	16.5276114	12.00692717	8.752511891	12.48317765	12.49273418	14.25537506	9.996002989
TraesCS1A02G127000	9.701114787	8.988837505	13.21529096	9.160752074	10.94380871	8.259485864	11.467288	12.4615662	11.14305335	11.23348215	11.03208703	12.59382106	10.50209477	12.66287087	13.33580716	8.119172547	11.18359406	11.8070031	14.27863092	17.58428018	18.56082751	12.28780557	11.22997324	14.51364585	11.87702761	14.2248195	15.32542572	18.31959474	12.49087646	13.16258391	10.53189267	12.51673357	10.63019344	11.40993577	10.86257786	9.832058794
TraesCS1A02G127100	0.270047386	0.131025295	0.110438678	7.636998386	5.65499786	2.554509046	0.190597676	0.237951142	0.717324225	3.371052809	6.167662643	8.759230367	0.210392409	0.241290296	0.180584846	4.52361857	6.060744507	8.100233398	0.428655772	0.322391796	0.456821284	7.369421852	6.089037358	5.537807175	0.519200271	0.305380957	0.685121911	9.21408935	7.772280506	7.668501917	0.353989401	0.269052928	0.255577619	6.074953805	3.965166951	8.390353623
TraesCS1A02G127200	0	0	0	0.060053166	0.051119655	0	0.121892085	0	0	0.189672759	0	0	1.30E-06	0	0	0	0.0479443	0.110190906	0	0	0	0.103786184	0	0	0	0	0	0	0	0	0	0	0	0	0	0
TraesCS1A02G127300	0	0	0	0	0	0	0	0	0	0	0.02381285	0.028864938	0	0	0	0	0	0	0	0	0	0	0.060624145	0	0	0	0	0	0	0.034441821	0	0	0	0	0	0.030416363
TraesCS1A02G127400	2.714561333	2.174519818	3.613376833	2.931088893	2.857116042	3.112168418	2.552653498	3.032168138	2.955537785	3.245032144	2.458746364	3.131129983	3.277577107	2.741123572	3.221588512	3.697486973	2.740951442	2.7745514	4.167177083	4.409653487	3.336781551	2.74918825	2.156509075	2.817966346	4.88775135	5.548401176	4.317638283	2.856576033	2.827199694	3.322631623	3.081733398	4.047705631	3.171741488	3.244580314	3.391207535	2.963444917
TraesCS1A02G127500	2.565337648	1.133220307	2.943720866	1.654199102	1.669872535	1.738035352	1.358033855	1.552670138	2.032001356	1.114268426	1.732810266	1.292395634	0.946765841	1.402949524	1.309240136	0.862815267	1.10782987	1.026791178	1.285967315	2.486822847	1.796257039	0.303677041	0.401747975	0.697062705	2.960109087	4.009717409	2.812027632	1.990332127	1.522261651	1.174454523	3.730182983	3.493481058	3.595884164	2.007845232	2.699432871	2.010092697
TraesCS1A02G127600	0	0	0	0.033759165	0	0	0	0	0	0	0	0	0	0	0	0.080888931	0	0	0	0.107463932	0	0.030367704	0.029987458	0	0	0	0	0	0.027677485	0.03355431	0	0.024459357	0	0	0	0
TraesCS1A02G127700	0.022503949	0	0.066263207	0	0.025979923	0	0.02117752	0	0.046278982	0.031505166	0	0	0	0.087741926	0.045146212	0	0.025763485	0	0	0.021492786	0	0	0.029987458	0	0	0	0.088402827	0.107007104	0.027677485	0	0.078664311	0.048918714	0	0.025432728	0.119974794	0.060832725
TraesCS1A02G127900	2.452750392	3.124167136	2.442925639	2.60082973	2.501087179	1.563018932	2.662840132	2.021689145	2.136453019	2.077491632	3.015384282	1.626112291	3.042547746	3.028017734	2.279612808	3.845675495	2.958807474	4.324304997	2.49676984	2.704802686	2.19560226	4.254576077	2.670536091	3.846082202	1.865271476	2.552090474	2.141686673	6.565057019	2.831185251	3.460254623	2.698539871	2.666241141	3.26014811	4.168678498	2.886191635	2.237473257
TraesCS1A02G128000	0.022503949	0.043675098	0.154614149	0.067518331	0	0	0.02117752	0.021631922	0	0	0.07097861	0	0.042078482	0	0	0	0.077290456	0	0	0.064478359	0.07944718	0	0	0	0.049447645	0.065438777	0	0	0	0	0	0.073378071	0	0	0	0
TraesCS1A02G128100	7.790304491	5.798393408	6.740646781	6.434598194	5.778948072	6.12605136	4.523814664	5.280417054	5.733503115	6.509502975	5.827533144	6.464534243	4.851186092	5.22152201	6.483470018	4.463936559	5.986171583	5.211245172	3.858030541	5.59124091	5.120529631	4.597518559	4.042129444	6.047561128	5.813732671	4.707294768	3.902719613	4.518182338	6.229925001	5.834054256	6.708413814	6.276955898	6.215647697	5.842304617	5.014196559	4.422234959
TraesCS1A02G128200	0.022503949	0	0.066263207	0.067518331	0.077939769	0.276773871	0.042355039	0.237951142	0.069418473	0.157525832	0.094638146	0.057439806	0.126235445	0.131612889	0.067719317	0.053925954	0.077290456	0.073029244	0.257193463	0.064478359	0.258203334	0.060735408	0.089962375	0.232354235	0.09889529	0.152690479	0.110503534	0.449429835	0.30445233	0.100662929	0.117996467	0.146756143	0.116171645	0.254327283	0.389918081	0.091249088
TraesCS1A02G128300	2.573866645	1.87613373	2.522640276	2.431530892	1.51937344	1.592895134	2.427070807	2.021730245	2.088457087	2.767272047	1.517842082	2.073869939	3.020940446	4.062955685	3.216441844	2.794658648	2.015132228	2.552347752	3.182147553	3.816860946	3.727006236	4.693237562	5.119668781	3.10551762	2.221242599	2.473956575	2.210313788	4.154914622	2.791993933	4.667639346	2.325572705	2.474626538	2.407703812	1.780583458	2.387327442	2.248563063
TraesCS1A02G128500	0.022503949	0.021837549	0.066263207	0	0	0.184515914	0.127065117	0.21631922	0.347092367	0	0.047319073	0.315918933	0.126235445	0.131612889	0.045146212	0.215703817	0.206107883	0.121715407	0.021432789	0.021492786	0.019861795	0.303677041	0.119949833	0.077451412	0.024723822	0.087251702	0.110503534	0.042802841	0.166064907	0	0.019666078	0.024459357	0.069702987	0.050865457	0.029993699	0
TraesCS1A02G128600	8.457321535	5.259813932	11.5976073	5.013303573	7.939490421	4.193554686	6.712638376	9.397339552	7.947119395	7.077352095	7.893815115	11.26340027	10.5400706	7.076101163	11.35224063	3.884933589	5.899632036	6.995860819	9.086987971	14.63325614	13.83145607	7.392015424	5.367395173	6.841618818	9.867450595	7.780212465	12.01944729	13.91920582	8.17792172	9.899628625	9.042069276	14.18148634	11.9328958	7.546806068	5.96010783	6.360122253
TraesCS1A02G128700	0.045007898	0.065512648	0.022087736	0.135036661	0.051959846	0	0	0.021631922	0.485929314	0	0	0.028719903	0.315588614	0.021935481	0.180584846	0	0	0	0.042865577	0.064478359	0	0.030367704	0	0	0	0	0.110503534	0.085605683	0	0	0	0.073378071	0.046468658	0	0.029993699	0
TraesCS1A02G128900	11.84307124	7.35476864	11.05201814	10.61023897	7.758849419	8.474114776	4.92509414	6.04274978	6.451017084	12.89667769	9.691558979	10.11424228	4.687812178	5.37962638	5.276217432	4.619020593	4.796264402	5.9753745	5.923645546	7.176297367	7.675892556	3.3652609	3.426864769	6.817337542	8.023912842	8.969335375	7.880700973	6.537222331	5.376935372	7.147343091	9.337747183	10.71002115	9.273761699	8.049482926	7.180515433	9.12909103
TraesCS1A02G129100	13.43827806	3.924884551	21.89839947	9.334274184	17.26966014	3.093040269	8.077593045	17.5292333	8.163427359	12.42699237	14.98235424	23.32156642	17.27041857	3.617972508	13.01107046	2.291596903	11.67789229	10.69890603	5.337921727	6.634758674	8.552488903	3.712512559	1.447236717	4.776067119	4.793306348	4.637166212	7.412135048	14.84402541	6.173213835	3.854316435	8.20639863	14.35255508	11.25986699	5.658985511	4.438257559	6.461652071
TraesCS1A02G129200	3.435250295	1.732715626	2.692274085	2.790492097	2.227219821	2.087480816	1.593271625	2.090454861	1.352468548	3.272172269	2.343567481	1.85384389	2.39971478	2.901205425	2.166469629	2.087600411	1.600146888	2.039348955	3.180370056	2.466619628	4.756363621	2.830042262	1.37439718	1.300868747	3.099304207	2.505541691	2.941360968	4.506933751	2.50722583	2.401032311	3.068203137	3.849682676	3.778897721	2.108212951	1.859630307	1.851836363
TraesCS1A02G129300	0.056259872	0.043675098	0	0.067518331	0	0.071756086	0	0.10815961	0.185115929	0.126020666	0.023659537	0	0.063117723	0.175483852	0.045146212	0.18874084	0.154580912	0.146058489	0.042865577	0.180991829	0	0.182206224	0.059974916	0.077451412	0.024723822	0.152690479	0.044201414	0.042802841	0.055354969	0	0	0.024459357	0.069702987	0.025432728	0.059987397	0.030416363
TraesCS1A02G129400	0.067511847	0.065512648	0.132526413	0	0.103919692	0.030752652	0.042355039	0.173055376	0	0.063010333	0.14195722	0	0.147274686	0.131612889	0.08442477	0	0.128817427	0	0.042865577	0.128956718	0.099308975	0.15183852	0.089962375	0	0.024723822	0.152690479	0.176805654	0.399288447	0.027677485	0.03355431	0.176994701	0.073378071	0.402973879	0.116225788	0.089981096	0.12166545
TraesCS1A02G129500	7.122612329	5.986587223	6.315921715	9.374602882	9.268727197	7.623920798	4.693213643	4.415032015	4.804776498	7.439447274	6.59119603	7.092061251	5.166122489	6.410135558	6.002459707	5.042192655	5.321161923	5.305866729	6.973564987	8.823270243	7.117394771	8.399026712	5.383249543	6.389160579	7.821480118	9.059867741	8.087223238	15.58858084	9.380577618	7.524221741	7.224272735	9.410277815	8.420987474	8.70091276	7.335438885	7.970960649
TraesCS1A02G129600	0.640937217	1.307649915	0.485930182	0.43886915	0.207839383	0.861074266	0.317662793	0.86527688	0.92091241	0.770124891	0.733445635	1.148078122	0.882993798	0.789677333	0.69204402	1.639065895	0.180344397	0.608577037	0.60011808	0.829400178	3.556572174	0.273309337	0.329862041	1.21340545	0.370857336	0.123186098	0.39366884	2.630855248	0.774969568	0.503314644	0.573055742	0.513646499	0.638944048	0.15259637	0.11247637	0.412792623
TraesCS1A02G129700	0.090015795	0.043675098	0.563042884	0.135036661	0.103919692	0.830321614	0.02117752	0.086527688	0.115697456	0.238241754	0.047319073	0.028719903	0	0.043870963	0	0	0.051526971	0.048686163	0.021432789	0	0.378589646	0	0	0.025817137	0.024723822	0	0.023210825	0.021401421	0.110709938	0.03355431	0.058998234	0.073378071	0.185874632	0.025432728	0.059987397	0
TraesCS1A02G129800	0.855150056	0.742476672	1.060211306	0.675183307	0.701457919	0.861074266	1.122408537	1.254651476	1.342090486	0.756123995	0.875402855	0.488238351	1.199236732	1.689032074	1.896140886	0.377481679	0.747141075	1.119781749	2.078980492	2.321220928	2.313899111	0.941398826	1.199498329	1.316673999	1.409257878	1.090646276	2.320574214	1.455296609	1.245486806	0.83885774	1.214327209	1.296345927	0.999076147	1.068174589	0.689855067	1.64248358
TraesCS1A02G129900	0.067511847	0	0	0	0	0	0	0	0	0	0.047319073	0	0	0	0	0	0	0	0	0.064478359	0	0	0	0	0	0	0	0	0	0.016777155	0.058998234	0	0	0	0	0
TraesCS1A02G130000	0	0.043675098	0	0.386566075	0.093503561	0	0.029835948	0	0.065660157	0.28036038	0.288615589	0.31367878	0	0	0	0.258137611	0.174634951	0.136027192	0	0	0.02920379	0.134920672	0	0	0	0	0	0.161409515	0.378232201	0.051522978	0	0	0	0.469338112	0.194054431	0.092173441
TraesCS1A02G130100	0.117089396	0.120525583	0.048732613	2.360106626	2.006736009	1.842240715	0.045483806	0.025471372	0	1.791468828	2.14862189	2.146186654	0	0.07302914	0.073191264	1.501800075	2.028400423	1.435538293	0.02586959	0.025215982	0.022052352	2.524761807	1.701992169	3.046293108	0.051622352	0.115361583	0.262620489	2.328560181	2.709371106	1.587830196	0.062169782	0.028406364	0.02580451	2.312575096	2.168640386	1.823275398
TraesCS1A02G130200	0	0	0	0.755486234	0.217442082	0.410781629	0	0	0	0.318088762	0.573135713	0.401599019	0	0.026582733	0	0.304352693	0.24848624	0.301703283	0	0	0	0.631217023	0.451161309	0.356656006	0	0	0	0.452712813	0.315382169	0.634555615	0	0	0	0.328051676	0.515876619	0.155413926
TraesCS1A02G130300	0	0	0	0	0	0.03081385	0	0	0.023139491	0	0	0	0	0	0	0.054041625	0.02583047	0.073270728	0	0	0	0.030452126	0.09016539	0.025874968	0	0	0	0	0.027767713	0	0	0	0	0.025495801	0.030060285	0
TraesCS1A02G130400	0	0	0	0	0	0	0	0	0	0	0	0	0.021039241	0.021935481	0	0	0	0	0	0.085971145	0.002206864	0.036554516	0	0.088349858	0.008241266	0.029083828	0.005525177	0.053890918	0	0	0	0.009172259	0	0.031916294	0	0
TraesCS1A02G130500	0	0	0	0	0	0.03099037	0	0	0	0	0	0	0	0	0	0	0	0	0	0	0	0	0	0	0	0	0	0	0	0	0	0	0	0	0	0
TraesCS1A02G130600	0.810142158	1.004527262	1.501966017	1.080293291	1.032982519	1.076342832	0.631757175	0.64895766	0.439650332	0.630103329	0.449531196	0.258479127	1.220276815	0.965161185	1.038363544	0.404444656	0.695614104	0.705949363	0.793013177	1.354046186	0.834195388	0.941398523	0.599747965	0.697063222	1.285638766	1.39602767	1.326042408	1.262683823	0.691937114	1.442835313	1.494621917	1.002833642	1.301121495	0.661250936	0.509892876	0.729992702
TraesCS1A02G130700	0.360063181	0.414913434	0.374082307	0.371350819	0.435961292	0.430537133	0.227628687	0.369568408	0.231394911	0.143297469	0.337020635	0.114879612	0.517773615	0.592258	0.270877269	0.310182088	0.38645228	0.17040157	0.694276607	0.510479468	0.635577438	0.182206224	0.089962375	0.413074196	0.208893554	0.476889447	0.744793819	1.139632074	0.465820369	0.134217238	0.546821195	0.36151419	0.715210733	0.406600657	0.498540261	0.304163626
TraesCS1A02G130800	7.337817591	9.342671314	7.398110317	5.932936997	7.762852926	5.879876378	8.141612686	10.44319972	9.892965484	7.514265743	6.197237063	8.088213958	8.588070867	10.1797305	11.04924183	9.996604641	7.083361134	7.348251267	9.958895243	11.03633087	13.24009099	11.83727032	10.838427	11.42632932	8.154336939	8.164839781	10.57147529	14.60747551	8.496710987	13.99580452	7.770775339	8.728615099	7.64718441	9.733690077	7.859218843	8.81852476
TraesCS1A02G130900	8.24621199	6.28006423	9.256704912	7.199918472	8.211552174	5.114565871	7.595338569	8.272328185	5.078655516	8.072537292	8.283984533	9.739062702	8.225080843	6.140684491	7.284724981	3.908741898	7.750506587	7.248225545	9.810901838	11.02139339	7.54174202	6.691371756	6.558047202	6.437554803	12.09731686	12.17412093	13.20959246	7.907760753	11.14403471	9.509962428	10.76552567	10.13845244	13.20769373	10.77007376	10.10979601	8.42901282
TraesCS1A02G131000	8.40560746	11.77234324	6.202015741	6.310119981	7.323714294	9.976969219	11.62062807	9.144721967	5.541724077	8.635928431	7.842119027	8.593707227	10.99259522	13.00114671	10.24760313	11.30604319	9.801563419	9.502906101	11.25383861	11.36774062	8.216032083	13.03441943	14.94506247	11.02825598	10.27691284	10.74127784	13.70413997	13.61985131	12.96946999	10.72376274	8.431592921	9.206264763	8.162235546	11.1755274	11.04440956	10.79092246
TraesCS1A02G131100	0.022503949	0	0.088350942	0.135036661	0	0	0	0.043263844	0	0.126020666	0.023659537	0.028719903	0.042078482	0	0.135438635	0	0.025763485	0.024343081	0.085731154	0.042985573	0	0	0	0.154902823	0	0	0.022100707	0.171211366	0.055354969	0	0.019666078	0.048918714	0.092937316	0.025432728	0.029993699	0.152081813
TraesCS1A02G131200	8.808551916	10.28096791	7.826616804	8.460107604	9.101863348	9.86607823	7.760254267	8.240721783	6.11689903	11.36973254	6.335269166	6.680706368	9.829112571	11.58324157	8.304932299	9.691138377	9.082346355	8.591851666	12.63809455	13.42832325	14.76484126	10.23463903	7.75850513	11.85538432	11.10053888	12.24119568	13.1943054	15.57249125	11.01264415	11.88679201	10.68806493	11.6819773	12.00760579	12.46118742	9.323049304	10.20260613
TraesCS1A02G131300	12.08237013	20.19859744	14.10279827	20.19831119	28.15418266	34.69329723	14.73154851	12.76765789	8.29069456	21.85907211	19.29475432	16.99144132	11.20516308	13.97178299	10.99773001	16.36226694	16.38119689	13.59485638	23.62900643	23.03747293	15.07951168	15.87878658	15.0654891	14.38391474	21.41144831	29.7787878	15.81124346	27.98920605	30.12832583	23.81221846	23.23212775	22.36404629	26.35493174	29.62073568	37.11840173	25.12826505
TraesCS1A02G131400	0.045007898	0.021837549	0	0.033759165	0.051959846	0	0.02117752	0	0	0.063010333	0.165616756	0.172319418	0	0.021935481	0.045146212	0	0.103053941	0.024343081	0	0.042985573	0.019861795	0	0.089962375	0	0.049447645	0.065438777	0	0.149809945	0.110709938	0.067108619	0	0.024459357	0	0.025432728	0	0
TraesCS1A02G131500	4.673102505	3.972927159	4.61281771	6.362083507	3.248243782	5.783743586	3.941517586	3.414209512	2.460283256	8.613796052	4.81525987	3.853521703	5.556084819	5.219174914	5.586663098	2.841924747	2.986116769	3.78951184	5.548773214	7.654634373	9.051933599	4.41986749	2.84570483	4.079417488	4.016038819	5.782977377	5.645309734	10.3036498	5.955082874	6.326732184	5.677596677	7.482508692	8.31308028	4.81535648	3.492706211	3.563611459
TraesCS1A02G131600	2.173028559	2.978248632	3.107103846	2.557486338	2.089110551	1.854028206	3.527772386	3.806115043	2.591808124	2.791978399	2.341773615	1.671616105	4.32434246	4.619985302	4.953690639	3.473370707	3.156928677	3.444619061	4.670333228	4.422699608	4.830527563	4.733322932	3.032361763	3.40726832	2.865367399	5.036931698	4.742789579	4.640791077	4.364047379	2.695568685	3.739760363	3.185855724	3.216560508	4.682419609	3.144449377	2.540763934
TraesCS1A02G131800	0	0	0	0	0	0	0	0	0	0	0	0	0	0	0	0	0	0	0	0	0	0	0	0	0	0	0	0	0	0	0.039332156	0	0	0	0	0
TraesCS1A02G131900	6.581459871	8.019141134	7.845342787	3.749731773	5.196478201	5.66076373	13.04418729	10.26549348	8.45528576	5.170092329	5.382118708	5.605004987	12.91678949	13.1750863	10.58818615	7.151066855	8.575092699	8.814873241	14.3790221	14.79505383	18.35879334	13.6477321	13.10553882	10.96691336	10.70311579	9.600544726	13.93089322	9.847285908	11.42927886	14.92908409	7.777678133	7.614784895	5.696476615	10.26047818	8.236359609	9.361152669
TraesCS1A02G132000	0.855150056	0.52410118	0.883509422	0.843979134	0.935277225	1.230106094	0.677680626	1.038332256	0.717324225	1.102680825	0.851743318	0.57439806	1.051962046	0.482580592	1.534971194	0.215703817	0.798668046	0.778978608	1.35026568	1.525987832	2.006041289	1.275443571	0.659724081	1.110136901	1.582324635	1.417840159	1.679653717	2.268550597	1.328519259	1.241509455	1.061968204	1.27188657	2.021386624	1.831156438	0.83982356	1.946647206
TraesCS1A02G132300	1.732804061	2.292942664	1.391527339	1.95803159	1.2470363	2.21419097	1.990686839	1.665657993	3.401505198	1.008165326	1.6798271	1.579594664	1.283393696	1.732903037	1.850994675	1.75259351	1.082066384	1.436241808	1.800354241	2.256742569	0.913642567	0.759192602	1.34943562	1.368308273	2.225144018	1.505091861	2.055365733	1.027268195	0.96871196	2.113921505	2.045272097	1.492020784	1.347591083	2.238080091	2.459483283	1.885814481
TraesCS1A02G132400	0	0	0	0	0	0	0	0	0	0	0	0	0	0	0	0	0	0	0	0	0	0.030367704	0	0	0.09889529	0	0.044201414	0	0	0	0	0	0	0	0	0
TraesCS1A02G132500	0.10126777	0.109187746	0.044175471	0.168795827	0.18185946	0.061505305	0.02117752	0	0	0.157525832	0.165616756	0.014359951	0.084156964	0.010967741	0	0.107851908	0.051526971	0.012171541	0.053581971	0.075224752	0.019861795	0.030367704	0.044981187	0.012908569	0.197790579	0.043625851	0.077352474	0.321021311	0.30445233	0.167771548	0.019666078	0	0.046468658	0.127163642	0.104977945	0.182498176
TraesCS1A02G132600	12.65244917	14.41126693	11.23386219	11.2917122	12.10206382	11.19926433	12.75898963	13.36240596	10.9242235	14.18523427	12.77975075	10.20432472	20.99013322	21.65164665	19.54415616	13.37999989	14.47165623	12.51820084	20.02296118	23.75952953	23.84636904	23.32240979	20.28677877	18.12496508	17.09308659	16.73255775	19.80892981	29.79665448	22.6405754	18.46924159	14.28139954	14.95154028	15.25622316	18.33387906	13.02749303	13.58692834
TraesCS1A02G132900	0.047945563	0	0	0	0	0.004380715	0	0.021570898	0.046229464	0	0	0	0.025660721	0.003007903	0.022558998	0.026865506	0	0	0.067312887	0.064389809	0	0	0	0	0	0	0	0	0	0	0	0	0	0.007324702	0	0.151463448
TraesCS1A02G133000	1.270512191	1.036849019	0.574281124	2.068319408	2.883771443	1.383869356	0.783568224	0.584061894	0.439650332	0.590120122	0.851743318	0.603117963	0.904687359	1.645161111	0.664473229	0.161777862	0.154580912	0.365146222	3.741307574	3.804223187	1.052675132	0.364412449	1.068033312	0.826148391	2.186468542	3.895984816	3.415841042	0.321021311	1.839542496	1.191490046	3.556924837	1.222967856	2.217161404	1.462544647	1.228106985	2.235873357
TraesCS1A02G133100	105.9942742	94.33995945	120.4141617	106.7674115	111.4819276	89.67504179	104.7031391	124.814892	84.30480226	95.35889263	123.9655617	115.7363266	128.2106094	75.24354701	108.7163664	72.80920553	99.57664376	104.4418003	99.51007977	109.2744842	77.56646642	60.97834979	61.27247377	66.49306962	117.2623701	87.45390793	108.2978835	93.94988282	117.2509582	89.60678379	124.7971935	117.8530096	111.4680875	105.2716577	99.79863313	97.64078224
TraesCS1A02G133300	0.697622414	0.655126475	0.750983008	0.472628315	0.311759075	0.307526524	0.529437989	0.733181548	0.971858628	0.252041332	0.21293583	0.488237489	0.735397211	0.263225778	0.541754539	0.215703817	0.253621675	0.365147196	0.621550869	0.451348514	0.417097694	0.546618673	0.359849499	0.180719961	0.865332549	0.577636806	0.86192646	0.513633027	0.470517238	0.503313973	0.5290466	0.560575005	0.69702987	0.737549121	0.359924383	0.547496048
TraesCS1A02G133400	11.81312389	10.04734501	11.40087847	10.9516049	9.590745744	9.364582427	8.484773213	9.090839012	11.4056403	14.19007189	9.734534161	9.483530237	10.4381986	12.81067215	10.59407773	10.52544569	9.685174297	10.65585286	12.18011658	14.95850647	22.56045675	13.9190979	13.02866297	13.42627967	12.24907169	14.43018819	15.05812651	17.09481283	11.34695772	15.01971428	12.25910136	15.26055735	16.89103191	12.63642909	12.9205385	11.34068909
TraesCS1A02G133500	44.84385515	36.76962855	40.86261777	33.33034293	44.89282304	32.04180354	46.10875447	47.30258223	27.64154872	31.66692405	45.50778357	39.85268227	60.4593831	33.36836848	42.64356972	30.14919208	44.22503472	44.32487136	40.82624733	46.01560857	31.12045341	32.91735009	32.21672587	29.83656344	50.23733856	44.40429111	46.83875725	42.69797449	50.37456189	34.18352203	46.57026569	41.70186596	41.94192764	42.97685249	37.95402617	37.89148787
TraesCS1A02G133600	0.022503949	0.152862844	0.022087736	0.067518331	0.18185946	0	0	0	0.069418473	0.031505166	0.023659537	0	0.147274686	0.043870963	0.067719317	0	0	0	0.235760674	0.322391796	0	0.242941633	0	0	0.148342935	0.021812926	0.154704948	0.149809945	0.276774846	0.100662929	0.098330389	0.122296786	0.116171645	0	0	0
TraesCS1A02G133700	11.03091813	9.11742573	10.31086418	10.57438336	11.90171444	10.51000525	8.338638375	9.484105191	5.21943618	13.49603828	9.178867467	9.90530786	10.49092882	12.67981603	9.160583932	9.775037995	10.92606226	9.11908873	12.81227025	15.60326707	14.79324164	11.41395363	10.50961452	10.47287662	13.67177932	13.20625622	12.44888215	20.80606744	14.61101939	13.97818851	12.17766609	14.84964504	14.71855244	13.21152488	11.38038907	10.35452065
TraesCS1A02G133800	0.836088086	0.451088426	0.863757464	1.417885958	0.861286924	1.782615627	1.109880763	0.9747582	0.442093168	2.113297254	0.953652845	1.154212693	1.402409453	2.027316682	1.358660565	1.382470027	1.022796284	1.836376342	1.779893858	2.534420772	1.258234779	2.866492618	1.466124617	1.880824918	1.529803819	2.262587799	3.315174533	4.909055746	2.233064569	1.688961207	2.206575234	2.272863747	2.504763131	2.211907271	2.327717966	1.936859829
TraesCS1A02G133900	1.09196136	0.935356825	1.870676586	0.686938248	1.240149022	0.195555194	1.871764478	2.580904613	1.867562877	0.919834291	1.889308637	1.973712149	3.137077056	1.069209948	2.837484544	0.796675084	2.167739657	1.945365186	2.372288204	3.175107838	2.715067645	1.587845254	1.233003316	1.55521402	2.065116605	1.206091185	2.674362329	1.465460144	2.18525642	1.816828292	2.070503675	1.064407627	1.608491687	1.833460644	1.635289439	1.88412029
TraesCS1A02G134000	11.42122662	2.724867549	8.373129227	20.26404028	14.62822941	12.77357545	4.542895609	6.164838185	10.65524974	41.49324936	18.3938938	32.43597123	10.24478485	13.01329019	12.79757402	33.76196138	25.63443605	29.5269407	20.88048705	26.24441158	35.80565222	49.9907071	48.57398471	63.27625432	26.0102029	26.74548238	16.88703957	60.76034555	39.99479552	33.9264269	23.99123836	30.78772658	33.7216081	33.90487877	33.83319192	35.61968975
TraesCS1A02G134100	0.647861682	0.520148584	0.755449149	0.826481758	0.832802017	0.71832968	0.805923214	0.491429677	0.333391474	0.839108603	0.633734884	0.743848359	0.488548005	0.438472726	0.600905105	0.278948176	0.58783514	0.462574538	0.806860902	0.967123804	0.914021928	0.87379728	0.816876355	0.489221842	0.610122128	0.729164656	1.072748418	0.548488451	0.954585372	0.652856136	0.90335342	0.673434588	1.042398877	0.344059035	0.887543534	0.502095064
TraesCS1A02G134200	3.263072582	2.423967959	3.357335802	2.768251559	2.442112754	2.644728103	3.473113208	2.920309469	2.244530641	2.929980479	2.531570418	2.900710202	3.976416533	4.365160813	3.70198935	1.779556487	2.421767622	1.679672623	5.529659453	6.942169997	3.316919756	2.854564184	2.87879599	3.382044977	5.859545914	5.322353829	6.210298612	5.564369388	4.345365077	3.154105103	5.191844554	4.867412066	5.576238963	4.37442927	4.469061087	3.954127138
TraesCS1A02G134300	4.541859475	5.019710079	4.83851726	4.760751257	4.365666246	4.240821512	5.6344485	5.160814157	5.83196165	5.187924253	3.292271839	3.451098422	6.840383203	6.813533449	7.319306979	4.92357443	4.421761226	4.817641887	7.667708711	8.233263167	7.887138634	10.58448105	6.517114322	6.549110653	5.521126233	6.452568752	7.097752494	10.04325872	7.344967822	9.537342744	5.196761073	6.201865672	7.23600649	5.337236065	6.082032215	5.417306261
TraesCS1A02G134400	0.090015795	0.032756324	0.044175471	0	0	0	0	0	0	0	0.000364073	0.086159709	0	0	0	0	0	0.032457361	0.007144256	0.010746393	0	0	0	0	0	0	0	0	0.013838742	0.016777155	0.019666078	0	0	0	0	0
TraesCS1A02G134500	2.533598979	1.799464279	2.454632138	2.703366443	2.201754301	1.482597979	1.923350798	2.794128305	2.425032555	1.535892617	2.937686364	2.131792526	4.283548424	2.781032987	5.153099198	1.599208953	2.895717852	2.229575531	3.218052618	3.924023979	6.383386051	3.732251567	2.013160028	3.4264298	3.379885745	3.290446879	4.724274491	5.301964429	3.14079362	3.431166393	3.487589838	3.996025455	3.228454161	4.507399203	4.17846174	4.825890507
TraesCS1A02G134600	4.698914534	5.369722317	3.700349721	2.877580616	3.148310969	3.705325577	4.064813105	4.643551639	3.752299883	3.702896727	3.740974951	3.943779742	5.118573805	6.264426929	4.368482871	3.899303778	3.234474191	4.65975266	5.263978606	6.081076556	5.236071651	4.63824165	4.542710085	5.252755515	5.855310723	5.457375838	6.248904126	5.916936393	5.637045604	5.397948894	5.143249675	5.332597241	5.604617372	5.660587773	3.771265488	5.193568669
TraesCS1A02G134700	0	0.065512648	0.044175471	0	0.025979923	0	0.02117752	0	0	0	0	0	0.063117723	0	0	0	0	0	0	0	0	0	0	0.077451412	0	0.087251702	0	0	0	0	0	0.048918714	0	0.025432728	0	0
TraesCS1A02G134800	1.295781875	1.433263865	1.434627137	0.94525663	0.819851025	1.05665806	0.874775565	1.787581995	0.532754388	1.262503384	1.657643918	0.784840277	1.914579339	1.17458142	1.284260737	0.931514236	0.861337724	1.430019717	2.184858468	1.843391152	1.675477464	1.429942303	1.361529562	1.454710486	1.627549451	1.442043782	1.709467571	1.266476154	1.467330148	1.264725682	1.556383234	1.135755572	1.730578792	1.10640761	1.256981918	1.247995524
TraesCS1A02G135000	0.133089704	0	0.022087736	0	0.051959846	0.061505305	0	0.043263844	0	0.092220663	0.07097861	0	0	0	0	0	0.155720173	0.024343081	0.021432789	0.056492714	0.178756155	0.121470816	0.04576416	0	0	0.047539744	0	0.072361414	0	0	0	0	0	0	0	0
TraesCS1A02G135100	0.180031484	0.112491056	0.132526457	0.149555265	0.103919722	0.21375161	0.378264383	0.269305981	0.254976717	0.306763544	0.308118807	0.121234752	0.888762758	0.898223089	0.466376869	0.122860254	0.498634224	0.405896541	0.623634206	0.414522774	0.710100085	0.470039226	1.185380234	0.617532166	0.579781053	0.508900788	1.118618435	0.978528171	0.929091641	0.303555773	0.707593348	0.493699896	0.196585425	0.590684779	0.479866184	0.719551373
TraesCS1A02G135300	17.1325038	21.49336756	17.9023217	15.16758451	17.86447047	20.68549483	19.98314346	18.27564277	12.40089774	17.9925659	16.71107377	13.34863755	22.75231061	24.15091465	17.3557387	16.40459881	17.58670901	14.71036105	22.01127669	27.63312928	15.44600152	19.9287147	23.77232239	16.15301476	22.85639503	27.00898252	33.54853479	25.0525031	23.70993653	19.30112675	20.5508547	20.66648864	18.48585949	22.84858509	19.93371309	16.73304481
TraesCS1A02G135600	9.717745205	4.576342318	4.546649922	3.721509111	4.222205112	2.120592197	6.470600505	5.522997427	4.578541694	5.960556955	5.876484725	5.120184304	7.940293678	7.254985014	6.214624328	5.671096006	6.011548616	5.650370019	9.726971038	9.55438176	4.521319139	5.35063762	6.129916261	6.090365941	9.096907945	9.621048876	7.802941846	9.123768078	9.166367726	5.629809174	8.81425743	7.898880328	6.14905811	6.398238625	6.98142326	6.421624138
TraesCS1A02G135700	52.76152074	41.69911811	45.35882703	43.71634678	40.86673569	48.86155774	57.18900636	58.21903215	62.33503553	52.01372548	39.18968484	37.91137766	92.82966277	123.853728	91.48542309	58.59130955	64.74711674	61.06245097	166.9837217	151.8100904	148.8461504	126.6513948	119.7783856	124.8065731	118.8121829	124.563346	130.3887289	113.6897272	140.7627129	136.3105576	80.49913878	75.28286335	80.03787913	101.0718343	97.43901686	87.50121402
TraesCS1A02G135800	0.045007898	0.021837549	0.022087736	0	0.155879537	0	0.063532559	0.074230373	0	0	0	0.029783688	0.021039241	0.021935481	0.099820757	0	0.108477928	0.025154436	0.067682389	0.160945937	0.022068639	0.212573929	0.034271467	0.026659292	0	0.021812926	0.090458635	0.136434057	0.085276544	0.034896482	0.061183331	0.150519215	0.069702987	0.05328767	0	0
TraesCS1A02G135900	0	0.043675098	0.088350942	0	0.025979923	0	0.02117752	0	0	0	0.094638146	0.143599515	0.021039241	0.087741926	0.067719317	0	0	0	0	0.042985573	0	0	0	0	0	0	0.022100707	0	0	0	0	0.048918714	0	0	0.029993699	0
TraesCS1A02G136000	0	0	0	0	0.051959846	0.123010742	0.211775196	0	0.185115929	0.157525832	0.118297683	0	0.084156909	0.197419333	0	0.08088898	0.02576348	0.024343081	0.064298419	0.451348514	0.119170782	0.091103006	0.059974886	0.051634274	0.123619112	0.239942181	0.06630212	0.128408554	0.110709938	0.167771548	0.255659012	0.146756143	0.092937316	0.254327283	0.209955845	0.152081813
TraesCS1A02G136100	2.209264417	1.8430018	1.510039084	2.380780739	1.233482574	1.439196453	3.252231679	1.649730409	2.453526525	1.841278496	2.570514015	1.301060429	5.422443561	6.058711596	5.264274001	3.600312403	3.441151447	2.863038501	5.461696081	5.524398344	8.355519483	5.562148679	5.429529187	5.603764539	4.580162275	4.913863173	5.488511628	7.764499643	4.705089344	5.938173279	3.650712363	2.676807583	4.137964294	3.426704082	3.499844711	3.109343083
TraesCS1A02G136200	7.88387591	9.781693403	6.698635908	6.318432906	5.658816909	6.540166576	7.386549404	8.364501804	2.882347574	7.243825394	8.474822355	5.867045381	9.445062267	9.412931875	7.207705544	8.32859399	7.472647397	7.552173261	8.451848714	13.26197338	4.98308601	8.585496562	7.8250473	6.189297211	7.297409254	8.243606255	10.82620803	9.177528446	8.777194616	7.970557812	7.458635352	8.629554703	7.028733041	10.99586552	8.119054253	5.245757976
TraesCS1A02G136400	3.062377866	4.422418169	4.308499074	3.201509935	4.019451558	3.217434747	2.886830521	3.606547583	3.833422311	3.779124738	4.586997393	3.731062909	4.216329101	3.898996735	5.141652376	2.995171524	3.560083424	3.19818431	4.602110519	6.879108013	6.816746781	5.079083537	3.917087741	4.710840122	3.864118347	4.091758004	4.831214507	6.719053082	5.497924728	5.5916341	3.69422356	2.914241461	4.071653519	4.117736743	4.823373649	4.474224126
TraesCS1A02G136500	40.62691894	47.17557014	38.44238507	39.96902878	39.75489372	46.6836918	40.97144824	35.98863924	35.49709011	37.759068	34.98789073	32.50018894	35.02380975	45.86984686	34.84569709	33.35034457	31.57979827	32.93350666	51.86888081	68.43640617	51.69145347	41.64590496	39.03539407	40.39684914	54.91906902	61.91489861	64.15556716	46.89376226	45.27535236	52.99339489	53.88768858	49.12980283	48.52737245	54.3846341	51.92701056	49.64160249
TraesCS1A02G136600	0.10668537	0	0	0	0.030459121	0	0	0.112022422	0	0	0.027688519	0.036925466	0.210392409	0.043870963	0.071951775	0	0.162309958	0.179868351	0.109911841	0.068223692	0.162009881	0.067128721	0	0.051634274	0	0.164105619	0.328871778	0.319619518	0.243470252	0.15658689	0.101337726	0.16177321	0.069702987	0.08356457	0.093730308	0.154547972
TraesCS1A02G136700	0.022503949	0.021837549	0.066263207	0.033759165	0	0	0.063532559	0.086527688	0	0.031505166	0	0	0.042078482	0.065806444	0.022573106	0.026962977	0	0	0.128596731	0	0.03972359	0.212573929	0	0	0	0.065438777	0	0.042802841	0	0.067108619	0.117996467	0	0	0	0	0
TraesCS1A02G136800	6.369889221	4.998595353	6.96632601	5.466118634	6.073081328	4.193874513	8.644729136	8.278852372	6.952193934	5.824933514	8.193321189	5.42338032	8.968570167	5.449585211	8.66156412	4.349570396	6.881519684	7.003102886	7.655897101	12.25287416	7.746715744	6.3517515	5.247037511	4.948166738	8.803973669	7.078213626	7.010780908	5.671545563	7.481473176	5.903830443	7.445778653	7.415675944	6.954689881	6.273498722	5.402192044	8.415444081
TraesCS1A02G136900	9.790590488	6.21894093	8.227637313	8.741193167	8.590053671	8.098311213	6.107300157	6.021980972	9.784695805	10.15890393	6.432152602	5.888355549	5.634540149	6.785412162	6.765272671	5.01287581	5.651400855	5.677025693	8.97461586	15.89408746	9.194660457	6.590216933	5.815527749	6.376626359	9.479187688	12.47620814	11.71405973	9.471562566	8.299702652	8.163562201	12.11650656	12.43313149	14.69053184	10.0506836	8.333239255	9.415628374
TraesCS1A02G137000	3.124515769	1.39773854	4.410276406	1.911312282	3.395108286	2.348146448	1.834494161	2.821127107	1.194735893	4.603093848	2.608676847	3.834710167	3.242168064	2.628090036	2.661956073	0.98549142	2.929565919	2.279672608	3.452415018	7.556992644	4.92700226	1.681809317	0.963592993	2.539244532	2.818614651	3.467644397	4.84880667	7.21613104	3.550855205	2.146160486	3.467467782	6.943693514	7.691654916	3.286162825	2.364529232	2.525285047
TraesCS1A02G137100	0.135023693	0	0.375491504	0.270073323	0.155879537	0	0.190597676	0.021631922	0.231394911	0.283546498	0.307573976	0.057439806	0.273510132	0.065806444	0.406315904	0	0.128817427	0.097372326	0.235760674	0.085971145	0.238341539	0.060735408	0.119949833	0.077451412	0.049447645	0.043625851	0	0.385225573	0.249097361	0.134217238	0.216326856	0.220134214	0.23234329	0.050865457	0.179962191	0.091249088
TraesCS1A02G137200	7.122601077	6.840756408	5.82059541	5.815259298	7.905676772	10.22187719	6.541242357	5.828580773	3.914327228	9.33829201	5.694930905	5.704292563	6.991492711	8.90700535	6.795504831	4.966790689	5.708546584	4.960437916	12.34798461	19.72261039	8.195761135	8.75275307	10.50627092	7.493119439	13.06932158	13.44624639	13.09164098	10.62834146	12.25355083	11.06001383	13.5411782	11.45653785	13.26576561	14.03583419	12.4573938	9.785488302
TraesCS1A02G137300	0.090015795	0.240213041	0.124017555	0.427445048	0.088916286	0.399784481	0.105887598	0	0.139818061	0.197482575	0.244956646	0.098294155	0.126235445	0.219354815	0.504919745	0.323555725	0.231871368	0.257615529	0.248048092	0.315032665	0.868035914	0.485883265	0.919466448	0.977919596	0.054298953	0.130877553	0.164890721	0.670363122	0.30445233	0.398235968	0.334091264	0.248759	0.418217922	0.494707258	0.617357298	0.360522104
TraesCS1A02G137400	1.888306347	1.705370647	1.280441491	2.985029287	1.706522412	3.707662779	2.2818142	1.714115662	1.454231402	2.505341244	1.978460137	2.462249187	2.201966954	3.034993217	1.548122285	2.628221583	2.604018518	1.970046637	3.214918287	5.069632478	2.78128687	2.630799756	2.226538786	2.698071561	2.951208511	2.800343379	3.737649434	4.126536338	3.295142925	2.461611261	2.896498611	3.049225755	3.220858859	2.450148353	3.329000604	2.119439521
TraesCS1A02G137500	1.705504521	1.591276004	2.242214386	2.33257265	1.545015624	2.173471383	3.288741723	2.103042477	3.408169371	2.588143122	1.672767094	1.995611075	2.515325408	2.81943324	4.28329197	2.526590034	2.180286474	1.930941911	3.286846725	5.107782174	6.415379629	3.238229757	3.441150794	3.578590843	3.778418162	3.124483453	3.133548714	3.192214514	3.319471434	3.431968341	3.330646945	2.20424302	3.161820429	2.253601685	3.002009303	3.001203789
TraesCS1A02G137600	0.313943589	0.296992853	0.238852355	0.202554992	0.555853441	0.030752652	0.265623275	0.202306061	0.138836947	0.137771778	0.152081845	0.133086594	0.251155938	0.412534019	0.245060408	0.06011234	0.45504756	0.283742958	1.054330309	1.508890321	0.391466047	0.095466648	0.75933642	0.458117355	0.600788885	0.915012963	0.794363495	0.435717945	0.959318222	0.790888499	0.583897651	0.31951992	0.382901742	0.722322547	0.675296126	0.537229004
TraesCS1A02G137700	16.06916746	17.20398811	17.76919008	18.23691381	15.67929656	17.03481057	13.94704001	13.08128831	13.52822582	19.89556932	13.31860616	14.25113178	14.27318094	16.59934438	15.12145043	17.94575135	12.95943246	14.82179151	20.47920738	29.31803048	22.85483636	16.57836131	15.89193745	15.98223305	16.61419851	18.02132865	18.41649909	21.17106225	15.26247763	18.94944067	16.91614659	22.49223778	19.7808829	17.50144043	16.57770016	15.32898901
TraesCS1A02G137800	7.990420856	11.31012531	6.653185975	9.547226999	6.170158948	9.000471023	8.245219465	7.347608947	6.253979689	8.600387453	7.137609952	6.703343108	9.662954955	9.874458792	8.262065971	12.04332918	7.662142727	8.556488471	6.875379239	12.71755465	7.09826389	9.130229401	8.191643977	7.905465591	7.537294614	7.601167609	7.229251699	10.70266153	8.628060026	8.708206694	7.270275624	8.827736644	7.283841326	8.361034865	7.048561155	7.613899015
TraesCS1A02G137900	7.035206991	7.375544885	6.853161706	5.629003231	7.712036196	8.243186958	6.815370524	6.918948617	4.304894071	10.09088428	8.942003565	7.094904522	8.973025858	10.77115495	8.658772504	9.751693988	8.561438051	7.192528575	11.43552864	18.55508785	10.90909087	14.35466795	9.566119125	10.02448458	9.698415057	9.802728733	11.26152566	14.61374613	10.85045492	11.10932859	8.331691212	9.531126606	8.419493507	8.780217093	9.460522422	7.057925318
TraesCS1A02G138000	0.770237031	0.575718595	1.053149857	1.251678446	0.826772077	0.690460703	1.038392234	1.057779786	0.881697915	1.446502567	0.881859542	0.409952203	2.005443402	1.997907124	2.155514901	0.606348821	1.043276623	0.988732031	2.480599873	3.600190017	3.370381749	2.165220338	1.084443049	2.155900577	1.71659205	2.9875659	2.606464537	3.644593679	2.86201188	1.796082334	1.721480548	2.165949451	2.007706042	2.442576267	1.11493986	2.413760412
TraesCS1A02G138100	0.897430475	0.1807245	0.176701884	0.405109984	0.3188438	0.357804035	0.645031244	0.232958494	0.600030145	0.601461982	0.177446525	0.421226201	0.969858512	1.044128918	0.135132769	0.431407633	0.278245642	0.401660845	1.506294238	2.837047801	1.288877556	0.572646833	0.714835032	0.677699852	0.846103596	1.254243218	1.631434395	1.558023429	1.423414283	1.71446416	0.970192519	0.605369089	0.8730485	1.159732411	0.756363094	0.920094969
TraesCS1A02G138200	2.507547508	1.921830985	2.543226046	2.885676064	1.944724532	2.242818614	2.110101577	1.578294881	2.194850153	3.016370796	2.225484627	2.501529398	2.448425041	1.883209343	2.11998709	2.93785902	2.6597707	2.371863277	2.172770375	4.769141831	3.256897411	2.788198603	2.610666131	2.40248083	2.289487766	2.802917305	2.970975915	4.019465031	2.498764823	2.079568603	3.358395781	3.239788606	2.990862236	2.650726108	2.047621811	2.077023903
TraesCS1A02G138300	0	0.021837549	0	0.033759165	0	0	0.063532559	0	0.115697456	0	0.023659537	0.028719897	0.044202267	0.087741926	0	0	0.027722026	0	0.069340215	0.022461896	0.03972359	0.125616008	0.029987458	0	0	0.068163429	0.022100707	0	0	0.036130609	0.040404075	0.122296786	0.092937316	0.025432728	0.063042255	0
TraesCS1A02G138400	8.222312797	8.784547233	7.713456918	7.839755933	7.545349011	8.902370062	7.611687614	9.23300184	6.084575474	10.4246185	7.38908622	6.334260763	9.049166871	10.94080397	9.023079858	5.883213747	7.729122894	7.951083337	9.309138824	19.84628848	14.16876894	8.350207591	7.686715155	9.492264297	10.5722526	11.02080612	13.43040062	12.83556628	11.06792163	9.350780783	9.641117674	12.90705599	11.24041986	9.981404851	11.86847653	6.744645909
TraesCS1A02G138500	2.750832298	2.299275553	3.868613869	3.635220684	3.952975171	1.760592423	3.097127526	3.078309027	1.073674703	3.695524518	2.876786716	2.81060725	4.536083484	3.880606028	3.341821903	2.47196466	3.539155745	2.993736506	4.229741537	6.573923342	3.645296798	4.354619138	3.453775523	4.193322698	3.42020706	4.109075285	5.104781476	5.679250075	3.275320311	4.214891046	3.431671587	4.359293381	3.955156593	4.006544855	3.252306717	2.625245381
TraesCS1A02G138600	6.803320001	9.000059822	8.783942555	8.643219005	8.119212773	10.85587018	8.169374297	8.010553807	6.518433992	9.965913992	8.451903362	5.950815599	9.463040509	10.65901373	9.523092932	7.830479951	7.801440997	7.437421265	10.54518917	18.05070234	14.3978094	12.08231036	10.25213084	9.158676877	11.07681644	14.3312181	11.61009646	17.26083093	10.75142405	11.36775583	10.0054593	11.5196946	11.18643954	11.68669472	10.02380664	7.867922788
TraesCS1A02G138800	47.40086409	34.08132187	46.8862368	38.61980998	37.75428377	39.15950493	37.03884004	39.24339467	46.18293025	49.07869472	36.30435703	41.40404814	43.39154086	44.00652203	47.16081161	34.75241668	38.41767203	37.70687822	42.33104341	72.15376626	61.01479651	47.13181552	33.28504227	49.34105563	45.32586223	46.67527558	46.3978813	54.98653865	42.35773309	49.56820452	45.77343929	55.84704776	45.65920304	44.7501749	40.13509595	43.20258932
TraesCS1A02G138900	0	0	0	0	0	0	0	0.151423454	0	0	0.047319073	0	0.021039241	0.065806444	0	0.053925954	0	0	0	0.042985573	0.059585385	0.060735408	0.059974916	0.025817137	0	0.109064628	0.06630212	0.107007104	0.055354969	0	0	0	0.023234329	0.025432728	0.119974794	0
TraesCS1A02G139100	12.03724972	12.20052954	11.06021269	12.69425639	12.01108992	12.12155771	11.04532593	10.24920464	10.85818308	14.1791522	10.36505371	11.22862047	12.05550608	11.42281424	13.14145272	15.03967898	11.19387369	10.23324723	12.88910037	15.44432941	14.69572222	12.04252563	11.96943398	13.79092091	11.2823455	11.29879004	12.09047897	14.23440595	11.15859307	13.34887744	11.08801002	11.79650334	12.57007404	13.08600343	13.04938843	11.14981729
TraesCS1A02G139200	0	0	0	0	0	0	0	0	0	0	0	0	0	0	0	0	0	0	0	0.02763349	0	0.015183852	0	0	0	0	0	0	0	0	0	0	0	0	0	0
TraesCS1A02G139300	7.1458139	6.558842383	6.746367505	7.389948814	5.76642575	8.536413499	7.655270949	6.783987056	6.701196634	10.57348041	5.874095112	7.222050404	9.636645595	11.51606197	10.37006223	6.756328871	7.771684172	7.777687568	14.42135185	25.38491505	21.1780361	12.04477284	9.749252532	13.55394541	13.14958747	16.48708163	14.87572054	21.32313433	12.74869223	14.02177556	12.03074279	12.40116311	13.12902229	12.40733107	11.60273236	9.849426537
TraesCS1A02G139400	2.930059147	2.655598843	2.849605025	2.935099482	2.947993813	1.536138039	3.906278194	3.27057355	1.932378905	4.357826127	2.884807299	2.053464447	4.838667743	3.460717041	3.667700802	1.726911274	2.565852491	2.628760685	4.033436483	6.829719739	4.599515026	4.390410817	3.292383014	3.945813803	3.9439936	3.202595539	4.857448046	5.142247766	4.18303663	2.653947919	4.101852189	4.591314843	4.746982526	3.523628209	2.843978504	2.891221264
TraesCS1A02G139500	4.424638656	5.540491952	5.215188249	3.102990563	6.000665742	4.664052123	5.264443349	5.080527063	3.5172027	6.562756158	4.387677627	3.9044827	5.622082814	6.175171454	5.847111593	4.612448651	4.626220246	4.966864976	5.796658417	11.49466884	7.367532231	5.442909889	5.528714804	5.776633508	5.940429899	6.937455254	8.397335936	7.345316436	5.004338307	5.238914889	5.448632399	7.556302572	7.168290038	4.751004048	4.457465523	4.484801416
TraesCS1A02G139600	3.097758574	3.652461125	4.08062079	2.947728786	3.61630135	3.564939719	4.712824026	3.931818141	5.689399245	5.018615488	3.498204446	4.270879333	7.088688324	5.058958157	5.566708473	4.797360734	4.537568093	4.738064353	5.0399631	6.703385141	6.423741445	5.574477967	6.544522859	6.121682129	3.821561232	4.913972237	4.76937673	7.066363898	5.305635404	5.515724521	3.810243586	3.702437346	3.811173456	5.234716737	3.494505833	3.662312555
TraesCS1A02G139700	0.755583585	0.69054698	1.221153591	1.318808546	0.762232752	0.994943637	1.27457325	1.304478445	1.580415675	1.333525481	1.141522957	0.808772572	1.401720491	1.772612839	1.206740177	1.847926508	0.881379139	0.703349522	1.585327646	2.296138846	2.916704588	2.696442585	2.067080477	2.629165621	1.117081634	1.923557569	1.817880378	1.725350437	1.958082394	2.042387072	0.998519537	1.466069406	0.916891679	1.270146058	1.188512303	1.409226579
TraesCS1A02G139800	0	0	0	0	0	0	0	0	0	0	0	0	0	0	0	0	0	0	0.015545737	0	0	0	0	0	0	0.025936223	0	0	0	0	0.019702657	0	0	0	0	0.05353949
TraesCS1A02G139900	51.29257548	55.02807745	57.97434211	50.13138862	40.52580636	50.03688721	43.54840506	55.08652651	62.16379543	63.59094475	64.56026021	54.79211811	39.65800132	36.67078505	44.43855532	46.15241004	37.05056102	42.54204469	23.43006771	69.93838871	42.45154784	44.73110579	35.93877219	42.68738325	24.40204187	32.80463277	32.25714673	57.44610014	34.54310603	32.54069431	33.18882973	49.22394231	49.56816584	25.87968817	35.83206198	36.78017983
TraesCS1A02G140100	0	0	0.022087736	0	0	0	0	0	0	0.031505166	0.027602872	0	0	0	0	0	0	0	0	0	0.083860868	0	0.059974916	0.046470847	0	0	0	0	0	0	0	0	0	0	0	0.042582908
TraesCS1A02G140300	0.191283565	0.043675098	0.066263207	0.135036661	0.220444322	0.174265133	0.202307574	0.020279927	0.074046372	0.022737972	0.198706511	0.081672224	0.054702026	0.086993707	0.016238257	0.121333397	0.090172199	0.106645823	0.054993964	0.07816604	0.317788719	0.361445524	0.088137638	0.148161711	0.080352423	0.067878116	0.044201414	0.103995068	0.07109211	0.050331464	0.066349807	0.061827874	0.039181443	0.068445067	0.034992748	0.060832725
TraesCS1A02G140400	0.076513426	0.078615177	0.083933395	0.040510998	0	0.018451591	0.041931489	0.056242997	0.050906881	0.044107233	0	0	0.008415696	0.043870963	0.036116969	0.097066717	0.020610788	0	0	0.017194229	0.071502462	0.115397276	0.065972408	0.051634274	0.079116232	0.047988436	0.03094099	0.055643694	0.016606491	0.1409281	0.031465725	0.044026843	0.051115524	0.081384731	0.047989918	0.152081813
TraesCS1A02G140500	0	0.021837549	0	0	0	0	0.101153787	0.040559854	0	0	0	0.023334921	0.006837753	0	0.0135319	0	0	0	0.109987713	0	0.029792692	0	0	0	0	0.000208222	0	0.103995068	0	0	0	0.035330074	0	0	0.034992748	0
TraesCS1A02G140600	0.385598412	0.371238336	0.242965091	0.303832488	0	0.184515914	0.288232395	0.229994921	0.323952876	0.429131872	0.156335357	0.35275508	0.732868294	0.811612815	0.792571089	0.344088032	0.360688795	0.087839819	0.715319319	0.701543891	1.109064754	0.746790432	0.758007975	0.538881105	0.485583289	0.479884362	0.73825643	0.414581902	0.538396269	0.930816681	0.523678154	0.317971643	0.370164683	0.12779005	0.599873971	0.449645088
TraesCS1A02G140700	0.112519744	0.485992473	0.132526413	0.641424142	0	0.707311004	0.169420157	0	0.740463717	0.094515499	0.378552586	0	0.64267938	0.197419333	0.451462116	0.296592748	0.052696891	0.097372326	0.064298366	0.644783591	0.456821284	0.182206224	0.149937291	0.206537098	0.049447645	0.043625851	0.442014136	0.235415628	0.083032454	0.100662929	0.452319791	0.220134214	0.187785656	0.386028123	0.149968493	0.721871534
TraesCS1A02G140800	0	0.043675098	0	0	0	0.030752652	0	0	0	0	0	0	0	0.043870963	0	0	0	0	0.042865577	0.042985573	0	0.030367704	0.089962375	0.051634274	0	0	0.022100707	0	0	0.03355431	0	0.122296786	0	0	0	0
TraesCS1A02G140900	1.956861927	1.272203205	3.213235416	1.827221577	1.837661269	1.04524575	1.908249109	3.004479277	2.987470283	2.139515853	1.967796783	1.361343505	2.150925756	1.507980997	2.780456753	1.039414678	1.929159477	1.872382194	2.593024493	3.638406341	2.387943883	2.258698204	1.433579528	1.28639566	3.492956908	1.413407773	2.870528202	2.970945225	2.141407535	2.823652195	2.295270032	2.927393697	2.544623713	2.8556376	1.722301159	2.601043081
TraesCS1A02G141000	0.106572851	0	0	0	0.077939769	0	0	0	0.247412067	0	0	0.028719903	0.109920777	0.109677407	0.129356537	0	0.025763485	0	0.230591086	0	0	0.030367704	0	0.206537098	0.074557406	0	0	0	0.110709938	0.03355431	0.096476468	0	0	0	0.112584647	0.091249088
TraesCS1A02G141100	6.030405676	2.44552162	5.892610263	2.263444008	1.960860662	2.001579432	1.525408263	2.208467812	1.031019365	3.242165173	3.455215067	2.017647856	1.434234534	0.669470895	0.400539446	0.508831822	1.239630708	2.414312743	0.400066575	0.974758042	1.483052422	0.289668419	0.213858857	0.629927822	0.835220169	0.889827759	0.774185549	0.676772847	0.62226735	0.394373867	1.772401333	4.946929436	3.435962277	0.1219128	0.468708528	0.326154656
TraesCS1A02G141200	0.024711586	0	0.309228298	0.033759165	0.077939769	0	0.127065117	0.129791532	0.231394911	0.063010333	0.157992471	0.28719903	0.431984006	0.021935481	0.022573106	0	0.038571029	0.051742193	0.128596731	0.463328593	0.03972359	0	0.029987458	0.051634274	0.09889529	0.218129255	0.088402827	0.474751996	0.083032454	0.067108619	0.394169165	0.327014267	0.209108961	0.076298185	0.029993699	0.12166545
TraesCS1A02G141300	0.959514369	0.510588105	0.480699806	0.824169256	0.570389208	0.215268566	0.540454535	1.066066543	0.213973651	0.716931568	0.500477276	0.874475094	0.788611763	0.675827797	1.155052279	0.393287376	0.47726599	0.292116978	0.54071925	1.705401016	0.752448212	0.915595388	0.660650693	0.561489172	0.619410868	0.363479685	0.123933471	1.267364313	0.663772506	0.727954036	1.067160049	0.825608478	1.688575772	0.573533456	0.426459404	0.442259995
TraesCS1A02G141400	1.596693427	1.226737428	1.913292884	2.147160563	1.438713573	2.660756231	1.241422394	1.830709558	1.36608313	1.64884809	1.083410403	1.479637914	1.856899051	2.092191746	3.389830384	1.186370991	1.687454187	1.175829503	3.259798546	4.876240386	2.557124666	2.590395526	2.436831834	2.445306297	2.525192327	3.06014841	4.135356073	2.392829979	1.490532183	3.582803402	2.076242236	2.152692479	2.597783858	3.13192401	2.135275396	1.459985405
TraesCS1A02G141500	0.022503949	0	0	0.135036661	0	0	0.02117752	0	0	0	0.07097861	0	0.105196205	0.021935481	0.045146212	0.026962977	0	0	0.021432789	0.064478359	0.03972359	0.060735408	0	0.103268549	0.049447645	0.021812926	0.022100707	0.406626994	0	0.234880167	0.019666078	0	0.092937316	0.025432728	0.029993699	0
TraesCS1A02G141600	0.022503949	0	0.176701884	0.067518331	0.051959846	0.215268566	0.02117752	0	0	0.108850665	0.023659537	0	0.021039241	0.04591206	0.045146212	0.026962977	0	0.062718245	0.143203177	0.027910532	0.11917077	0.030367704	0	0.232354235	0	0.224771291	0.309409895	0.318003711	0.138387423	0.03355431	0	0.195674857	0.139405974	0.127163642	0.188642968	0.273747263
TraesCS1A02G141700	1.966118251	1.437541841	1.412311898	1.883467722	1.673268111	2.191203362	1.405767984	1.188925044	0.622527978	2.578622261	1.89822355	1.851066675	1.686587605	2.592552362	1.88531031	1.958558299	1.204999431	1.635037149	4.686437825	6.612105277	5.328899722	4.934642589	3.992128357	2.877061773	3.041855933	4.935970573	5.393036575	5.291030443	4.606582409	6.516102641	2.974850232	4.114203285	4.025921389	6.151111347	4.082178368	4.186568981
TraesCS1A02G141900	0.495086875	1.310615454	0.624051419	0.520076822	0.18185946	0.704644749	3.281456656	2.534071502	3.620057692	0.153726309	1.047048061	0.653294505	5.213292467	4.57936079	7.519507855	5.33775272	4.560600649	3.138845614	2.307818376	3.787523292	3.618977933	3.75390374	4.119437112	4.326177686	1.432592222	0.768923075	1.430830699	0.981394249	2.106799054	2.738370562	0.501831108	0.55751191	0.263623667	0.819806194	0.872738645	0.704315209
TraesCS1A02G142000	31.62862498	21.77266982	38.71781251	33.28150692	26.95339062	20.50433096	36.35481251	44.21435064	41.91788239	21.50334727	38.27687152	31.83371487	43.10035776	15.47844347	41.85708434	18.01323699	33.67210244	34.96421139	30.58694691	42.46609209	21.42054861	12.78802239	15.31594435	17.48117088	37.5609255	25.96916036	25.21403337	17.1305532	34.61069445	23.89063488	36.9901225	26.56432939	30.4181512	25.51411304	24.64186295	27.55439579
TraesCS1A02G142100	0	0	0	0	0.025979923	0.092257957	0	0	0	0	0	0	0.063117723	0	0	0.053925954	0	0	0	0.150449505	0	0.045551556	0	0.012908569	0.049447645	0.043625851	0.044201414	0.064204262	0.027677485	0	0	0	0.116171645	0.012716364	0.029993699	0
TraesCS1A02G142200	6.969882529	3.594085426	4.863428504	5.279386563	5.500432127	6.559851349	4.082713615	4.931509295	2.773957339	9.714044679	5.016981079	4.801473797	5.700498169	7.420127793	5.830030524	4.362884714	4.149448915	5.496431674	7.744339629	16.4298253	8.840032081	6.47317702	4.099576418	4.545729203	7.731952685	10.2827985	8.575247924	14.73995653	7.526434419	7.422870949	9.408375542	10.55244668	11.11368617	7.244599179	6.337146618	5.319964461
TraesCS1A02G142300	1.134471319	1.992549705	1.038783994	1.243593126	1.40949915	0.861074266	0.68794537	1.090880521	0.659285754	1.969463567	1.095136069	1.116885435	1.381577521	2.241674594	2.079721184	1.578148441	0.706424463	1.156717506	2.702953266	3.474136974	2.503956627	1.810607547	1.494110112	1.980440342	1.88082276	2.10610558	3.596978435	2.35702407	2.27576733	2.035474885	1.453376252	1.546954054	1.705557743	2.676743789	1.886642632	1.94996259
TraesCS1A02G142400	15.65271163	14.11076915	13.12395818	21.85308419	21.63665136	18.05946434	5.070533509	6.801681968	3.696741965	20.77923253	14.06658822	11.13114512	4.192742008	7.15936825	2.943239545	7.420966256	6.094043296	7.258133179	14.37949362	16.99802145	19.99248556	6.576308525	6.427241909	4.255309644	20.2741772	31.40254198	23.16772893	6.695948108	11.14793723	14.19756659	19.24620709	25.62557926	26.76222953	22.80776556	16.75175059	15.50185128
TraesCS1A02G142500	6.199815402	4.325887467	4.503225434	3.754896926	4.419496646	6.015833854	3.772415092	3.989532109	3.762273004	7.466976488	4.540927543	4.433692463	4.610896921	6.248760608	5.006421414	3.932010947	3.339128045	4.599917366	7.486601647	11.87356087	10.43602264	7.357122932	6.009306704	5.979429703	6.880194751	9.859289649	8.65764248	10.85661971	8.113682278	7.857949549	6.466835713	8.664213612	9.183020027	7.95474703	8.002348772	6.31574478
TraesCS1A02G142600	8.921848947	10.37398146	8.27794434	9.713450377	7.536895144	10.03814239	11.85806407	9.342703806	8.762625407	8.876719898	7.463412181	6.435386414	12.13539166	13.44511296	13.63463038	10.1189656	9.552417118	8.095350175	15.67214582	22.92173212	21.17319379	15.1735996	12.5786106	15.11081431	12.31041891	13.80237664	15.9627217	14.1674058	12.25545261	15.69918704	11.43826877	10.40695137	12.35184793	12.70479557	12.25636674	12.66203732
TraesCS1A02G142700	2.64205361	2.42119459	2.671865017	1.56289744	1.596814394	1.291611399	0.738565995	2.4503127	3.222498094	1.669131116	0.780764708	1.477024403	4.250431607	3.740131204	4.07622887	1.578560975	1.463126367	1.345276581	4.154638902	7.58203174	5.140848247	3.150527827	1.379423078	1.451496253	3.264236827	4.322383884	5.259968219	3.363918112	2.610424099	4.023899916	4.193456779	3.455593514	4.886109688	2.864945979	2.398245148	3.139941944
TraesCS1A02G142800	1.452393606	2.795178343	1.658185944	1.292635065	0.916713531	1.763956763	2.374625527	1.843601751	1.141402836	0.710331141	1.608652352	0.91467865	3.071505526	2.394389416	2.435620733	1.677350626	1.609686591	1.310636376	3.240911973	4.693822511	1.95624777	2.673758518	2.229471559	1.839664656	2.767701378	3.273033838	2.989556421	1.949395918	1.741483935	2.201780109	2.597245411	2.065144858	2.683211839	2.993475358	1.883970793	1.889319967
TraesCS1A02G142900	3.886386957	3.799733557	3.158546182	3.308398205	3.065630903	3.874834197	1.397716291	1.946872979	1.014770814	5.828455792	2.744506247	2.757110687	1.3885899	1.513548222	1.783275357	1.348148854	1.700390033	2.354338693	1.856437419	2.161379076	2.264244624	0.769314158	0.83964883	1.316673999	3.090477803	2.464860585	2.232171387	2.05453639	2.407941157	1.778378409	3.677556559	6.719107697	6.02733346	1.831156438	2.489476981	2.402892645
TraesCS1A02G143000	3.299821531	3.330051549	2.404669681	2.326458866	3.056018332	3.598060326	3.063434092	3.422451274	2.56559108	3.627063792	2.681264306	2.536102417	4.356848087	4.95544462	2.946490072	5.037412119	3.217885083	2.730685167	5.048279022	8.987982361	8.338060965	7.091466257	4.573957016	5.631543778	3.08800542	3.64914975	5.25656471	14.24146841	4.270635869	4.935033639	2.880824747	4.118050742	4.254972375	3.300837509	4.28507974	2.764768278
TraesCS1A02G143100	3.713871686	7.484754468	3.329615694	4.481731756	4.565503813	6.255673789	6.500460808	4.577011847	6.514993149	7.020044197	4.334379789	4.599262704	6.569566093	8.254409421	7.132175932	7.304782787	4.479136508	4.228758402	7.436984742	13.77143839	10.5617478	12.2008021	9.179071001	8.188524684	6.934834399	8.235557285	8.131800363	9.297847234	7.026981202	10.51075327	6.494466553	7.158006401	7.933222235	9.591444828	9.576867979	8.336881658
TraesCS1A02G143200	1.316145699	0.443743367	0.905597157	0.489629431	0.993557986	0.487976937	0.638076547	0.58897234	0.749173421	1.152789793	1.224099471	1.454370143	1.063783995	0.711692309	1.553684298	0.759174975	1.024497876	0.872183398	1.019051939	1.41140549	1.05108023	1.128539803	1.011665887	0.648438709	0.62707278	0.598036254	1.015397083	1.235882824	0.941659986	1.079126729	0.589982336	1.394117315	0.913875863	0.648120018	0.681489825	0.467502535
TraesCS1A02G143300	1.350578991	1.050348336	1.042959901	0.135036661	0.051959846	0.246021219	7.28139243	7.086325614	9.976064025	1.124731607	1.659407263	0.851550809	16.07082417	13.04649832	13.91608722	8.817551402	8.487030014	5.912525532	5.294044522	7.87619706	8.931120259	10.89171415	15.45489124	9.43066564	1.561218897	1.800426876	2.654592363	2.702339418	2.177232717	3.011130189	0.678375652	1.002832908	0.459549702	1.475098242	1.109766847	1.080489574
TraesCS1A02G143400	7.040315388	3.394712532	9.699033904	4.507084889	8.504943444	3.491871417	4.088362507	7.545560502	2.517067567	5.295545901	7.110258581	11.6233181	8.663601742	3.682791856	5.046014641	0.980778291	5.30423789	5.311587353	4.536849821	13.71959779	4.455854663	2.244792833	1.492301869	1.815796713	5.948452779	5.959094938	11.59882664	15.38802813	5.613492065	4.457757139	9.162877992	11.56927592	9.506163075	6.752007876	5.926244945	3.756633696
TraesCS1A02G143500	3.849367962	4.042894667	4.191700012	2.607065048	3.493961893	3.173581465	3.897298925	3.863439636	2.484811117	4.106099848	4.253038302	3.776753402	5.22679966	5.317072968	4.427398677	3.919311385	4.494259674	2.999189356	4.76257995	7.412582613	5.813567242	6.272844058	3.610040159	3.591628497	2.882130151	4.502209642	4.966227725	5.256360141	4.630719943	5.105187543	4.786428359	3.489861073	5.063619962	3.871776827	3.564031226	3.395043977
TraesCS1A02G143600	0.067511847	0.043675098	0	0.067518331	0	0	0	0	0.277673894	0.189030999	0.023659537	0	0	0.065806444	0.022573106	0.053925954	0.025763485	0	0.064298366	0	0.238341539	0	0.119949833	0.025817137	0.148342935	0.065438777	0.022100707	0.171211366	0.027677485	0.03355431	0.058998234	0.415809071	0.139405974	0.101730913	0	0.030416363
TraesCS1A02G143700	0.586158105	0.359518123	0.520250105	0.574405447	0.512435793	0.532762025	0.606992183	0.227425049	1.511807084	0.168333049	0.354531058	0.445781718	0.583190927	0.501385881	0.971839924	0.442368083	0.361505497	0.691260748	0.711712181	0.832854069	1.408185372	0.526302679	0.271067131	0.59435697	0.491156039	0.63939138	0.54783453	0.444274233	0.527931412	1.466041473	0.732876057	0.461785325	0.821998032	0.637710403	1.143275807	0.85624494
[truncated: 85,173 more rows]
